# Supplementary material for: Crystal structure of (E)-dodec-2-enoic acid
Source: Acta Crystallogr E Crystallogr Commun. 2015 Jun 30;71(Pt 7):o528–9. doi: 10.1107/S2056989015011937 (PMC4518913; doi:10.1107/S2056989015011937)
Supplement: Supplementary file 1 [file e-71-0o528-sup1.cif]

##############################################################################
#                                                                            #
# This CIF contains the data in a paper accepted for publication in          #
# Acta Crystallographica Section E. It conforms to the requirements of       #
# Notes for Authors for Acta Crystallographica Section E, and has been       #
# peer reviewed under the auspices of the IUCr Commission on Journals.       #
#                                                                            #
# Full details of the Crystallographic Information File format               #
# are given in the paper "The Crystallographic Information File (CIF):       #
# a New Standard Archive File for Crystallography" by S. R. Hall, F. H.      #
# Allen and I. D. Brown [Acta Cryst. (1991), A47, 655-685].                  #
#                                                                            #
# The current version of the core CIF dictionary is obtainable from          #
# ftp://ftp.iucr.org/pub/cif_core.dic.                                       #
#                                                                            #
# Software is freely available for graphical display of the structure(s)     #
# in this CIF. For information consult the CIF software page                 #
# http://www.iucr.org/resources/cif/software.                                #
#                                                                            #
# This file may be used for bona fide research purposes within the           #
# scientific community so long as proper attribution is given to the journal # 
# article from which it was obtained.                                        #
#                                                                            #
##############################################################################
data_I
_audit_creation_method     'SHELXL-2014/7'
_chemical_name_systematic
;
(<i>E</i>)-dodec-2-enoic acid
;
_chemical_name_common     ?
_chemical_formula_moiety     'C12 H22 O2'
_chemical_formula_sum     'C12 H22 O2'
_chemical_formula_iupac     'C12 H22 O2'
_chemical_formula_weight     198.29
_chemical_melting_point     ?
_shelx_space_group_comment
;
The symmetry employed for this shelxl refinement is uniquely defined
by the following loop, which should always be used as a source of
symmetry information in preference to the above space-group names.
They are only intended as comments.
;
_space_group_crystal_system     triclinic
_space_group_name_H-M_alt     'P -1'
_space_group_name_Hall     '-P 1'
loop_
    _space_group_symop_operation_xyz
    'x, y, z'
    '-x, -y, -z'
_cell_length_a     4.6475(2)
_cell_length_b     5.4169(2)
_cell_length_c     24.7041(10)
_cell_angle_alpha     91.547(2)
_cell_angle_beta     91.788(2)
_cell_angle_gamma     102.3158(19)
_cell_volume     606.96(4)
_cell_formula_units_Z     2
_cell_measurement_reflns_used     6666
_cell_measurement_theta_min     3.58
_cell_measurement_theta_max     66.89
_cell_measurement_temperature     150(2)
_exptl_crystal_description     plate
_exptl_crystal_colour     colourless
_exptl_crystal_size_max     0.435
_exptl_crystal_size_mid     0.295
_exptl_crystal_size_min     0.116
_exptl_crystal_density_diffrn     1.085
_exptl_crystal_density_meas     ?
_exptl_crystal_density_method     ?
_exptl_crystal_F_000     220
_exptl_absorpt_coefficient_mu     0.561
_exptl_absorpt_correction_type     multi-scan
_exptl_absorpt_process_details
;
(SADABS; Bruker, 2014)
;
_exptl_absorpt_correction_T_min     0.80
_exptl_absorpt_correction_T_max     0.94
_diffrn_ambient_temperature     150(2)
_diffrn_radiation_type     CuK\a
_diffrn_radiation_wavelength     1.54178
_diffrn_radiation_source     microfocus
_diffrn_radiation_monochromator     multilayer
_diffrn_measurement_device_type     'Bruker APEXII CCD'
_diffrn_measurement_method     '\f and \w scans'
_diffrn_detector_area_resol_mean     8.3333
_diffrn_reflns_number     12048
_diffrn_reflns_av_R_equivalents     0.0262
_diffrn_reflns_theta_min     3.582
_diffrn_reflns_theta_max     65.966
_diffrn_reflns_theta_full     65.966
_diffrn_measured_fraction_theta_max     0.992
_diffrn_measured_fraction_theta_full     0.992
_diffrn_reflns_limit_h_min     -5
_diffrn_reflns_limit_h_max     5
_diffrn_reflns_limit_k_min     -6
_diffrn_reflns_limit_k_max     6
_diffrn_reflns_limit_l_min     -29
_diffrn_reflns_limit_l_max     29
_refine_special_details     ?
_reflns_number_total     2117
_reflns_number_gt     1964
_reflns_threshold_expression     'I > 2\s(I)'
_refine_ls_structure_factor_coef     Fsqd
_refine_ls_matrix_type     full
_refine_ls_R_factor_all     0.0482
_refine_ls_R_factor_gt     0.0461
_refine_ls_wR_factor_gt     0.1296
_refine_ls_wR_factor_ref     0.1314
_refine_ls_goodness_of_fit_ref     1.134
_refine_ls_restrained_S_all     1.134
_refine_ls_number_reflns     2117
_refine_ls_number_parameters     129
_refine_ls_number_restraints     0
_refine_ls_hydrogen_treatment     constr
_refine_ls_weighting_scheme     calc
_refine_ls_weighting_details
              'w=1/[\s^2^(Fo^2^)+(0.0529P)^2^+0.2820P] where P=(Fo^2^+2Fc^2^)/3'
_atom_sites_solution_hydrogens     geom
_atom_sites_solution_primary     ?
_atom_sites_solution_secondary     ?
_refine_ls_shift/su_max     0.000
_refine_ls_shift/su_mean     0.000
_refine_diff_density_max     0.294
_refine_diff_density_min     -0.232
_refine_ls_extinction_method     none
_refine_ls_extinction_coef     .
loop_
    _atom_type_symbol
    _atom_type_description
    _atom_type_scat_dispersion_real
    _atom_type_scat_dispersion_imag
    _atom_type_scat_source
    'C' 'C' 0.0181 0.0091
                         'International Tables Vol C Tables 4.2.6.8 and 6.1.1.4'
    'H' 'H' 0.0000 0.0000
                         'International Tables Vol C Tables 4.2.6.8 and 6.1.1.4'
    'O' 'O' 0.0492 0.0322
                         'International Tables Vol C Tables 4.2.6.8 and 6.1.1.4'
_computing_data_collection
;
APEX2 (Bruker, 2014)
;
_computing_cell_refinement
;
SAINT (Bruker, 2013)
;
_computing_data_reduction
;
SAINT (Bruker, 2013)
;
_computing_structure_solution
;
SHELXS97 (Sheldrick, 2008)
;
_computing_structure_refinement
;
SHELXL2014/7 (Sheldrick, 2015)
;
_computing_molecular_graphics
;
SHELXL2014/7 (Sheldrick, 2015)
;
_computing_publication_material
;
SHELXL2014/7 (Sheldrick, 2015)
;
loop_
    _atom_site_type_symbol
    _atom_site_label
    _atom_site_fract_x
    _atom_site_fract_y
    _atom_site_fract_z
    _atom_site_U_iso_or_equiv
    _atom_site_adp_type
    _atom_site_calc_flag
    _atom_site_occupancy
    _atom_site_disorder_assembly
    _atom_site_disorder_group
    C C1 0.7187(3) 1.2963(3) 0.03952(6) 0.0277(4) Uani d 1 . .
    C C2 0.8819(3) 1.1356(3) 0.06965(6) 0.0314(4) Uani d 1 . .
    H H2 0.9763 1.0250 0.0497 0.038 Uiso calc 1 . .
    C C3 0.9029(3) 1.1384(3) 0.12290(6) 0.0306(4) Uani d 1 . .
    H H3 0.8092 1.2517 0.1421 0.037 Uiso calc 1 . .
    C C4 1.0622(4) 0.9777(3) 0.15566(7) 0.0332(4) Uani d 1 . .
    H H4A 1.2230 1.0881 0.1778 0.040 Uiso calc 1 . .
    H H4B 1.1523 0.8714 0.1309 0.040 Uiso calc 1 . .
    C C5 0.8573(3) 0.8076(3) 0.19299(6) 0.0303(4) Uani d 1 . .
    H H5A 0.7510 0.9129 0.2148 0.036 Uiso calc 1 . .
    H H5B 0.7090 0.6858 0.1706 0.036 Uiso calc 1 . .
    C C6 1.0184(3) 0.6615(3) 0.23115(6) 0.0304(4) Uani d 1 . .
    H H6A 1.1303 0.5606 0.2094 0.036 Uiso calc 1 . .
    H H6B 1.1618 0.7832 0.2545 0.036 Uiso calc 1 . .
    C C7 0.8121(4) 0.4855(3) 0.26692(6) 0.0311(4) Uani d 1 . .
    H H7A 0.6701 0.3631 0.2435 0.037 Uiso calc 1 . .
    H H7B 0.6985 0.5865 0.2882 0.037 Uiso calc 1 . .
    C C8 0.9696(4) 0.3400(3) 0.30579(6) 0.0313(4) Uani d 1 . .
    H H8A 1.0830 0.2386 0.2846 0.038 Uiso calc 1 . .
    H H8B 1.1115 0.4622 0.3293 0.038 Uiso calc 1 . .
    C C9 0.7607(4) 0.1648(3) 0.34138(7) 0.0333(4) Uani d 1 . .
    H H9A 0.6186 0.0429 0.3178 0.040 Uiso calc 1 . .
    H H9B 0.6474 0.2664 0.3626 0.040 Uiso calc 1 . .
    C C10 0.9160(4) 0.0181(3) 0.38039(7) 0.0341(4) Uani d 1 . .
    H H10A 1.0257 -0.0866 0.3592 0.041 Uiso calc 1 . .
    H H10B 1.0612 0.1398 0.4035 0.041 Uiso calc 1 . .
    C C11 0.7074(4) -0.1519(4) 0.41657(8) 0.0432(4) Uani d 1 . .
    H H11A 0.5556 -0.2675 0.3936 0.052 Uiso calc 1 . .
    H H11B 0.6057 -0.0462 0.4393 0.052 Uiso calc 1 . .
    C C12 0.8622(5) -0.3083(4) 0.45332(8) 0.0495(5) Uani d 1 . .
    H H12A 0.9605 -0.4159 0.4311 0.074 Uiso calc 1 . .
    H H12B 0.7169 -0.4145 0.4755 0.074 Uiso calc 1 . .
    H H12C 1.0089 -0.1952 0.4770 0.074 Uiso calc 1 . .
    O O1 0.5999(3) 1.4499(2) 0.06736(5) 0.0374(3) Uani d 1 . .
    H H1 0.5041 1.5251 0.0464 0.056 Uiso calc 1 . .
    O O2 0.7029(3) 1.2789(2) -0.01126(4) 0.0363(3) Uani d 1 . .
loop_
    _atom_site_aniso_label
    _atom_site_aniso_U_11
    _atom_site_aniso_U_22
    _atom_site_aniso_U_33
    _atom_site_aniso_U_12
    _atom_site_aniso_U_13
    _atom_site_aniso_U_23
    C1 0.0262(7) 0.0246(8) 0.0319(8) 0.0035(6) 0.0022(6) 0.0044(6)
    C2 0.0306(8) 0.0301(8) 0.0352(9) 0.0100(7) 0.0022(6) 0.0046(6)
    C3 0.0274(8) 0.0291(8) 0.0358(9) 0.0071(6) 0.0010(6) 0.0042(6)
    C4 0.0309(8) 0.0359(9) 0.0347(9) 0.0110(7) -0.0009(6) 0.0067(7)
    C5 0.0300(8) 0.0306(8) 0.0318(8) 0.0104(7) -0.0016(6) 0.0032(6)
    C6 0.0294(8) 0.0295(8) 0.0334(8) 0.0095(7) -0.0032(6) 0.0030(6)
    C7 0.0311(8) 0.0301(8) 0.0335(8) 0.0102(7) -0.0021(6) 0.0033(6)
    C8 0.0311(8) 0.0301(8) 0.0342(8) 0.0098(7) -0.0023(6) 0.0040(7)
    C9 0.0327(8) 0.0335(9) 0.0347(9) 0.0096(7) -0.0019(7) 0.0051(7)
    C10 0.0351(9) 0.0342(9) 0.0347(9) 0.0109(7) -0.0010(7) 0.0061(7)
    C11 0.0415(10) 0.0459(11) 0.0433(10) 0.0103(8) 0.0025(8) 0.0147(8)
    C12 0.0554(12) 0.0499(11) 0.0450(11) 0.0127(9) 0.0035(9) 0.0192(9)
    O1 0.0442(7) 0.0364(7) 0.0367(6) 0.0193(5) 0.0013(5) 0.0060(5)
    O2 0.0453(7) 0.0357(7) 0.0307(6) 0.0143(5) -0.0012(5) 0.0053(5)
_geom_special_details
;
All e.s.d.'s (except the e.s.d. in the dihedral angle between two l.s. planes)
are estimated using the full covariance matrix. The cell e.s.d.'s are taken
into account individually in the estimation of e.s.d.'s in distances, angles
and torsion angles; correlations between e.s.d.'s in cell parameters are only
used when they are defined by crystal symmetry. An approximate (isotropic)
treatment of cell e.s.d.'s is used for estimating e.s.d.'s involving l.s.
planes.
;
loop_
    _geom_bond_atom_site_label_1
    _geom_bond_atom_site_label_2
    _geom_bond_site_symmetry_2
    _geom_bond_distance
    _geom_bond_publ_flag
    C1 O2 . 1.2543(19) ?
    C1 O1 . 1.2881(19) ?
    C1 C2 . 1.473(2) ?
    C2 C3 . 1.316(2) ?
    C2 H2 . 0.9500 ?
    C3 C4 . 1.496(2) ?
    C3 H3 . 0.9500 ?
    C4 C5 . 1.527(2) ?
    C4 H4A . 0.9900 ?
    C4 H4B . 0.9900 ?
    C5 C6 . 1.525(2) ?
    C5 H5A . 0.9900 ?
    C5 H5B . 0.9900 ?
    C6 C7 . 1.522(2) ?
    C6 H6A . 0.9900 ?
    C6 H6B . 0.9900 ?
    C7 C8 . 1.524(2) ?
    C7 H7A . 0.9900 ?
    C7 H7B . 0.9900 ?
    C8 C9 . 1.524(2) ?
    C8 H8A . 0.9900 ?
    C8 H8B . 0.9900 ?
    C9 C10 . 1.524(2) ?
    C9 H9A . 0.9900 ?
    C9 H9B . 0.9900 ?
    C10 C11 . 1.518(2) ?
    C10 H10A . 0.9900 ?
    C10 H10B . 0.9900 ?
    C11 C12 . 1.523(2) ?
    C11 H11A . 0.9900 ?
    C11 H11B . 0.9900 ?
    C12 H12A . 0.9800 ?
    C12 H12B . 0.9800 ?
    C12 H12C . 0.9800 ?
    O1 H1 . 0.8400 ?
loop_
    _geom_angle_atom_site_label_1
    _geom_angle_atom_site_label_2
    _geom_angle_atom_site_label_3
    _geom_angle_site_symmetry_1
    _geom_angle_site_symmetry_3
    _geom_angle
    _geom_angle_publ_flag
    O2 C1 O1 . . 123.37(14) ?
    O2 C1 C2 . . 119.24(14) ?
    O1 C1 C2 . . 117.38(13) ?
    C3 C2 C1 . . 122.91(15) ?
    C3 C2 H2 . . 118.5 ?
    C1 C2 H2 . . 118.5 ?
    C2 C3 C4 . . 125.30(15) ?
    C2 C3 H3 . . 117.4 ?
    C4 C3 H3 . . 117.4 ?
    C3 C4 C5 . . 112.03(13) ?
    C3 C4 H4A . . 109.2 ?
    C5 C4 H4A . . 109.2 ?
    C3 C4 H4B . . 109.2 ?
    C5 C4 H4B . . 109.2 ?
    H4A C4 H4B . . 107.9 ?
    C6 C5 C4 . . 113.32(13) ?
    C6 C5 H5A . . 108.9 ?
    C4 C5 H5A . . 108.9 ?
    C6 C5 H5B . . 108.9 ?
    C4 C5 H5B . . 108.9 ?
    H5A C5 H5B . . 107.7 ?
    C7 C6 C5 . . 113.10(13) ?
    C7 C6 H6A . . 109.0 ?
    C5 C6 H6A . . 109.0 ?
    C7 C6 H6B . . 109.0 ?
    C5 C6 H6B . . 109.0 ?
    H6A C6 H6B . . 107.8 ?
    C6 C7 C8 . . 113.85(13) ?
    C6 C7 H7A . . 108.8 ?
    C8 C7 H7A . . 108.8 ?
    C6 C7 H7B . . 108.8 ?
    C8 C7 H7B . . 108.8 ?
    H7A C7 H7B . . 107.7 ?
    C9 C8 C7 . . 113.34(13) ?
    C9 C8 H8A . . 108.9 ?
    C7 C8 H8A . . 108.9 ?
    C9 C8 H8B . . 108.9 ?
    C7 C8 H8B . . 108.9 ?
    H8A C8 H8B . . 107.7 ?
    C8 C9 C10 . . 113.76(13) ?
    C8 C9 H9A . . 108.8 ?
    C10 C9 H9A . . 108.8 ?
    C8 C9 H9B . . 108.8 ?
    C10 C9 H9B . . 108.8 ?
    H9A C9 H9B . . 107.7 ?
    C11 C10 C9 . . 113.50(14) ?
    C11 C10 H10A . . 108.9 ?
    C9 C10 H10A . . 108.9 ?
    C11 C10 H10B . . 108.9 ?
    C9 C10 H10B . . 108.9 ?
    H10A C10 H10B . . 107.7 ?
    C10 C11 C12 . . 113.18(15) ?
    C10 C11 H11A . . 108.9 ?
    C12 C11 H11A . . 108.9 ?
    C10 C11 H11B . . 108.9 ?
    C12 C11 H11B . . 108.9 ?
    H11A C11 H11B . . 107.8 ?
    C11 C12 H12A . . 109.5 ?
    C11 C12 H12B . . 109.5 ?
    H12A C12 H12B . . 109.5 ?
    C11 C12 H12C . . 109.5 ?
    H12A C12 H12C . . 109.5 ?
    H12B C12 H12C . . 109.5 ?
    C1 O1 H1 . . 109.5 ?
loop_
    _geom_torsion_atom_site_label_1
    _geom_torsion_atom_site_label_2
    _geom_torsion_atom_site_label_3
    _geom_torsion_atom_site_label_4
    _geom_torsion_site_symmetry_1
    _geom_torsion_site_symmetry_2
    _geom_torsion_site_symmetry_3
    _geom_torsion_site_symmetry_4
    _geom_torsion
    _geom_torsion_publ_flag
    O2 C1 C2 C3 . . . . -178.37(15) ?
    O1 C1 C2 C3 . . . . 1.9(2) ?
    C1 C2 C3 C4 . . . . 179.24(14) ?
    C2 C3 C4 C5 . . . . -120.08(17) ?
    C3 C4 C5 C6 . . . . -174.01(13) ?
    C4 C5 C6 C7 . . . . -178.05(13) ?
    C5 C6 C7 C8 . . . . -179.36(13) ?
    C6 C7 C8 C9 . . . . 179.97(13) ?
    C7 C8 C9 C10 . . . . 179.96(13) ?
    C8 C9 C10 C11 . . . . 178.76(14) ?
    C9 C10 C11 C12 . . . . 176.92(15) ?
loop_
    _geom_hbond_atom_site_label_D
    _geom_hbond_atom_site_label_H
    _geom_hbond_atom_site_label_A
    _geom_hbond_site_symmetry_A
    _geom_hbond_distance_DH
    _geom_hbond_distance_HA
    _geom_hbond_distance_DA
    _geom_hbond_angle_DHA
    O1 H1 O2 2_685 0.84 1.80 2.6319(15) 170
_shelx_hkl_file
;
  -1   0   0  260.89    8.90
  -1   0   0  289.32    8.97
  -1   0   0  252.63    8.90
   1   0   0  254.74    9.00
   1   0   0  264.77    8.92
   1   0   0  262.27    8.91
  -2   0   0    4.91    0.19
  -2   0   0    4.59    0.19
  -2   0   0    5.01    0.22
   2   0   0    4.41    0.20
   2   0   0    4.88    0.20
   2   0   0    4.82    0.22
   2   0   0    4.90    0.19
  -3   0   0    3.12    0.12
  -3   0   0    3.07    0.15
  -3   0   0    3.08    0.16
  -3   0   0    3.16    0.20
   3   0   0    3.15    0.20
  -4   0   0    0.27    0.05
  -4   0   0    0.40    0.04
  -4   0   0    0.37    0.05
   4   0   0    0.38    0.04
   4   0   0    0.32    0.04
   4   0   0    0.39    0.04
   4   0   0    0.36    0.05
   4   0   0    0.46    0.06
  -5   0   0    1.65    0.07
  -5   0   0    1.46    0.07
   5   0   0    1.53    0.09
   5   0   0    1.53    0.08
   5   0   0    1.39    0.07
   5   0   0    1.50    0.08
   5  -1   0   17.90    0.64
   5  -1   0   18.04    0.63
   5  -1   0   17.58    0.64
   5  -1   0   18.55    0.64
  -5   1   0   18.95    0.63
  -5   1   0   18.92    0.63
   4  -1   0    8.50    0.31
   4  -1   0    8.24    0.32
   4  -1   0    8.61    0.32
  -4   1   0    8.44    0.31
  -4   1   0    9.14    0.31
   3  -1   0    0.90    0.08
   3  -1   0    0.84    0.11
   3  -1   0    0.70    0.10
  -3   1   0    0.91    0.08
  -3   1   0    0.83    0.13
   2  -1   0    3.23    0.16
   2  -1   0    3.56    0.14
   2  -1   0    3.34    0.15
  -2   1   0    3.12    0.14
  -2   1   0    3.64    0.18
  -2   1   0    3.51    0.14
   1  -1   0    0.11    0.02
   1  -1   0    0.11    0.02
   1  -1   0    0.09    0.02
   1  -1   0    0.12    0.02
  -1   1   0    0.20    0.04
  -1   1   0    0.16    0.02
   0  -1   0    3.24    0.12
   0  -1   0    3.25    0.13
   0   1   0    3.18    0.12
   0   1   0    3.15    0.12
  -1  -1   0  168.77    5.84
  -1  -1   0  168.42    5.86
  -1  -1   0  174.57    5.82
   1   1   0  180.91    5.82
   1   1   0  171.62    5.82
   1   1   0  173.00    5.82
   1   1   0  172.68    5.84
   1   1   0  168.63    5.82
  -2  -1   0    0.08    0.03
  -2  -1   0    0.23    0.03
  -2  -1   0    0.12    0.05
   2   1   0    0.20    0.04
   2   1   0    0.17    0.05
  -3  -1   0    0.68    0.08
  -3  -1   0    0.70    0.04
  -3  -1   0    0.58    0.07
  -3  -1   0    0.71    0.04
   3   1   0    0.84    0.14
   3   1   0    0.60    0.07
  -4  -1   0    1.17    0.06
  -4  -1   0    1.21    0.08
  -4  -1   0    1.26    0.07
   4   1   0    1.15    0.07
   4   1   0    1.24    0.08
   4   1   0    1.15    0.08
   4   1   0    1.14    0.07
   4   1   0    1.18    0.07
  -5  -1   0    0.13    0.02
   5   1   0    0.18    0.02
   5   1   0    0.15    0.03
   5   1   0    0.28    0.04
   5   1   0    0.17    0.03
   5  -2   0    2.71    0.11
   5  -2   0    2.86    0.11
  -5   2   0    2.81    0.11
  -5   2   0    2.58    0.11
   4  -2   0    1.49    0.07
   4  -2   0    1.57    0.08
  -4   2   0    1.46    0.07
  -4   2   0    1.41    0.08
   3  -2   0    6.27    0.29
   3  -2   0    6.30    0.25
  -3   2   0    6.11    0.33
   2  -2   0    0.99    0.09
   2  -2   0    0.99    0.07
   2  -2   0    0.92    0.07
  -2   2   0    0.85    0.05
  -2   2   0    1.00    0.07
  -2   2   0    0.99    0.11
   1  -2   0    0.32    0.04
   1  -2   0    0.26    0.03
  -1   2   0    0.43    0.07
  -1   2   0    0.29    0.04
  -1   2   0    0.28    0.04
  -1   2   0    0.34    0.03
   0  -2   0    9.62    0.41
   0  -2   0    8.99    0.33
   0   2   0    8.99    0.35
   0   2   0    9.24    0.34
   0   2   0    9.70    0.34
   0   2   0    9.40    0.33
   1   2   0    2.56    0.12
   1   2   0    2.54    0.12
   1   2   0    2.54    0.12
   1   2   0    2.76    0.14
  -2  -2   0   54.92    1.90
   2   2   0   54.57    1.94
   2   2   0   54.40    1.88
   2   2   0   56.44    1.90
   2   2   0   54.64    1.90
  -3  -2   0   -0.03    0.05
   3   2   0    0.03    0.04
   3   2   0    0.02    0.03
   3   2   0    0.15    0.10
   3   2   0   -0.01    0.05
   3   2   0    0.03    0.03
   3   2   0    0.05    0.05
  -4  -2   0    2.27    0.09
  -4  -2   0    2.05    0.10
  -4  -2   0    1.97    0.09
   4   2   0    1.84    0.09
   4   2   0    1.97    0.10
   4   2   0    2.28    0.11
   4   2   0    2.06    0.09
   4   2   0    2.17    0.11
   5  -3   0    0.03    0.02
  -5   3   0    0.02    0.02
  -5   3   0    0.02    0.02
   4  -3   0   10.31    0.38
   4  -3   0   10.79    0.38
  -4   3   0   10.92    0.38
  -4   3   0   10.44    0.37
   3  -3   0    0.25    0.07
   3  -3   0    0.21    0.06
  -3   3   0    0.42    0.11
   2  -3   0    1.73    0.12
   2  -3   0    2.01    0.09
   2  -3   0    1.84    0.13
  -2   3   0    2.01    0.17
  -2   3   0    2.29    0.09
  -2   3   0    2.46    0.13
   1  -3   0    6.85    0.26
   1  -3   0    6.56    0.28
   1  -3   0    6.84    0.24
   1  -3   0    6.77    0.26
  -1   3   0    6.78    0.27
  -1   3   0    6.79    0.25
  -1   3   0    6.83    0.34
   0  -3   0    0.13    0.04
   0   3   0    0.24    0.05
   0   3   0    0.34    0.06
   0   3   0    0.22    0.04
   1   3   0    6.37    0.30
   1   3   0    6.21    0.26
   1   3   0    6.38    0.26
   1   3   0    6.27    0.26
   1   3   0    6.70    0.25
  -2  -3   0   25.49    0.97
  -2  -3   0   24.04    0.88
   2   3   0   24.50    0.90
   2   3   0   24.59    0.89
   2   3   0   23.98    0.95
   2   3   0   26.05    0.88
   3   3   0   26.74    0.93
   3   3   0   27.36    0.92
   3   3   0   27.45    0.93
   3   3   0   25.63    0.92
   4   3   0    1.12    0.07
   4   3   0    1.06    0.07
   4  -4   0    9.27    0.34
   4  -4   0    9.43    0.33
  -4   4   0    9.38    0.33
  -4   4   0    9.16    0.34
  -4   4   0    9.31    0.33
  -4   4   0    9.54    0.34
   3  -4   0    2.72    0.11
   3  -4   0    2.75    0.11
  -3   4   0    2.24    0.11
  -3   4   0    2.38    0.12
  -3   4   0    2.18    0.11
  -3   4   0    2.41    0.10
   2  -4   0    3.83    0.14
   2  -4   0    3.64    0.19
   2  -4   0    3.77    0.15
   2  -4   0    3.73    0.22
  -2   4   0    3.61    0.27
  -2   4   0    4.15    0.20
  -2   4   0    3.87    0.16
   1  -4   0    5.01    0.21
   1  -4   0    4.93    0.18
   1  -4   0    5.18    0.23
   1  -4   0    5.02    0.25
  -1   4   0    4.98    0.23
  -1   4   0    4.70    0.20
   0  -4   0    0.30    0.07
   0  -4   0    0.36    0.06
   0   4   0    0.43    0.06
   0   4   0    0.35    0.07
   1   4   0    0.23    0.05
   2   4   0    0.24    0.06
   2   4   0    0.28    0.05
   3   4   0    0.14    0.04
   4  -5   0    0.10    0.03
   4  -5   0    0.09    0.02
  -4   5   0    0.09    0.02
  -4   5   0    0.13    0.03
  -4   5   0    0.07    0.02
  -4   5   0    0.08    0.02
   3  -5   0    0.09    0.04
   3  -5   0    0.09    0.03
   3  -5   0    0.08    0.03
  -3   5   0    0.15    0.06
  -3   5   0    0.11    0.03
  -3   5   0    0.10    0.03
  -3   5   0    0.12    0.03
  -3   5   0    0.12    0.04
   2  -5   0   12.92    0.43
   2  -5   0   12.92    0.44
   2  -5   0   11.99    0.43
  -2   5   0   11.35    0.43
  -2   5   0   11.97    0.43
  -2   5   0   12.13    0.44
  -2   5   0   11.63    0.43
  -2   5   0   12.16    0.48
  -2   5   0   12.22    0.44
   1  -5   0    0.47    0.05
   1  -5   0    0.47    0.04
  -1   5   0    0.55    0.06
  -1   5   0    0.54    0.05
  -1   5   0    0.61    0.05
  -1   5   0    0.58    0.09
  -1   5   0    0.55    0.05
   0   5   0    2.02    0.12
   0   5   0    1.97    0.10
   0   5   0    2.09    0.10
   0   5   0    2.03    0.13
   1   5   0    0.67    0.08
   3  -6   0    0.05    0.02
   3  -6   0    0.02    0.02
   3  -6   0    0.04    0.02
   3  -6   0    0.04    0.02
  -3   6   0    0.01    0.02
  -3   6   0    0.04    0.02
  -3   6   0    0.08    0.04
  -3   6   0    0.04    0.02
   2  -6   0    0.25    0.03
   2  -6   0    0.24    0.03
   2  -6   0    0.28    0.03
  -2   6   0    0.28    0.04
  -2   6   0    0.22    0.03
  -2   6   0    0.23    0.07
  -2   6   0    0.16    0.03
   1  -6   0   16.78    0.60
  -1   6   0   18.44    0.65
  -1   6   0   18.03    0.62
  -1   6   0   17.35    0.61
  -1   6   0   17.75    0.62
   0   6   0    7.93    0.32
   0   6   0    8.78    0.31
   0   6  -1    4.55    0.21
   0   6  -1    5.11    0.19
  -1   6  -1   11.89    0.45
  -1   6  -1   11.11    0.41
  -1   6  -1   11.89    0.42
   1  -6   1   11.56    0.40
  -2   6  -1    3.15    0.13
  -2   6  -1    3.26    0.17
  -2   6  -1    3.14    0.12
  -2   6  -1    3.09    0.12
   2  -6   1    2.78    0.12
   2  -6   1    2.88    0.11
   2  -6   1    2.90    0.12
  -3   6  -1    0.43    0.08
  -3   6  -1    0.30    0.03
  -3   6  -1    0.24    0.03
  -3   6  -1    0.29    0.04
  -3   6  -1    0.23    0.02
   3  -6   1    0.22    0.03
   3  -6   1    0.25    0.03
   3  -6   1    0.31    0.04
   3  -6   1    0.25    0.03
   1   5  -1    0.07    0.04
   1   5  -1    0.07    0.04
   0   5  -1    2.46    0.13
   0   5  -1    2.37    0.12
   0   5  -1    2.28    0.14
   0   5  -1    2.20    0.10
  -1   5  -1    1.19    0.07
  -1   5  -1    1.24    0.07
  -1   5  -1    1.16    0.11
  -1   5  -1    1.12    0.07
  -1   5  -1    1.08    0.08
   1  -5   1    1.00    0.06
   1  -5   1    1.07    0.06
  -2   5  -1    8.90    0.32
  -2   5  -1    8.39    0.31
  -2   5  -1    8.59    0.32
  -2   5  -1    8.56    0.31
  -2   5  -1    8.63    0.32
  -2   5  -1    8.78    0.37
   2  -5   1    8.84    0.32
   2  -5   1    8.67    0.31
   2  -5   1    9.14    0.31
  -3   5  -1    0.24    0.03
  -3   5  -1    0.30    0.04
  -3   5  -1    0.31    0.07
  -3   5  -1    0.22    0.03
  -3   5  -1    0.29    0.04
  -3   5  -1    0.23    0.04
   3  -5   1    0.26    0.04
   3  -5   1    0.27    0.03
   3  -5   1    0.23    0.03
  -4   5  -1    0.06    0.02
  -4   5  -1    0.06    0.01
  -4   5  -1    0.08    0.02
  -4   5  -1    0.13    0.03
   4  -5   1    0.09    0.02
   4  -5   1    0.09    0.03
   3   4  -1    0.06    0.03
   2   4  -1    0.35    0.06
   2   4  -1    0.38    0.05
   1   4  -1    0.04    0.04
   1   4  -1    0.04    0.04
   1   4  -1   -0.03    0.11
   0   4  -1    0.08    0.03
   0  -4   1    0.01    0.05
   0  -4   1    0.11    0.04
  -1   4  -1   11.96    0.47
   1  -4   1   12.18    0.42
   1  -4   1   12.39    0.49
   1  -4   1   11.92    0.46
   1  -4   1   12.06    0.45
  -2   4  -1   10.97    0.39
  -2   4  -1   10.88    0.44
  -2   4  -1   10.36    0.53
   2  -4   1   10.94    0.46
   2  -4   1   10.89    0.43
   2  -4   1   10.65    0.38
   2  -4   1   11.06    0.38
  -3   4  -1   10.51    0.39
  -3   4  -1   10.13    0.37
  -3   4  -1   10.77    0.39
  -3   4  -1   10.92    0.39
  -3   4  -1   10.82    0.38
   3  -4   1   10.42    0.38
   3  -4   1   10.83    0.38
   3  -4   1   10.73    0.38
  -4   4  -1    0.81    0.05
  -4   4  -1    0.74    0.06
  -4   4  -1    0.73    0.05
  -4   4  -1    0.84    0.06
   4  -4   1    0.77    0.05
   4  -4   1    0.85    0.06
   4   3  -1    0.39    0.05
   4   3  -1    0.25    0.04
   3   3  -1    7.33    0.27
   3   3  -1    7.09    0.27
   3   3  -1    7.07    0.26
   3   3  -1    7.08    0.27
  -3  -3   1    7.25    0.25
   2   3  -1    2.36    0.14
   2   3  -1    2.50    0.19
   2   3  -1    2.96    0.14
  -2  -3   1    1.96    0.14
   1   3  -1    1.65    0.13
   1   3  -1    1.71    0.09
   1   3  -1    1.44    0.09
   0   3  -1    1.23    0.11
   0   3  -1    1.34    0.07
   0   3  -1    1.30    0.09
   0  -3   1    1.28    0.09
  -1   3  -1   24.38    0.85
  -1   3  -1   24.65    0.94
  -1   3  -1   25.27    0.88
   1  -3   1   24.50    0.84
   1  -3   1   24.59    0.88
   1  -3   1   24.72    0.86
  -2   3  -1   32.74    1.24
  -2   3  -1   34.18    1.13
  -2   3  -1   33.04    1.16
   2  -3   1   32.69    1.15
   2  -3   1   32.03    1.15
   2  -3   1   34.02    1.12
   2  -3   1   33.20    1.18
   2  -3   1   32.02    1.16
   3  -3   1    3.38    0.17
  -4   3  -1   12.90    0.46
  -4   3  -1   13.63    0.46
   4  -3   1   12.68    0.46
   4  -3   1   12.91    0.46
  -5   3  -1    0.06    0.02
  -5   3  -1    0.06    0.02
   5  -3   1    0.07    0.02
   4   2  -1    1.70    0.08
   4   2  -1    1.60    0.09
   4   2  -1    1.60    0.08
   4   2  -1    1.43    0.08
   4   2  -1    1.70    0.10
  -4  -2   1    1.64    0.08
  -4  -2   1    1.61    0.08
  -4  -2   1    1.78    0.07
   3   2  -1   -0.03    0.03
   3   2  -1   -0.06    0.03
   3   2  -1    0.11    0.03
   3   2  -1    0.12    0.08
   3   2  -1    0.08    0.03
  -3  -2   1   -0.01    0.05
  -3  -2   1    0.01    0.06
   2   2  -1   32.76    1.18
   2   2  -1   33.35    1.23
   2   2  -1   33.77    1.18
   2   2  -1   33.70    1.16
  -2  -2   1   34.63    1.18
   1   2  -1    0.16    0.05
   1   2  -1    0.10    0.03
   1   2  -1    0.17    0.03
   1   2  -1    0.20    0.04
   1   2  -1    0.09    0.03
   0   2  -1    0.20    0.02
   0   2  -1    0.21    0.03
   0  -2   1    0.31    0.03
  -1   2  -1    6.41    0.23
  -1   2  -1    5.98    0.24
  -1   2  -1    6.55    0.25
  -1   2  -1    6.82    0.29
   1  -2   1    6.60    0.24
   1  -2   1    6.39    0.24
   1  -2   1    6.65    0.25
  -2   2  -1    0.31    0.07
  -2   2  -1    0.31    0.03
   2  -2   1    0.28    0.05
   2  -2   1    0.28    0.05
   2  -2   1    0.25    0.04
  -3   2  -1    5.87    0.32
   3  -2   1    5.76    0.27
   3  -2   1    5.79    0.24
  -4   2  -1    5.82    0.22
  -4   2  -1    6.24    0.23
   4  -2   1    6.05    0.22
   4  -2   1    6.14    0.23
  -5   2  -1    0.99    0.06
  -5   2  -1    1.12    0.06
   5  -2   1    1.16    0.06
   5  -2   1    1.13    0.06
   5   1  -1    0.08    0.02
   5   1  -1    0.14    0.04
   5   1  -1    0.11    0.03
   5   1  -1    0.13    0.03
  -5  -1   1    0.06    0.02
   4   1  -1    0.56    0.06
   4   1  -1    0.44    0.05
   4   1  -1    0.51    0.05
   4   1  -1    0.46    0.05
   4   1  -1    0.47    0.05
  -4  -1   1    0.38    0.05
  -4  -1   1    0.49    0.05
  -4  -1   1    0.50    0.04
   3   1  -1    2.28    0.18
  -3  -1   1    2.37    0.14
  -3  -1   1    1.92    0.12
  -3  -1   1    2.13    0.09
  -3  -1   1    2.10    0.09
   2   1  -1    0.53    0.09
   2   1  -1    0.42    0.05
   2   1  -1    0.51    0.06
  -2  -1   1    0.51    0.05
   1   1  -1  280.70    9.07
   1   1  -1  263.91    9.07
   1   1  -1  271.25    9.07
   1   1  -1  267.20    9.07
   1   1  -1  272.34    9.09
   1   1  -1  267.60    9.08
  -1  -1   1  258.49    9.08
   0   1  -1    4.38    0.16
   0  -1   1    3.99    0.15
  -1   1  -1   15.04    0.52
  -1   1  -1   15.40    0.55
   1  -1   1   14.58    0.52
   1  -1   1   14.95    0.52
   1  -1   1   15.51    0.52
   1  -1   1   15.26    0.53
  -2   1  -1    7.56    0.31
  -2   1  -1    9.00    0.32
  -2   1  -1    9.16    0.36
  -2   1  -1    8.34    0.30
   2  -1   1    8.98    0.31
   2  -1   1    8.47    0.33
   2  -1   1    8.52    0.32
  -3   1  -1    3.01    0.20
  -3   1  -1    3.04    0.15
   3  -1   1    2.91    0.16
   3  -1   1    3.19    0.20
  -4   1  -1    1.56    0.07
  -4   1  -1    1.46    0.08
  -4   1  -1    1.53    0.07
   4  -1   1    1.40    0.08
   4  -1   1    1.39    0.09
   4  -1   1    1.50    0.07
   4  -1   1    1.33    0.08
  -5   1  -1    0.60    0.05
   5  -1   1    0.60    0.07
   5  -1   1    0.58    0.05
   5  -1   1    0.65    0.05
   5   0  -1    0.44    0.05
   5   0  -1    0.31    0.04
   5   0  -1    0.45    0.06
   5   0  -1    0.44    0.05
  -5   0   1    0.41    0.04
  -5   0   1    0.27    0.03
   4   0  -1    0.17    0.03
   4   0  -1    0.22    0.04
   4   0  -1    0.20    0.04
   4   0  -1    0.19    0.03
   4   0  -1    0.18    0.04
  -4   0   1    0.19    0.04
  -4   0   1    0.12    0.04
  -4   0   1    0.17    0.03
   3   0  -1    0.83    0.11
  -3   0   1    0.74    0.08
  -3   0   1    0.76    0.11
  -3   0   1    0.72    0.07
   2   0  -1    9.56    0.33
   2   0  -1    9.54    0.37
   2   0  -1    8.86    0.35
  -2   0   1    8.84    0.33
  -2   0   1    9.32    0.34
  -2   0   1    9.35    0.37
  -2   0   1    8.28    0.34
   1   0  -1  288.32    9.66
   1   0  -1  301.81    9.66
   1   0  -1  293.94    9.67
  -1   0   1  277.36    9.66
  -1   0   1  282.90    9.66
  -1   0   1  275.29    9.66
   0   0  -1   29.45    1.00
  -1   0  -1  113.54    3.98
  -1   0  -1  113.72    3.98
  -1   0  -1  118.69    4.00
  -1   0  -1  122.48    4.01
   1   0   1  119.99    3.98
   1   0   1  115.21    3.98
   1   0   1  120.83    3.98
  -2   0  -1    1.00    0.07
  -2   0  -1    1.39    0.10
  -2   0  -1    1.07    0.08
   2   0   1    1.12    0.08
   2   0   1    1.10    0.07
   2   0   1    1.19    0.10
   2   0   1    0.96    0.08
  -3   0  -1    2.07    0.13
  -3   0  -1    2.14    0.12
  -3   0  -1    2.16    0.09
  -3   0  -1    2.00    0.16
   3   0   1    2.33    0.17
  -4   0  -1    2.96    0.12
  -4   0  -1    3.22    0.13
   4   0   1    2.78    0.13
   4   0   1    2.80    0.12
   4   0   1    2.91    0.11
   4   0   1    2.85    0.13
   4   0   1    2.74    0.13
  -5   0  -1    2.65    0.10
  -5   0  -1    2.67    0.11
  -5   0  -1    3.03    0.11
   5   0   1    2.33    0.11
   5   0   1    2.59    0.11
   5   0   1    2.64    0.12
   5   0   1    2.48    0.12
   5  -1  -1    2.15    0.10
   5  -1  -1    1.98    0.09
   5  -1  -1    2.00    0.10
   5  -1  -1    2.25    0.10
  -5   1   1    2.24    0.09
  -5   1   1    1.90    0.09
   4  -1  -1   11.53    0.42
   4  -1  -1   10.95    0.42
   4  -1  -1   11.55    0.41
  -4   1   1   11.97    0.42
  -4   1   1   11.97    0.41
  -4   1   1   12.07    0.41
   3  -1  -1    4.51    0.24
   3  -1  -1    4.97    0.26
  -3   1   1    4.88    0.21
  -3   1   1    5.24    0.28
   2  -1  -1    0.43    0.05
   2  -1  -1    0.47    0.05
   2  -1  -1    0.32    0.05
  -2   1   1    0.28    0.03
  -2   1   1    0.54    0.08
  -2   1   1    0.44    0.05
   1  -1  -1    7.41    0.28
   1  -1  -1    8.10    0.28
   1  -1  -1    7.52    0.28
   1  -1  -1    8.18    0.28
   1  -1  -1    8.00    0.29
  -1   1   1    8.23    0.31
  -1   1   1    7.89    0.28
   0  -1  -1   12.58    0.45
   0  -1  -1   12.97    0.44
   0  -1  -1   12.85    0.48
   0   1   1   12.90    0.44
  -1  -1  -1  254.80    8.76
  -1  -1  -1  260.60    8.82
  -1  -1  -1  257.48    8.78
   1   1   1  256.59    8.77
   1   1   1  257.07    8.78
   1   1   1  270.88    8.77
   1   1   1  254.78    8.77
   1   1   1  266.42    8.77
  -2  -1  -1    4.47    0.22
  -2  -1  -1    4.82    0.19
   2   1   1    4.66    0.23
   2   1   1    5.04    0.20
   2   1   1    4.70    0.20
  -3  -1  -1    2.52    0.13
  -3  -1  -1    2.42    0.14
  -3  -1  -1    2.45    0.10
   3   1   1    2.56    0.14
   3   1   1    2.50    0.20
  -4  -1  -1    1.90    0.08
  -4  -1  -1    2.02    0.09
  -4  -1  -1    1.94    0.10
   4   1   1    2.03    0.10
   4   1   1    1.87    0.09
   4   1   1    1.92    0.10
   4   1   1    1.84    0.09
   4   1   1    1.98    0.10
  -5  -1  -1    0.05    0.02
  -5  -1  -1    0.05    0.02
   5   1   1    0.08    0.02
   5   1   1    0.08    0.03
   5   1   1    0.09    0.02
   5   1   1    0.09    0.04
   5  -2  -1    4.91    0.18
   5  -2  -1    4.71    0.17
  -5   2   1    4.36    0.17
  -5   2   1    4.95    0.18
   4  -2  -1    1.09    0.07
   4  -2  -1    1.02    0.06
  -4   2   1    1.02    0.06
  -4   2   1    1.10    0.07
   3  -2  -1    3.22    0.16
   3  -2  -1    3.10    0.19
  -3   2   1    3.27    0.16
  -3   2   1    3.40    0.22
   2  -2  -1    4.09    0.19
   2  -2  -1    3.87    0.17
   2  -2  -1    4.31    0.17
  -2   2   1    4.20    0.18
  -2   2   1    4.25    0.22
  -2   2   1    3.67    0.15
   1  -2  -1   -0.05    0.02
   1  -2  -1    0.02    0.03
   1  -2  -1   -0.04    0.02
  -1   2   1   -0.04    0.02
  -1   2   1   -0.02    0.02
  -1   2   1   -0.04    0.01
  -1   2   1   -0.03    0.04
   0  -2  -1    3.33    0.14
   0  -2  -1    3.33    0.20
   0  -2  -1    3.15    0.13
   0   2   1    3.33    0.15
   0   2   1    3.40    0.13
   0   2   1    3.50    0.14
   0   2   1    3.30    0.13
   0   2   1    3.54    0.14
  -1  -2  -1   17.34    0.73
   1   2   1   18.87    0.65
   1   2   1   18.53    0.64
   1   2   1   18.28    0.65
   1   2   1   18.02    0.67
  -2  -2  -1   11.88    0.44
   2   2   1   11.76    0.44
   2   2   1   11.78    0.48
   2   2   1   11.56    0.44
   2   2   1   11.56    0.42
  -3  -2  -1    0.47    0.08
  -3  -2  -1    0.55    0.04
   3   2   1    0.48    0.06
   3   2   1    0.44    0.05
   3   2   1    0.45    0.05
   3   2   1    0.39    0.05
   3   2   1    0.52    0.06
   3   2   1    0.60    0.13
   3   2   1    0.44    0.09
  -4  -2  -1    0.43    0.04
  -4  -2  -1    0.40    0.05
  -4  -2  -1    0.51    0.04
   4   2   1    0.44    0.06
   4   2   1    0.46    0.05
   4   2   1    0.42    0.05
   5  -3  -1    0.01    0.02
  -5   3   1   -0.02    0.02
  -5   3   1    0.00    0.02
   4  -3  -1   18.42    0.66
   4  -3  -1   19.05    0.66
  -4   3   1   19.19    0.66
  -4   3   1   19.26    0.67
  -4   3   1   18.99    0.66
   3  -3  -1    0.59    0.10
  -3   3   1    1.06    0.08
  -3   3   1    1.01    0.10
  -3   3   1    0.79    0.16
   2  -3  -1    4.57    0.17
   2  -3  -1    4.40    0.20
   2  -3  -1    4.13    0.20
   2  -3  -1    4.53    0.20
   2  -3  -1    4.69    0.22
  -2   3   1    4.33    0.27
  -2   3   1    4.86    0.20
  -2   3   1    4.63    0.17
   1  -3  -1    4.81    0.21
   1  -3  -1    4.61    0.20
   1  -3  -1    4.86    0.17
   1  -3  -1    4.79    0.20
  -1   3   1    5.02    0.21
  -1   3   1    4.51    0.20
  -1   3   1    4.83    0.18
  -1   3   1    4.98    0.27
   0  -3  -1    7.67    0.29
   0   3   1    7.06    0.29
   0   3   1    6.98    0.28
   0   3   1    7.43    0.27
   0   3   1    6.76    0.30
   1   3   1   30.92    1.09
   1   3   1   30.79    1.13
   1   3   1   31.16    1.08
   1   3   1   31.20    1.09
   1   3   1   31.50    1.10
  -2  -3  -1   12.55    0.51
   2   3   1   13.60    0.49
   2   3   1   13.29    0.51
   2   3   1   13.28    0.51
   2   3   1   14.06    0.69
  -3  -3  -1   15.60    0.53
   3   3   1   15.74    0.56
   3   3   1   15.50    0.55
   3   3   1   15.35    0.54
   3   3   1   15.40    0.54
   4   3   1    5.31    0.20
   4   3   1    4.93    0.19
   4  -4  -1    8.93    0.32
   4  -4  -1    8.79    0.32
  -4   4   1    9.23    0.32
  -4   4   1    9.21    0.33
  -4   4   1    8.85    0.32
  -4   4   1    8.74    0.33
   3  -4  -1   23.78    0.80
   3  -4  -1   24.08    0.80
  -3   4   1   23.08    0.81
  -3   4   1   23.45    0.81
  -3   4   1   22.52    0.80
  -3   4   1   22.43    0.80
   2  -4  -1    6.15    0.22
   2  -4  -1    6.19    0.22
   2  -4  -1    5.68    0.29
   2  -4  -1    5.93    0.27
  -2   4   1    6.36    0.28
   1  -4  -1    9.11    0.39
   1  -4  -1    8.93    0.36
   1  -4  -1    9.37    0.32
   1  -4  -1    9.11    0.35
  -1   4   1    9.06    0.35
  -1   4   1    9.32    0.38
   0  -4  -1    2.96    0.15
   0   4   1    2.96    0.14
   0   4   1    2.68    0.16
   1   4   1    0.41    0.07
   2   4   1    0.63    0.08
   3   4   1    0.17    0.04
   4  -5  -1   -0.03    0.02
   4  -5  -1    0.00    0.02
  -4   5   1    0.00    0.03
  -4   5   1    0.01    0.02
  -4   5   1    0.00    0.01
  -4   5   1    0.01    0.02
   3  -5  -1    0.59    0.05
   3  -5  -1    0.57    0.06
   3  -5  -1    0.59    0.05
  -3   5   1    0.62    0.08
  -3   5   1    0.56    0.04
  -3   5   1    0.55    0.06
  -3   5   1    0.63    0.05
  -3   5   1    0.65    0.05
   2  -5  -1   10.81    0.41
   2  -5  -1   11.26    0.40
   2  -5  -1   11.74    0.40
  -2   5   1   11.55    0.41
  -2   5   1   11.01    0.40
  -2   5   1   11.50    0.45
  -2   5   1   11.14    0.40
  -2   5   1   11.64    0.41
   1  -5  -1    1.15    0.06
   1  -5  -1    1.23    0.06
  -1   5   1    1.25    0.08
  -1   5   1    1.23    0.07
  -1   5   1    1.28    0.07
  -1   5   1    1.35    0.11
  -1   5   1    1.31    0.07
  -1   5   1    1.05    0.11
   0   5   1    1.40    0.11
   0   5   1    1.36    0.10
   0   5   1    1.46    0.08
   0   5   1    1.34    0.09
   1   5   1    0.66    0.08
   3  -6  -1    0.01    0.02
   3  -6  -1    0.02    0.02
   3  -6  -1    0.02    0.02
  -3   6   1    0.01    0.02
  -3   6   1    0.05    0.04
  -3   6   1    0.00    0.02
  -3   6   1   -0.02    0.02
   2  -6  -1    0.12    0.03
   2  -6  -1    0.19    0.02
   2  -6  -1    0.10    0.02
  -2   6   1    0.15    0.03
  -2   6   1    0.15    0.03
  -2   6   1    0.20    0.03
  -2   6   1    0.27    0.07
   1  -6  -1    3.31    0.13
  -1   6   1    3.82    0.14
  -1   6   1    3.27    0.15
  -1   6   1    3.84    0.19
  -1   6   1    3.54    0.15
   0   6   1    0.65    0.08
   0   6  -2   13.47    0.48
  -1   6  -2    5.14    0.23
  -1   6  -2    4.82    0.19
  -1   6  -2    5.24    0.20
   1  -6   2    5.26    0.18
  -2   6  -2    4.45    0.17
  -2   6  -2    4.49    0.17
  -2   6  -2    4.83    0.21
  -2   6  -2    4.78    0.18
   2  -6   2    4.23    0.17
   2  -6   2    4.09    0.16
  -3   6  -2    0.20    0.05
  -3   6  -2    0.11    0.03
   3  -6   2    0.13    0.02
   3  -6   2    0.15    0.02
   3  -6   2    0.16    0.03
   1   5  -2    0.20    0.04
   1   5  -2    0.17    0.05
   0   5  -2    4.62    0.17
   0   5  -2    4.36    0.19
   0   5  -2    4.27    0.18
   0   5  -2    4.14    0.17
   0   5  -2    4.05    0.20
  -1   5  -2    7.82    0.29
  -1   5  -2    7.99    0.33
  -1   5  -2    7.32    0.28
  -1   5  -2    8.19    0.29
  -1   5  -2    7.95    0.30
   1  -5   2    8.32    0.28
   1  -5   2    7.72    0.28
  -2   5  -2    5.75    0.22
  -2   5  -2    5.51    0.22
  -2   5  -2    5.73    0.23
  -2   5  -2    5.75    0.22
  -2   5  -2    5.99    0.27
   2  -5   2    5.85    0.21
   2  -5   2    6.09    0.22
   2  -5   2    5.94    0.21
  -3   5  -2    0.04    0.03
  -3   5  -2    0.02    0.03
  -3   5  -2    0.02    0.02
  -3   5  -2    0.02    0.03
  -3   5  -2    0.01    0.02
  -3   5  -2   -0.01    0.06
   3  -5   2    0.03    0.03
   3  -5   2    0.04    0.02
   3  -5   2    0.00    0.02
  -4   5  -2    0.23    0.03
  -4   5  -2    0.25    0.03
  -4   5  -2    0.24    0.02
  -4   5  -2    0.26    0.05
   4  -5   2    0.29    0.03
   4  -5   2    0.26    0.03
   3   4  -2    0.02    0.03
   2   4  -2    0.20    0.04
   2   4  -2    0.21    0.06
   1   4  -2    0.20    0.04
   1   4  -2    0.21    0.05
   1   4  -2    0.13    0.10
   1   4  -2    0.32    0.05
   0   4  -2    0.14    0.04
   0  -4   2    0.20    0.06
  -1   4  -2    3.67    0.19
   1  -4   2    4.03    0.15
   1  -4   2    4.13    0.21
   1  -4   2    3.82    0.18
   1  -4   2    3.88    0.19
  -2   4  -2    9.96    0.41
  -2   4  -2    9.47    0.50
  -2   4  -2   10.48    0.37
   2  -4   2    9.88    0.36
   2  -4   2   10.65    0.43
   2  -4   2   10.42    0.36
   2  -4   2   10.20    0.40
  -3   4  -2    1.93    0.10
  -3   4  -2    1.81    0.15
  -3   4  -2    2.07    0.09
  -3   4  -2    1.96    0.09
  -3   4  -2    1.95    0.10
  -3   4  -2    1.98    0.10
   3  -4   2    2.16    0.10
   3  -4   2    2.18    0.09
   3  -4   2    2.03    0.09
  -4   4  -2    0.04    0.02
  -4   4  -2    0.05    0.02
   4  -4   2    0.07    0.02
   4  -4   2    0.05    0.03
   4   3  -2    0.61    0.05
   4   3  -2    0.63    0.06
   4   3  -2    0.65    0.06
   3   3  -2    8.77    0.33
   3   3  -2    8.82    0.32
   3   3  -2    8.70    0.33
  -3  -3   2    9.16    0.31
   2   3  -2    0.64    0.11
   2   3  -2    0.44    0.07
  -2  -3   2    0.43    0.06
   1   3  -2    5.21    0.26
   1   3  -2    5.01    0.21
   1   3  -2    5.23    0.20
  -1  -3   2    4.76    0.21
   0   3  -2    5.60    0.26
   0   3  -2    5.53    0.21
   0   3  -2    5.23    0.22
   0  -3   2    5.90    0.24
  -1   3  -2    2.46    0.11
  -1   3  -2    2.37    0.13
  -1   3  -2    2.49    0.18
   1  -3   2    2.86    0.12
   1  -3   2    2.93    0.14
   1  -3   2    2.65    0.10
  -2   3  -2   98.41    3.19
  -2   3  -2   93.63    3.23
  -2   3  -2   93.22    3.31
   2  -3   2   88.98    3.21
   2  -3   2   93.55    3.22
   2  -3   2   96.73    3.24
   2  -3   2   95.40    3.19
   2  -3   2   94.43    3.23
  -3   3  -2  109.77    3.60
  -3   3  -2  105.88    3.65
  -3   3  -2  101.92    3.75
   3  -3   2  106.36    3.67
   3  -3   2  107.53    3.64
  -4   3  -2    2.64    0.11
  -4   3  -2    2.54    0.11
   4  -3   2    2.58    0.11
   4  -3   2    2.50    0.11
  -5   3  -2    0.12    0.02
  -5   3  -2    0.05    0.02
   5  -3   2    0.13    0.02
   4   2  -2    0.71    0.06
   4   2  -2    0.66    0.07
   4   2  -2    0.80    0.07
   4   2  -2    0.51    0.05
  -4  -2   2    0.60    0.05
  -4  -2   2    0.68    0.06
  -4  -2   2    0.70    0.05
   3   2  -2   11.44    0.42
   3   2  -2   11.67    0.43
   3   2  -2   11.89    0.42
   3   2  -2   11.90    0.42
   3   2  -2   11.44    0.42
  -3  -2   2   12.05    0.41
  -3  -2   2   12.03    0.47
  -3  -2   2   11.16    0.45
   2   2  -2  143.41    4.95
   2   2  -2  146.70    5.01
   2   2  -2  146.42    4.96
  -2  -2   2  148.02    4.97
   1   2  -2    7.13    0.27
   1   2  -2    6.91    0.28
   1   2  -2    7.46    0.27
   1   2  -2    7.53    0.30
   1   2  -2    6.89    0.27
  -1  -2   2    7.43    0.27
   0   2  -2    7.39    0.27
   0   2  -2    6.80    0.25
   0   2  -2    7.08    0.26
   0   2  -2    7.06    0.28
   0   2  -2    7.05    0.26
   0  -2   2    7.18    0.26
   0  -2   2    6.85    0.25
  -1   2  -2    9.28    0.36
  -1   2  -2    8.90    0.33
  -1   2  -2    8.29    0.31
  -1   2  -2    8.69    0.32
   1  -2   2    9.34    0.33
   1  -2   2    9.04    0.32
   1  -2   2    8.65    0.32
  -2   2  -2   11.20    0.47
  -2   2  -2   10.80    0.39
   2  -2   2   11.79    0.43
   2  -2   2   10.88    0.42
   2  -2   2   11.52    0.43
   2  -2   2   11.90    0.42
  -3   2  -2    6.06    0.33
   3  -2   2    6.27    0.25
   3  -2   2    5.67    0.28
  -4   2  -2    3.54    0.14
  -4   2  -2    3.40    0.13
   4  -2   2    3.23    0.14
   4  -2   2    3.49    0.13
   4  -2   2    3.27    0.14
  -5   2  -2    0.28    0.03
  -5   2  -2    0.28    0.03
   5  -2   2    0.28    0.04
   5  -2   2    0.33    0.03
   5   1  -2    0.06    0.02
   5   1  -2    0.09    0.02
   5   1  -2    0.12    0.04
   5   1  -2    0.08    0.03
  -5  -1   2    0.04    0.02
  -5  -1   2    0.08    0.02
   4   1  -2    0.21    0.03
   4   1  -2    0.22    0.03
   4   1  -2    0.19    0.04
   4   1  -2    0.21    0.04
   4   1  -2    0.21    0.05
  -4  -1   2    0.21    0.04
  -4  -1   2    0.11    0.05
  -4  -1   2    0.21    0.03
  -4  -1   2    0.23    0.03
   3   1  -2    1.40    0.15
  -3  -1   2    1.38    0.06
  -3  -1   2    1.40    0.11
  -3  -1   2    1.31    0.06
  -3  -1   2    1.21    0.10
   2   1  -2   19.30    0.73
   2   1  -2   21.10    0.77
   2   1  -2   21.01    0.72
  -2  -1   2   20.30    0.73
  -2  -1   2   20.73    0.72
   1   1  -2  100.68    3.53
   1   1  -2  104.20    3.55
   1   1  -2  107.97    3.53
   1   1  -2  101.37    3.53
   1   1  -2  103.76    3.54
   1   1  -2  104.19    3.53
   1   1  -2  102.87    3.52
  -1  -1   2  108.86    3.53
   0   1  -2    8.13    0.29
  -1   1  -2   14.49    0.56
  -1   1  -2   13.89    0.51
  -1   1  -2   14.36    0.49
  -1   1  -2   13.75    0.48
  -1   1  -2   13.80    0.49
   1  -1   2   13.96    0.49
   1  -1   2   14.50    0.49
   1  -1   2   13.61    0.49
  -2   1  -2   36.04    1.20
  -2   1  -2   32.97    1.18
  -2   1  -2   37.20    1.25
   2  -1   2   35.35    1.20
   2  -1   2   32.90    1.21
   2  -1   2   35.06    1.21
  -3   1  -2    0.04    0.06
  -3   1  -2    0.03    0.04
   3  -1   2    0.06    0.06
   3  -1   2    0.11    0.04
  -4   1  -2    2.88    0.12
  -4   1  -2    2.84    0.12
   4  -1   2    2.75    0.13
   4  -1   2    2.79    0.12
   4  -1   2    2.92    0.11
  -5   1  -2    1.26    0.06
  -5   1  -2    1.51    0.07
   5  -1   2    1.46    0.08
   5  -1   2    1.48    0.07
   5   0  -2    0.34    0.04
   5   0  -2    0.37    0.05
   5   0  -2    0.33    0.04
  -5   0   2    0.21    0.03
  -5   0   2    0.32    0.03
   4   0  -2    0.22    0.04
   4   0  -2    0.17    0.03
   4   0  -2    0.23    0.04
   4   0  -2    0.20    0.04
   4   0  -2    0.16    0.03
  -4   0   2    0.21    0.04
  -4   0   2    0.12    0.04
  -4   0   2    0.15    0.03
  -4   0   2    0.16    0.03
   3   0  -2    0.25    0.08
  -3   0   2    0.12    0.04
  -3   0   2    0.15    0.06
  -3   0   2    0.10    0.05
   2   0  -2   10.74    0.40
   2   0  -2    9.65    0.38
  -2   0   2   10.16    0.39
  -2   0   2   10.09    0.36
  -2   0   2   10.08    0.36
  -2   0   2    9.06    0.36
   1   0  -2   43.23    1.49
   1   0  -2   44.20    1.49
   1   0  -2   44.88    1.47
  -1   0   2   41.25    1.48
  -1   0   2   43.73    1.48
   0   0  -2    2.41    0.10
   0   0   2    2.33    0.10
  -1   0  -2  154.78    5.29
  -1   0  -2  160.48    5.33
  -1   0  -2  156.63    5.31
  -1   0  -2  150.54    5.29
   1   0   2  166.19    5.29
   1   0   2  152.07    5.29
   1   0   2  151.73    5.33
   1   0   2  156.03    5.29
   1   0   2  161.36    5.29
  -2   0  -2   18.71    0.76
  -2   0  -2   20.18    0.70
  -2   0  -2   20.45    0.73
   2   0   2   19.44    0.73
   2   0   2   20.66    0.71
   2   0   2   19.82    0.69
  -3   0  -2   10.53    0.47
  -3   0  -2   10.70    0.41
  -3   0  -2   10.83    0.37
  -3   0  -2   10.62    0.41
   3   0   2   10.79    0.47
  -4   0  -2    6.71    0.24
  -4   0  -2    6.48    0.23
  -4   0  -2    6.00    0.23
   4   0   2    6.26    0.23
   4   0   2    6.32    0.23
   4   0   2    6.23    0.24
   4   0   2    6.24    0.24
   4   0   2    6.45    0.24
  -5   0  -2   12.87    0.42
  -5   0  -2   11.79    0.42
  -5   0  -2   10.78    0.42
   5   0   2   12.48    0.42
   5   0   2   12.02    0.43
   5   0   2   12.16    0.43
   5   0   2   12.19    0.42
   5  -1  -2   10.34    0.41
   5  -1  -2   11.35    0.41
   5  -1  -2   11.47    0.41
   5  -1  -2   11.37    0.40
  -5   1   2   12.10    0.40
  -5   1   2   12.07    0.40
   4  -1  -2    4.80    0.20
   4  -1  -2    4.81    0.18
   4  -1  -2    4.73    0.20
  -4   1   2    5.41    0.19
  -4   1   2    4.81    0.19
  -4   1   2    5.01    0.19
   3  -1  -2    4.06    0.22
   3  -1  -2    3.70    0.21
  -3   1   2    4.05    0.24
  -3   1   2    3.93    0.18
   2  -1  -2    0.08    0.04
   2  -1  -2    0.16    0.04
   2  -1  -2    0.18    0.04
   2  -1  -2    0.09    0.03
  -2   1   2    0.11    0.04
  -2   1   2    0.10    0.03
  -2   1   2    0.16    0.06
   1  -1  -2   37.54    1.33
   1  -1  -2   39.55    1.33
   1  -1  -2   40.41    1.34
   1  -1  -2   39.49    1.33
  -1   1   2   38.32    1.36
  -1   1   2   38.86    1.33
   0  -1  -2    1.56    0.07
   0  -1  -2    1.64    0.07
   0  -1  -2    1.71    0.11
   0   1   2    1.60    0.07
   0   1   2    1.55    0.07
  -1  -1  -2   41.44    1.44
  -1  -1  -2   43.09    1.51
  -1  -1  -2   42.65    1.47
   1   1   2   43.06    1.45
   1   1   2   42.15    1.45
   1   1   2   43.22    1.45
   1   1   2   42.34    1.47
   1   1   2   41.29    1.45
  -2  -1  -2    2.56    0.15
  -2  -1  -2    2.53    0.12
   2   1   2    2.47    0.12
   2   1   2    2.58    0.13
   2   1   2    2.61    0.16
  -3  -1  -2    1.90    0.08
  -3  -1  -2    1.78    0.08
  -3  -1  -2    1.92    0.12
  -3  -1  -2    1.73    0.12
  -3  -1  -2    2.02    0.23
   3   1   2    1.84    0.12
   3   1   2    1.84    0.17
  -4  -1  -2    1.66    0.08
  -4  -1  -2    1.57    0.09
   4   1   2    1.86    0.10
   4   1   2    1.64    0.08
   4   1   2    1.72    0.09
   4   1   2    1.78    0.08
   4   1   2    1.73    0.09
  -5  -1  -2   -0.04    0.02
  -5  -1  -2   -0.02    0.02
  -5  -1  -2    0.02    0.02
   5   1   2    0.02    0.02
   5   1   2    0.01    0.02
   5   1   2    0.01    0.03
   5   1   2    0.03    0.03
   5  -2  -2    7.59    0.28
   5  -2  -2    7.84    0.27
  -5   2   2    7.70    0.27
  -5   2   2    7.19    0.27
   4  -2  -2    1.10    0.07
   4  -2  -2    1.07    0.06
  -4   2   2    1.13    0.07
  -4   2   2    1.01    0.06
   3  -2  -2    3.92    0.22
   3  -2  -2    4.14    0.19
  -3   2   2    4.17    0.19
  -3   2   2    4.06    0.25
   2  -2  -2    6.65    0.27
   2  -2  -2    6.32    0.25
   2  -2  -2    6.87    0.26
  -2   2   2    5.92    0.23
  -2   2   2    7.23    0.26
  -2   2   2    6.56    0.31
   1  -2  -2    3.02    0.14
   1  -2  -2    3.07    0.13
   1  -2  -2    2.99    0.12
  -1   2   2    3.08    0.17
  -1   2   2    2.82    0.11
  -1   2   2    2.92    0.13
  -1   2   2    2.81    0.13
   0  -2  -2   18.43    0.72
   0  -2  -2   19.24    0.64
   0   2   2   18.01    0.63
   0   2   2   18.78    0.64
   0   2   2   17.61    0.63
   0   2   2   16.55    0.64
   0   2   2   18.03    0.64
  -1  -2  -2   13.35    0.59
   1   2   2   13.55    0.52
   1   2   2   14.26    0.50
   1   2   2   14.64    0.50
   1   2   2   13.85    0.50
  -2  -2  -2    9.58    0.49
   2   2   2    8.34    0.33
   2   2   2    9.01    0.39
   2   2   2    9.14    0.35
   2   2   2    9.22    0.35
   3   2   2    0.07    0.04
   3   2   2    0.03    0.03
   3   2   2   -0.04    0.09
   3   2   2    0.02    0.03
   3   2   2    0.00    0.03
  -4  -2  -2    1.31    0.08
  -4  -2  -2    1.26    0.06
   4   2   2    1.36    0.09
   4   2   2    1.39    0.08
   4   2   2    1.33    0.07
   4   2   2    1.32    0.07
   5  -3  -2    0.25    0.03
  -5   3   2    0.27    0.03
  -5   3   2    0.28    0.03
   4  -3  -2    9.96    0.36
  -4   3   2   10.15    0.36
  -4   3   2    9.79    0.35
  -4   3   2    9.99    0.36
   3  -3  -2    1.06    0.13
   3  -3  -2    1.06    0.10
  -3   3   2    1.40    0.16
  -3   3   2    1.21    0.11
   2  -3  -2    1.57    0.10
   2  -3  -2    1.50    0.11
   2  -3  -2    1.63    0.11
   2  -3  -2    1.62    0.07
   2  -3  -2    1.66    0.12
  -2   3   2    1.74    0.16
  -2   3   2    1.63    0.11
  -2   3   2    1.76    0.08
  -2   3   2    1.76    0.11
   1  -3  -2   13.38    0.47
   1  -3  -2   13.00    0.47
   1  -3  -2   12.95    0.49
   1  -3  -2   13.04    0.45
  -1   3   2   12.76    0.48
  -1   3   2   13.18    0.48
  -1   3   2   12.72    0.48
   0  -3  -2    0.89    0.08
   0  -3  -2    0.89    0.07
   0   3   2    0.76    0.08
   0   3   2    0.83    0.08
   0   3   2    0.91    0.06
   0   3   2    0.81    0.07
   1   3   2    7.44    0.39
   1   3   2    7.90    0.32
   1   3   2    8.34    0.30
   1   3   2    7.68    0.31
   1   3   2    8.09    0.32
  -2  -3  -2   35.57    1.29
   2   3   2   36.83    1.30
   2   3   2   36.82    1.29
   2   3   2   36.52    1.27
  -3  -3  -2   16.94    0.58
   3   3   2   16.70    0.60
   3   3   2   17.58    0.60
   3   3   2   16.65    0.59
   4   3   2    1.31    0.07
   4   3   2    1.41    0.08
   4  -4  -2    2.23    0.10
   4  -4  -2    2.20    0.10
  -4   4   2    2.29    0.11
  -4   4   2    2.28    0.10
  -4   4   2    2.05    0.11
  -4   4   2    2.65    0.10
   3  -4  -2   91.55    3.03
   3  -4  -2   95.11    3.04
  -3   4   2   90.03    3.04
  -3   4   2   86.79    3.03
  -3   4   2   90.47    3.05
  -3   4   2   86.54    3.03
  -3   4   2   86.13    3.03
   2  -4  -2   41.97    1.37
   2  -4  -2   39.05    1.45
   2  -4  -2   39.10    1.37
   2  -4  -2   40.30    1.42
  -2   4   2   40.68    1.43
   1  -4  -2    1.07    0.09
   1  -4  -2    1.15    0.06
   1  -4  -2    1.31    0.11
   1  -4  -2    1.06    0.12
  -1   4   2    1.17    0.08
  -1   4   2    1.45    0.11
   0  -4  -2    4.28    0.20
   0   4   2    4.31    0.21
   0   4   2    4.13    0.18
   1   4   2    0.07    0.04
   2   4   2    1.25    0.10
   3   4   2    1.11    0.07
   4  -5  -2    0.05    0.02
   4  -5  -2    0.03    0.02
  -4   5   2    0.01    0.01
  -4   5   2    0.06    0.03
  -4   5   2    0.04    0.02
  -4   5   2    0.05    0.02
   3  -5  -2    0.06    0.03
   3  -5  -2    0.06    0.02
   3  -5  -2    0.04    0.02
  -3   5   2    0.12    0.03
  -3   5   2    0.11    0.03
  -3   5   2    0.08    0.02
  -3   5   2    0.08    0.03
   2  -5  -2    8.71    0.32
   2  -5  -2    9.10    0.31
   2  -5  -2    8.62    0.31
  -2   5   2    8.22    0.31
  -2   5   2    8.86    0.32
  -2   5   2    8.67    0.32
  -2   5   2    8.51    0.31
  -2   5   2    8.63    0.36
   1  -5  -2    1.02    0.06
   1  -5  -2    1.15    0.06
  -1   5   2    1.19    0.07
  -1   5   2    1.16    0.07
  -1   5   2    1.13    0.10
  -1   5   2    1.21    0.07
  -1   5   2    1.13    0.09
  -1   5   2    1.18    0.08
   0   5   2    0.99    0.07
   0   5   2    1.12    0.10
   0   5   2    1.05    0.09
   0   5   2    1.06    0.06
   1   5   2    1.35    0.10
   3  -6  -2    0.18    0.02
   3  -6  -2    0.28    0.03
  -3   6   2    0.21    0.03
  -3   6   2    0.27    0.03
   2  -6  -2    0.64    0.04
   2  -6  -2    0.59    0.05
   2  -6  -2    0.58    0.05
  -2   6   2    0.69    0.05
  -2   6   2    0.95    0.11
  -2   6   2    0.82    0.05
  -2   6   2    0.77    0.06
   1  -6  -2    2.27    0.10
  -1   6   2    2.90    0.15
  -1   6   2    2.63    0.12
  -1   6   2    2.75    0.11
   0   6   2    0.67    0.08
   0   6  -3    1.61    0.09
  -1   6  -3    3.77    0.15
  -1   6  -3    3.55    0.18
  -1   6  -3    3.30    0.14
   1  -6   3    3.69    0.13
  -2   6  -3    2.15    0.14
  -2   6  -3    2.09    0.10
  -2   6  -3    1.77    0.08
  -2   6  -3    2.07    0.09
  -2   6  -3    1.88    0.09
   2  -6   3    1.88    0.08
   2  -6   3    1.89    0.08
  -3   6  -3    0.78    0.05
  -3   6  -3    0.88    0.09
   2   5  -3    0.03    0.03
   1   5  -3    1.36    0.08
   1   5  -3    1.22    0.10
   0   5  -3    2.92    0.13
   0   5  -3    2.84    0.15
   0   5  -3    2.69    0.15
   0   5  -3    2.86    0.13
  -1   5  -3    6.27    0.24
  -1   5  -3    6.49    0.24
  -1   5  -3    6.25    0.25
  -1   5  -3    6.61    0.25
  -1   5  -3    6.55    0.28
   1  -5   3    6.54    0.23
   1  -5   3    6.80    0.23
  -2   5  -3    1.18    0.07
  -2   5  -3    1.23    0.07
  -2   5  -3    1.16    0.13
  -2   5  -3    1.19    0.06
  -2   5  -3    1.06    0.07
   2  -5   3    1.27    0.06
   2  -5   3    1.21    0.07
   2  -5   3    1.31    0.06
  -3   5  -3    0.06    0.03
  -3   5  -3    0.06    0.03
  -3   5  -3    0.09    0.06
  -3   5  -3    0.09    0.03
  -3   5  -3    0.11    0.02
   3  -5   3    0.07    0.02
   3  -5   3    0.08    0.03
   3  -5   3    0.06    0.03
  -4   5  -3    0.52    0.04
  -4   5  -3    0.53    0.03
  -4   5  -3    0.55    0.04
   4  -5   3    0.55    0.04
   4  -5   3    0.69    0.05
   3   4  -3    0.33    0.04
   2   4  -3    0.28    0.04
   2   4  -3    0.31    0.07
   1   4  -3    2.42    0.13
   1   4  -3    2.54    0.12
   1   4  -3    2.65    0.27
   1   4  -3    2.20    0.11
   0   4  -3    0.01    0.03
   0  -4   3   -0.03    0.05
  -1   4  -3    5.98    0.23
   1  -4   3    6.38    0.23
   1  -4   3    6.42    0.29
   1  -4   3    6.29    0.22
   1  -4   3    6.14    0.26
   1  -4   3    6.13    0.27
  -2   4  -3    7.52    0.28
  -2   4  -3    7.02    0.32
   2  -4   3    7.68    0.27
   2  -4   3    7.49    0.27
   2  -4   3    7.60    0.34
   2  -4   3    7.34    0.31
  -3   4  -3    3.97    0.21
  -3   4  -3    4.19    0.16
  -3   4  -3    4.00    0.16
  -3   4  -3    3.89    0.16
  -3   4  -3    4.02    0.15
  -3   4  -3    3.99    0.17
   3  -4   3    3.91    0.16
   3  -4   3    4.05    0.16
   3  -4   3    4.12    0.16
  -4   4  -3    0.03    0.02
  -4   4  -3    0.04    0.02
   4  -4   3    0.03    0.03
   4  -4   3    0.02    0.02
   4   3  -3    1.27    0.07
   4   3  -3    1.18    0.06
   4   3  -3    1.28    0.07
   3   3  -3    2.31    0.12
   3   3  -3    2.61    0.12
   3   3  -3    2.48    0.11
  -3  -3   3    2.39    0.10
   2   3  -3    0.20    0.06
   2   3  -3    0.30    0.10
  -2  -3   3    0.26    0.05
   1   3  -3    2.00    0.10
   1   3  -3    2.09    0.15
  -1  -3   3    1.92    0.12
   0   3  -3   10.16    0.37
   0   3  -3   10.35    0.42
   0  -3   3    9.99    0.38
  -1   3  -3    8.47    0.39
  -1   3  -3    8.65    0.33
  -1   3  -3    8.71    0.31
   1  -3   3    8.74    0.33
   1  -3   3    8.72    0.30
   1  -3   3    8.89    0.35
  -2   3  -3   20.61    0.86
  -2   3  -3   21.92    0.76
  -2   3  -3   22.18    0.79
   2  -3   3   22.23    0.79
   2  -3   3   22.70    0.76
   2  -3   3   22.19    0.80
   2  -3   3   23.11    0.81
   2  -3   3   21.59    0.78
  -3   3  -3    0.61    0.08
  -3   3  -3    0.49    0.13
  -4   3  -3    3.42    0.13
  -4   3  -3    3.09    0.12
   4  -3   3    2.89    0.13
   4  -3   3    2.95    0.12
  -5   3  -3    1.91    0.07
  -5   3  -3    1.83    0.07
   5  -3   3    1.72    0.07
   5  -3   3    1.44    0.09
   4   2  -3   14.67    0.52
   4   2  -3   15.20    0.51
   4   2  -3   15.25    0.53
   4   2  -3   14.59    0.51
  -4  -2   3   13.35    0.51
  -4  -2   3   14.22    0.51
  -4  -2   3   14.90    0.51
   3   2  -3   45.98    1.63
   3   2  -3   46.22    1.62
   3   2  -3   46.52    1.63
   3   2  -3   46.24    1.62
   3   2  -3   44.39    1.62
  -3  -2   3   48.90    1.61
  -3  -2   3   51.42    1.62
  -3  -2   3   51.78    1.72
  -3  -2   3   46.64    1.68
   2   2  -3   20.63    0.80
   2   2  -3   22.25    0.79
   2   2  -3   23.32    0.85
  -2  -2   3   23.05    0.81
  -2  -2   3   22.95    0.79
   1   2  -3   46.47    1.62
   1   2  -3   48.18    1.65
   1   2  -3   47.10    1.61
   1   2  -3   44.33    1.61
  -1  -2   3   48.09    1.61
  -1  -2   3   47.81    1.61
   0   2  -3    0.23    0.05
   0   2  -3    0.17    0.04
   0   2  -3    0.20    0.03
   0  -2   3    0.18    0.03
   0  -2   3    0.16    0.02
  -1   2  -3   30.18    1.06
  -1   2  -3   31.25    1.08
  -1   2  -3   31.34    1.08
  -1   2  -3   31.32    1.12
   1  -2   3   31.05    1.08
   1  -2   3   31.79    1.08
   1  -2   3   31.74    1.07
  -2   2  -3    0.11    0.06
  -2   2  -3    0.05    0.02
   2  -2   3    0.02    0.03
   2  -2   3    0.06    0.03
   2  -2   3    0.02    0.03
  -3   2  -3    5.48    0.31
  -3   2  -3    5.41    0.21
   3  -2   3    6.00    0.29
  -4   2  -3    5.25    0.20
  -4   2  -3    5.42    0.20
   4  -2   3    5.41    0.20
   4  -2   3    5.08    0.20
  -5   2  -3    0.00    0.02
  -5   2  -3    0.02    0.02
   5  -2   3    0.01    0.02
   5   1  -3    0.04    0.02
   5   1  -3    0.06    0.03
   5   1  -3    0.05    0.03
   5   1  -3    0.03    0.02
  -5  -1   3    0.04    0.02
  -5  -1   3    0.02    0.02
   4   1  -3    0.23    0.04
   4   1  -3    0.23    0.04
   4   1  -3    0.26    0.04
   4   1  -3    0.29    0.05
   4   1  -3    0.19    0.03
  -4  -1   3    0.27    0.04
  -4  -1   3    0.22    0.04
  -4  -1   3    0.21    0.03
  -4  -1   3    0.19    0.04
  -4  -1   3    0.25    0.03
   3   1  -3    4.41    0.26
  -3  -1   3    4.06    0.15
  -3  -1   3    4.22    0.15
  -3  -1   3    4.00    0.19
  -3  -1   3    4.10    0.19
  -3  -1   3    4.28    0.20
   2   1  -3   16.13    0.61
   2   1  -3   16.80    0.64
   2   1  -3   16.88    0.60
  -2  -1   3   16.94    0.60
  -2  -1   3   16.96    0.59
   1   1  -3   75.15    2.49
   1   1  -3   72.43    2.50
   1   1  -3   76.13    2.51
   1   1  -3   74.40    2.49
   1   1  -3   71.38    2.49
   1   1  -3   71.16    2.49
   1   1  -3   71.13    2.49
  -1  -1   3   75.75    2.49
   0   1  -3    1.15    0.06
   0   1  -3    0.96    0.06
   0   1  -3    1.06    0.07
   0  -1   3    1.12    0.05
   0  -1   3    1.08    0.08
   0  -1   3    1.06    0.05
  -1   1  -3   30.40    1.08
  -1   1  -3   31.05    1.08
  -1   1  -3   32.29    1.11
  -1   1  -3   33.43    1.16
  -1   1  -3   32.37    1.08
   1  -1   3   30.13    1.08
   1  -1   3   31.46    1.08
   1  -1   3   31.62    1.08
   1  -1   3   30.63    1.08
  -2   1  -3   33.60    1.17
  -2   1  -3   31.76    1.10
  -2   1  -3   33.81    1.12
  -2   1  -3   30.18    1.23
   2  -1   3   33.88    1.13
   2  -1   3   30.51    1.13
   2  -1   3   33.73    1.12
  -3   1  -3    0.12    0.07
  -3   1  -3    0.13    0.04
   3  -1   3    0.08    0.04
   3  -1   3    0.03    0.07
  -4   1  -3    0.10    0.03
  -4   1  -3    0.08    0.02
   4  -1   3    0.14    0.03
   4  -1   3    0.08    0.02
   4  -1   3    0.09    0.04
  -5   1  -3    0.17    0.03
  -5   1  -3    0.16    0.02
   5  -1   3    0.17    0.02
   5  -1   3    0.16    0.03
   5   0  -3    0.24    0.04
   5   0  -3    0.18    0.03
   5   0  -3    0.24    0.03
   5   0  -3    0.25    0.04
  -5   0   3    0.17    0.03
  -5   0   3    0.13    0.03
   4   0  -3    0.33    0.05
   4   0  -3    0.29    0.03
   4   0  -3    0.35    0.05
   4   0  -3    0.37    0.05
   4   0  -3    0.30    0.03
  -4   0   3    0.30    0.03
  -4   0   3    0.29    0.03
  -4   0   3    0.36    0.05
  -4   0   3    0.29    0.05
   3   0  -3    0.16    0.05
   3   0  -3    0.18    0.07
  -3   0   3    0.18    0.05
  -3   0   3    0.16    0.02
  -3   0   3    0.06    0.04
  -3   0   3    0.23    0.06
   2   0  -3   14.78    0.54
   2   0  -3   15.14    0.55
  -2   0   3   13.58    0.52
  -2   0   3   14.64    0.55
  -2   0   3   14.90    0.52
  -2   0   3   15.02    0.52
   1   0  -3  191.14    6.64
   1   0  -3  202.31    6.64
  -1   0   3  192.64    6.63
  -1   0   3  200.34    6.63
   0   0  -3   44.15    1.49
   0   0   3   42.40    1.49
  -1   0  -3    7.77    0.28
  -1   0  -3    7.84    0.30
  -1   0  -3    7.63    0.28
  -1   0  -3    8.13    0.32
   1   0   3    7.35    0.28
   1   0   3    7.65    0.28
   1   0   3    8.07    0.28
   1   0   3    7.97    0.28
   1   0   3    7.58    0.28
  -2   0  -3   13.69    0.50
  -2   0  -3   12.87    0.46
  -2   0  -3   12.32    0.53
  -2   0  -3   11.24    0.44
   2   0   3   12.73    0.49
   2   0   3   12.96    0.45
   2   0   3   13.38    0.47
  -3   0  -3   34.62    1.16
  -3   0  -3   33.56    1.27
  -3   0  -3   34.22    1.20
  -3   0  -3   34.14    1.20
   3   0   3   34.52    1.26
  -4   0  -3   11.69    0.41
  -4   0  -3   11.17    0.41
  -4   0  -3   12.36    0.42
   4   0   3   11.22    0.42
   4   0   3   11.79    0.42
   4   0   3   11.66    0.41
   4   0   3   11.68    0.41
   4   0   3   12.21    0.42
  -5   0  -3    1.70    0.07
   5   0   3    1.64    0.09
   5   0   3    1.27    0.07
   5   0   3    1.26    0.08
   5   0   3    1.42    0.08
   5  -1  -3    1.17    0.07
   5  -1  -3    1.08    0.06
   5  -1  -3    1.27    0.09
   5  -1  -3    1.15    0.08
  -5   1   3    1.07    0.06
   4  -1  -3    0.58    0.05
   4  -1  -3    0.73    0.08
   4  -1  -3    0.73    0.05
   4  -1  -3    0.67    0.06
  -4   1   3    0.67    0.05
  -4   1   3    0.68    0.06
  -4   1   3    0.59    0.05
   3  -1  -3    8.40    0.37
   3  -1  -3    8.28    0.36
  -3   1   3    8.25    0.38
  -3   1   3    8.13    0.33
  -3   1   3    8.23    0.33
   2  -1  -3   45.08    1.49
   2  -1  -3   43.60    1.51
  -2   1   3   40.25    1.49
  -2   1   3   43.64    1.54
  -2   1   3   45.06    1.49
   1  -1  -3  309.23   10.72
   1  -1  -3  315.42   10.72
   1  -1  -3  321.99   10.72
   1  -1  -3  323.10   10.73
  -1   1   3  317.09   10.71
  -1   1   3  305.44   10.72
  -1   1   3  327.38   10.72
  -1   1   3  323.43   10.75
   0  -1  -3   80.09    2.65
   0  -1  -3   76.33    2.60
   0   1   3   74.46    2.59
   0   1   3   76.05    2.60
   0   1   3   73.82    2.60
   0   1   3   79.34    2.60
  -1  -1  -3   70.23    2.37
  -1  -1  -3   67.95    2.39
  -1  -1  -3   69.86    2.43
   1   1   3   65.62    2.37
   1   1   3   68.46    2.37
   1   1   3   68.75    2.38
   1   1   3   72.45    2.37
   1   1   3   71.09    2.37
   1   1   3   73.14    2.37
  -2  -1  -3    2.65    0.16
  -2  -1  -3    2.47    0.12
   2   1   3    2.55    0.13
   2   1   3    2.46    0.15
   2   1   3    2.47    0.12
  -3  -1  -3    5.65    0.24
  -3  -1  -3    4.84    0.19
  -3  -1  -3    5.09    0.28
  -3  -1  -3    5.22    0.23
  -3  -1  -3    5.28    0.19
   3   1   3    5.26    0.23
   3   1   3    5.64    0.30
  -4  -1  -3    2.79    0.11
  -4  -1  -3    2.68    0.11
  -4  -1  -3    2.39    0.12
   4   1   3    2.77    0.12
   4   1   3    2.78    0.11
   4   1   3    2.38    0.11
   4   1   3    2.76    0.13
  -5  -1  -3    0.08    0.02
   5   1   3    0.07    0.02
   5   1   3    0.07    0.02
   5   1   3    0.07    0.03
   5   1   3    0.07    0.03
   5  -2  -3    4.45    0.16
   5  -2  -3    4.44    0.17
   5  -2  -3    4.28    0.17
  -5   2   3    4.18    0.16
  -5   2   3    4.46    0.17
   4  -2  -3    0.85    0.06
   4  -2  -3    0.95    0.07
  -4   2   3    0.89    0.06
   3  -2  -3    1.44    0.10
   3  -2  -3    1.40    0.14
   3  -2  -3    1.32    0.13
  -3   2   3    1.45    0.11
  -3   2   3    1.41    0.15
   2  -2  -3   13.41    0.50
   2  -2  -3   13.28    0.48
   2  -2  -3   13.06    0.48
  -2   2   3   13.81    0.48
  -2   2   3   12.26    0.46
  -2   2   3   13.73    0.54
   1  -2  -3    1.60    0.08
   1  -2  -3    1.60    0.08
   1  -2  -3    1.61    0.09
  -1   2   3    1.47    0.12
  -1   2   3    1.44    0.06
  -1   2   3    1.57    0.08
  -1   2   3    1.52    0.09
   0  -2  -3   10.89    0.37
   0  -2  -3   10.12    0.45
   0  -2  -3   10.62    0.37
   0   2   3    9.12    0.38
   0   2   3   10.38    0.37
   0   2   3   10.76    0.38
   0   2   3   10.42    0.38
   0   2   3   10.05    0.37
  -1  -2  -3   23.18    0.99
  -1  -2  -3   27.05    0.90
   1   2   3   25.91    0.89
   1   2   3   24.49    0.91
   1   2   3   25.75    0.89
   1   2   3   26.13    0.89
  -2  -2  -3    0.02    0.06
   2   2   3   -0.01    0.03
   2   2   3    0.04    0.05
   2   2   3    0.02    0.04
   2   2   3    0.04    0.03
   2   2   3   -0.01    0.04
  -3  -2  -3    0.69    0.04
   3   2   3    0.57    0.07
   3   2   3    0.67    0.06
   3   2   3    0.63    0.05
   3   2   3    0.47    0.05
   3   2   3    0.65    0.05
  -4  -2  -3    0.78    0.05
  -4  -2  -3    0.88    0.05
  -4  -2  -3    0.81    0.06
   4   2   3    0.81    0.07
   4   2   3    0.84    0.06
   4   2   3    0.81    0.06
   4   2   3    0.87    0.07
   5  -3  -3    0.65    0.05
   5  -3  -3    0.66    0.04
  -5   3   3    0.69    0.05
  -5   3   3    0.68    0.05
   4  -3  -3    8.33    0.30
   4  -3  -3    7.98    0.31
  -4   3   3    8.48    0.30
  -4   3   3    8.28    0.30
  -4   3   3    8.72    0.31
   3  -3  -3    1.14    0.11
   3  -3  -3    1.32    0.15
  -3   3   3    1.22    0.11
  -3   3   3    1.30    0.21
   2  -3  -3    9.07    0.37
   2  -3  -3    9.50    0.39
   2  -3  -3    9.68    0.33
   2  -3  -3    9.60    0.36
   2  -3  -3    9.16    0.37
  -2   3   3    9.46    0.34
  -2   3   3    9.57    0.38
  -2   3   3    9.66    0.37
  -2   3   3    9.52    0.45
   1  -3  -3   13.34    0.48
   1  -3  -3   13.01    0.50
   1  -3  -3   13.48    0.49
   1  -3  -3   13.29    0.46
  -1   3   3   13.51    0.50
  -1   3   3   13.05    0.48
  -1   3   3   13.58    0.50
   0  -3  -3    1.26    0.09
   0  -3  -3    1.19    0.08
   0   3   3    1.24    0.08
   0   3   3    1.16    0.09
   0   3   3    1.22    0.08
   1   3   3    3.07    0.14
   1   3   3    2.99    0.15
   1   3   3    3.04    0.15
   1   3   3    2.91    0.15
  -2  -3  -3    0.17    0.05
   2   3   3    0.18    0.06
   2   3   3    0.22    0.07
   2   3   3    0.13    0.05
  -3  -3  -3    0.44    0.04
   3   3   3    0.64    0.07
   3   3   3    0.44    0.05
   3   3   3    0.56    0.05
   3   3   3    0.53    0.06
   4   3   3    0.81    0.06
   4   3   3    0.80    0.06
   4  -4  -3   12.31    0.43
   4  -4  -3   12.15    0.43
  -4   4   3   11.86    0.43
  -4   4   3   12.20    0.44
  -4   4   3   12.21    0.43
  -4   4   3   12.58    0.44
  -3   4   3    6.44    0.24
   2  -4  -3    4.18    0.16
   2  -4  -3    4.13    0.16
   2  -4  -3    4.37    0.21
   2  -4  -3    4.06    0.23
  -2   4   3    3.73    0.21
   1  -4  -3    0.43    0.08
   1  -4  -3    0.34    0.04
   1  -4  -3    0.37    0.06
   1  -4  -3    0.29    0.05
  -1   4   3    0.38    0.07
   0  -4  -3    4.52    0.22
   0  -4  -3    4.47    0.21
   0   4   3    4.73    0.20
   0   4   3    4.76    0.23
   1   4   3    2.34    0.13
   1   4   3    2.41    0.14
   2   4   3    2.71    0.15
   2   4   3    3.34    0.14
   3   4   3    0.79    0.06
   4  -5  -3    0.03    0.02
   4  -5  -3    0.01    0.02
  -4   5   3    0.03    0.02
  -4   5   3    0.04    0.03
  -4   5   3    0.01    0.01
  -4   5   3    0.03    0.02
   3  -5  -3    1.35    0.07
   3  -5  -3    1.42    0.07
   3  -5  -3    1.45    0.08
  -3   5   3    1.45    0.08
  -3   5   3    1.45    0.08
  -3   5   3    1.53    0.08
   2  -5  -3    4.29    0.16
   2  -5  -3    4.10    0.16
   2  -5  -3    3.80    0.16
  -2   5   3    4.20    0.16
  -2   5   3    4.15    0.16
  -2   5   3    4.08    0.21
  -2   5   3    4.27    0.17
  -2   5   3    4.21    0.17
   1  -5  -3    3.50    0.13
   1  -5  -3    3.02    0.13
  -1   5   3    3.48    0.15
  -1   5   3    3.38    0.16
  -1   5   3    3.32    0.14
  -1   5   3    3.53    0.14
  -1   5   3    3.52    0.18
  -1   5   3    3.55    0.14
   0   5   3    1.21    0.07
   0   5   3    1.27    0.11
   0   5   3    1.19    0.10
   1   5   3    0.93    0.09
   1   5   3    0.99    0.09
  -3   6   3    0.22    0.03
  -3   6   3    0.24    0.03
   2  -6  -3    0.87    0.05
   2  -6  -3    0.88    0.05
  -2   6   3    0.97    0.06
  -2   6   3    1.22    0.12
  -2   6   3    1.01    0.06
  -2   6   3    1.02    0.06
  -1   6   3    0.14    0.05
  -1   6   3    0.08    0.03
  -1   6   3    0.07    0.03
   0   6   3    0.32    0.05
   0   6  -4    2.56    0.12
  -1   6  -4    3.22    0.13
  -1   6  -4    3.37    0.14
  -1   6  -4    3.25    0.17
   1  -6   4    3.38    0.12
  -2   6  -4    1.64    0.08
  -2   6  -4    1.53    0.13
  -2   6  -4    1.47    0.07
  -2   6  -4    1.31    0.06
   2  -6   4    1.42    0.07
   2  -6   4    1.28    0.06
  -3   6  -4    0.66    0.05
   2   5  -4    1.47    0.08
   1   5  -4    0.96    0.07
   1   5  -4    1.03    0.09
   1   5  -4    0.86    0.07
   0   5  -4   14.89    0.49
   0   5  -4   13.93    0.49
   0   5  -4   13.15    0.53
   0   5  -4   13.85    0.51
   0   5  -4   12.30    0.48
   0  -5   4   13.61    0.47
  -1   5  -4   16.32    0.64
  -1   5  -4   16.29    0.60
  -1   5  -4   17.68    0.60
  -1   5  -4   17.40    0.60
  -1   5  -4   16.64    0.60
   1  -5   4   17.98    0.59
   1  -5   4   17.51    0.59
  -2   5  -4    0.45    0.04
  -2   5  -4    0.37    0.05
  -2   5  -4    0.34    0.04
  -2   5  -4    0.35    0.05
  -2   5  -4    0.40    0.08
   2  -5   4    0.37    0.04
   2  -5   4    0.37    0.05
   2  -5   4    0.35    0.04
   2  -5   4    0.26    0.04
  -3   5  -4    0.03    0.03
  -3   5  -4    0.06    0.02
  -3   5  -4    0.05    0.06
  -3   5  -4    0.05    0.02
  -3   5  -4    0.06    0.03
   3  -5   4    0.05    0.03
   3  -5   4    0.11    0.03
   3  -5   4    0.07    0.02
  -4   5  -4    0.82    0.05
  -4   5  -4    0.78    0.04
   4  -5   4    0.86    0.05
   4  -5   4    0.95    0.06
   3   4  -4    0.06    0.03
   2   4  -4    0.44    0.06
   2   4  -4    0.51    0.06
   1   4  -4    3.60    0.17
   1   4  -4    3.67    0.15
   1   4  -4    3.47    0.15
   0   4  -4    0.51    0.06
   0  -4   4    0.51    0.08
  -1   4  -4    0.07    0.03
   1  -4   4    0.09    0.04
   1  -4   4    0.10    0.05
  -2   4  -4    4.28    0.17
  -2   4  -4    3.88    0.21
   2  -4   4    4.17    0.15
   2  -4   4    4.08    0.16
   2  -4   4    4.14    0.20
   2  -4   4    4.20    0.23
  -3   4  -4    0.52    0.05
  -3   4  -4    0.50    0.05
  -3   4  -4    0.59    0.04
  -3   4  -4    0.51    0.09
  -3   4  -4    0.53    0.05
  -3   4  -4    0.49    0.06
   3  -4   4    0.57    0.06
   3  -4   4    0.56    0.05
   3  -4   4    0.56    0.05
  -4   4  -4    0.39    0.04
  -4   4  -4    0.38    0.03
   4  -4   4    0.38    0.04
   4  -4   4    0.41    0.04
   4   3  -4    2.21    0.09
   4   3  -4    2.21    0.10
   3   3  -4    2.80    0.13
   3   3  -4    2.73    0.12
   3   3  -4    2.59    0.12
  -3  -3   4    2.61    0.11
   2   3  -4    0.06    0.07
   2   3  -4    0.06    0.04
  -2  -3   4    0.02    0.05
  -2  -3   4   -0.03    0.04
   1   3  -4    4.85    0.19
   1   3  -4    4.73    0.25
  -1  -3   4    4.38    0.21
   0   3  -4   26.03    0.91
   0   3  -4   27.03    0.90
   0   3  -4   27.09    0.97
   0  -3   4   25.49    0.93
  -1   3  -4    0.25    0.04
  -1   3  -4    0.22    0.03
   1  -3   4    0.25    0.02
   1  -3   4    0.28    0.04
   1  -3   4    0.24    0.05
  -2   3  -4    0.14    0.02
  -2   3  -4    0.12    0.04
  -2   3  -4    0.18    0.08
   2  -3   4    0.18    0.04
   2  -3   4    0.10    0.05
   2  -3   4    0.16    0.04
  -3   3  -4    6.33    0.36
  -3   3  -4    6.65    0.29
  -3   3  -4    6.60    0.25
   3  -3   4    6.83    0.34
   3  -3   4    6.72    0.28
  -4   3  -4   16.66    0.56
  -4   3  -4   15.63    0.56
   4  -3   4   15.54    0.56
   4  -3   4   16.44    0.56
  -5   3  -4    1.37    0.06
  -5   3  -4    1.27    0.06
   5  -3   4    1.27    0.06
   5  -3   4    1.18    0.06
   4   2  -4    1.87    0.11
   4   2  -4    2.20    0.09
   4   2  -4    2.03    0.11
   4   2  -4    1.95    0.09
  -4  -2   4    1.65    0.09
  -4  -2   4    2.13    0.09
   3   2  -4   28.01    1.01
   3   2  -4   27.96    1.01
   3   2  -4   29.23    1.01
   3   2  -4   28.90    1.00
   3   2  -4   28.89    1.00
  -3  -2   4   32.30    1.00
  -3  -2   4   28.48    0.99
   2   2  -4   38.08    1.39
   2   2  -4   37.97    1.33
   2   2  -4   38.33    1.34
  -2  -2   4   38.97    1.34
  -2  -2   4   38.90    1.33
   1   2  -4   86.61    3.04
   1   2  -4   87.64    3.03
   1   2  -4   89.73    3.02
   1   2  -4   90.76    3.06
  -1  -2   4   90.95    3.02
  -1  -2   4   88.00    3.02
   0   2  -4   26.82    1.05
   0   2  -4   31.05    1.08
   0   2  -4   31.25    1.07
   0  -2   4   29.20    1.04
   0  -2   4   30.73    1.06
   0  -2   4   34.24    1.05
  -1   2  -4   21.36    0.78
  -1   2  -4   21.91    0.76
  -1   2  -4   22.67    0.81
  -1   2  -4   22.19    0.78
   1  -2   4   22.23    0.78
   1  -2   4   22.61    0.78
   1  -2   4   23.16    0.78
  -2   2  -4    4.99    0.26
  -2   2  -4    5.32    0.19
   2  -2   4    5.06    0.21
   2  -2   4    5.04    0.22
   2  -2   4    5.18    0.21
  -3   2  -4    1.58    0.16
  -3   2  -4    1.48    0.07
   3  -2   4    1.46    0.11
  -4   2  -4    0.36    0.04
  -4   2  -4    0.30    0.03
   4  -2   4    0.28    0.03
   4  -2   4    0.30    0.03
  -5   2  -4    0.03    0.02
   5  -2   4    0.03    0.02
   5   1  -4    0.11    0.03
   5   1  -4    0.13    0.04
   5   1  -4    0.08    0.02
   5   1  -4    0.11    0.02
   5   1  -4    0.07    0.02
  -5  -1   4    0.08    0.02
  -5  -1   4    0.12    0.02
   4   1  -4    0.23    0.04
   4   1  -4    0.17    0.04
   4   1  -4    0.17    0.03
   4   1  -4    0.22    0.04
   4   1  -4    0.20    0.04
   4   1  -4    0.17    0.04
  -4  -1   4    0.20    0.04
  -4  -1   4    0.15    0.03
  -4  -1   4    0.18    0.03
  -4  -1   4    0.22    0.04
  -4  -1   4    0.20    0.03
   3   1  -4    3.29    0.22
  -3  -1   4    3.02    0.17
  -3  -1   4    3.10    0.15
  -3  -1   4    3.06    0.15
  -3  -1   4    3.14    0.12
  -3  -1   4    2.99    0.12
   2   1  -4   63.20    2.20
   2   1  -4   61.05    2.17
  -2  -1   4   64.57    2.16
  -2  -1   4   63.64    2.15
   1   1  -4    4.63    0.19
   1   1  -4    4.54    0.18
   1   1  -4    4.59    0.18
   1   1  -4    4.86    0.20
   1   1  -4    4.83    0.18
  -1  -1   4    4.73    0.17
  -1  -1   4    4.80    0.18
  -1  -1   4    4.74    0.18
   0   1  -4   11.83    0.42
   0   1  -4   12.20    0.42
   0   1  -4   11.67    0.42
   0   1  -4   11.97    0.43
   0  -1   4   11.68    0.41
   0  -1   4   12.15    0.46
   0  -1   4   11.76    0.42
   0  -1   4   11.99    0.41
  -1   1  -4   26.97    0.95
  -1   1  -4   28.25    1.00
  -1   1  -4   27.32    0.92
  -1   1  -4   26.59    0.92
  -1   1  -4   27.35    0.93
   1  -1   4   27.43    0.92
   1  -1   4   26.12    0.92
   1  -1   4   24.79    0.92
   1  -1   4   26.31    0.92
   1  -1   4   27.53    0.93
  -2   1  -4   60.87    2.10
  -2   1  -4   55.55    2.16
  -2   1  -4   62.31    2.05
  -2   1  -4   59.50    2.03
   2  -1   4   61.30    2.04
   2  -1   4   61.34    2.06
   2  -1   4   59.65    2.07
  -3   1  -4    2.14    0.17
  -3   1  -4    2.51    0.13
   3  -1   4    2.40    0.18
   3  -1   4    2.57    0.15
  -4   1  -4    0.56    0.05
  -4   1  -4    0.50    0.05
   4  -1   4    0.51    0.05
   4  -1   4    0.61    0.04
   4  -1   4    0.58    0.06
  -5   1  -4    0.01    0.02
  -5   1  -4   -0.02    0.02
   5  -1   4    0.03    0.02
   5  -1   4   -0.02    0.02
   5   0  -4    0.24    0.04
   5   0  -4    0.21    0.03
   5   0  -4    0.28    0.04
   5   0  -4    0.23    0.03
  -5   0   4    0.17    0.03
  -5   0   4    0.25    0.03
   4   0  -4    1.17    0.07
   4   0  -4    1.21    0.06
   4   0  -4    1.18    0.07
   4   0  -4    1.27    0.08
   4   0  -4    1.12    0.08
   4   0  -4    1.19    0.07
  -4   0   4    1.15    0.07
  -4   0   4    1.09    0.06
  -4   0   4    1.25    0.08
  -4   0   4    1.21    0.07
   3   0  -4    0.80    0.12
   3   0  -4    0.58    0.08
  -3   0   4    0.68    0.07
  -3   0   4    0.48    0.04
  -3   0   4    0.69    0.06
  -3   0   4    0.76    0.08
  -3   0   4    0.69    0.08
   2   0  -4    6.06    0.25
   2   0  -4    5.95    0.26
  -2   0   4    5.80    0.25
  -2   0   4    5.99    0.23
  -2   0   4    5.72    0.23
  -2   0   4    6.06    0.23
   1   0  -4   29.68    0.99
   1   0  -4   28.55    0.99
   1   0  -4   28.40    0.98
  -1   0   4   28.20    0.98
  -1   0   4   29.00    0.98
  -1   0   4   27.67    0.97
   0   0  -4    0.47    0.05
   0   0   4    0.61    0.06
  -1   0  -4    0.03    0.03
  -1   0  -4    0.02    0.03
  -1   0  -4    0.02    0.02
   1   0   4    0.01    0.02
   1   0   4    0.01    0.02
   1   0   4    0.03    0.02
   1   0   4    0.00    0.01
   1   0   4    0.01    0.02
  -2   0  -4   19.56    0.68
  -2   0  -4   17.94    0.66
  -2   0  -4   18.34    0.76
  -2   0  -4   20.10    0.72
   2   0   4   19.92    0.67
   2   0   4   19.49    0.69
   2   0   4   19.57    0.71
   2   0   4   19.15    0.68
  -3   0  -4    9.22    0.42
  -3   0  -4    9.23    0.32
  -3   0  -4    9.14    0.36
  -3   0  -4    9.16    0.36
   3   0   4    8.99    0.41
   3   0   4    9.50    0.38
  -4   0  -4    3.46    0.14
  -4   0  -4    3.37    0.13
  -4   0  -4    3.43    0.13
   4   0   4    3.38    0.14
   4   0   4    3.25    0.13
   4   0   4    3.62    0.14
   4   0   4    3.34    0.15
   4   0   4    3.49    0.15
  -5   0  -4    8.25    0.28
  -5   0  -4    8.29    0.28
   5   0   4    8.20    0.29
   5   0   4    8.08    0.30
   5   0   4    7.47    0.29
   5  -1  -4    0.55    0.04
   5  -1  -4    0.49    0.06
   5  -1  -4    0.59    0.06
   5  -1  -4    0.52    0.05
  -5   1   4    0.51    0.05
  -5   1   4    0.54    0.05
   4  -1  -4    3.36    0.14
   4  -1  -4    3.17    0.13
   4  -1  -4    3.23    0.13
  -4   1   4    3.41    0.14
  -4   1   4    3.25    0.13
   3  -1  -4    7.29    0.34
   3  -1  -4    7.20    0.33
  -3   1   4    7.00    0.29
  -3   1   4    7.57    0.29
  -3   1   4    7.50    0.36
   2  -1  -4    0.61    0.06
   2  -1  -4    0.77    0.09
   2  -1  -4    0.88    0.07
   2  -1  -4    0.81    0.09
  -2   1   4    0.70    0.09
  -2   1   4    0.76    0.06
  -2   1   4    0.67    0.06
   1  -1  -4  181.02    6.04
   1  -1  -4  176.87    6.03
   1  -1  -4  183.29    6.04
   1  -1  -4  172.93    6.03
   1  -1  -4  173.29    6.03
  -1   1   4  180.18    6.03
  -1   1   4  184.63    6.06
  -1   1   4  184.27    6.03
  -1   1   4  172.14    6.03
   0  -1  -4  947.65   32.39
   0  -1  -4  993.59   32.37
   0  -1  -4  999.90   32.67
   0  -1  -4  971.68   32.38
   0   1   4  932.19   32.39
   0   1   4  926.00   32.39
   0   1   4 1000.00   32.42
   0   1   4  977.12   32.41
   0   1   4  894.91   32.38
  -1  -1  -4  142.89    4.88
  -1  -1  -4  144.73    4.95
  -1  -1  -4  143.73    4.91
   1   1   4  148.46    4.89
   1   1   4  139.50    4.88
   1   1   4  134.43    4.89
   1   1   4  149.35    4.88
   1   1   4  153.02    4.88
   1   1   4  142.99    4.89
  -2  -1  -4    0.02    0.05
  -2  -1  -4    0.09    0.03
  -2  -1  -4    0.07    0.01
   2   1   4    0.03    0.05
   2   1   4    0.08    0.03
   2   1   4    0.05    0.03
  -3  -1  -4    3.50    0.13
  -3  -1  -4    3.11    0.12
  -3  -1  -4    3.41    0.17
  -3  -1  -4    3.44    0.17
  -3  -1  -4    3.34    0.22
   3   1   4    3.42    0.17
   3   1   4    3.43    0.23
  -4  -1  -4    1.86    0.09
  -4  -1  -4    2.03    0.09
  -4  -1  -4    1.92    0.10
   4   1   4    2.07    0.11
   4   1   4    2.03    0.09
   4   1   4    1.98    0.10
   4   1   4    2.06    0.10
  -5  -1  -4    0.95    0.06
  -5  -1  -4    1.15    0.06
  -5  -1  -4    0.96    0.05
   5   1   4    0.99    0.05
   5   1   4    0.94    0.06
   5   1   4    1.04    0.06
   5   1   4    1.00    0.06
   5  -2  -4   18.10    0.61
   5  -2  -4   17.25    0.61
   5  -2  -4   17.66    0.60
  -5   2   4   17.82    0.61
  -5   2   4   16.57    0.60
   4  -2  -4    6.60    0.25
   4  -2  -4    6.36    0.24
  -4   2   4    6.56    0.25
  -4   2   4    6.56    0.24
   3  -2  -4    5.02    0.26
   3  -2  -4    4.82    0.22
   3  -2  -4    4.81    0.25
  -3   2   4    5.02    0.22
  -3   2   4    4.83    0.29
   2  -2  -4   16.31    0.58
   2  -2  -4   16.12    0.58
   2  -2  -4   16.91    0.61
  -2   2   4   16.71    0.58
  -2   2   4   14.81    0.56
  -2   2   4   16.57    0.64
   1  -2  -4    6.02    0.23
   1  -2  -4    6.25    0.24
   1  -2  -4    6.26    0.23
   1  -2  -4    5.76    0.31
  -1   2   4    5.93    0.24
  -1   2   4    5.30    0.22
  -1   2   4    6.13    0.23
  -1   2   4    6.53    0.28
   0  -2  -4   25.02    0.87
   0  -2  -4   26.93    0.87
   0  -2  -4   25.40    0.97
   0   2   4   25.75    0.88
   0   2   4   21.34    0.88
   0   2   4   25.88    0.87
   0   2   4   25.09    0.87
   0   2   4   25.50    0.88
  -1  -2  -4    5.76    0.23
  -1  -2  -4    5.81    0.33
   1   2   4    5.24    0.27
   1   2   4    5.61    0.23
   1   2   4    5.83    0.23
   1   2   4    5.80    0.23
  -2  -2  -4    0.02    0.06
   2   2   4   -0.04    0.03
   2   2   4    0.02    0.03
   2   2   4   -0.05    0.04
  -3  -2  -4    0.16    0.02
   3   2   4    0.15    0.03
   3   2   4    0.11    0.04
   3   2   4    0.16    0.03
   3   2   4    0.08    0.03
   3   2   4    0.10    0.03
  -4  -2  -4    0.63    0.05
  -4  -2  -4    0.62    0.05
  -4  -2  -4    0.59    0.05
   4   2   4    0.63    0.05
   4   2   4    0.61    0.06
   4   2   4    0.77    0.07
   4   2   4    0.60    0.05
   5  -3  -4    1.20    0.06
   5  -3  -4    1.21    0.06
  -5   3   4    1.32    0.06
  -5   3   4    1.27    0.06
   4  -3  -4    1.45    0.09
   4  -3  -4    1.48    0.08
  -4   3   4    1.48    0.07
  -4   3   4    1.45    0.08
  -4   3   4    1.42    0.08
   3  -3  -4    2.00    0.14
   3  -3  -4    2.17    0.17
  -3   3   4    2.13    0.20
  -3   3   4    2.01    0.14
  -3   3   4    2.19    0.14
   2  -3  -4    7.42    0.32
   2  -3  -4    7.32    0.26
   2  -3  -4    7.27    0.29
   2  -3  -4    6.82    0.29
   2  -3  -4    7.16    0.30
  -2   3   4    7.44    0.30
  -2   3   4    7.17    0.37
  -2   3   4    7.40    0.31
   1  -3  -4   16.48    0.57
   1  -3  -4   17.09    0.60
   1  -3  -4   16.69    0.62
   1  -3  -4   16.84    0.60
  -1   3   4   16.63    0.62
  -1   3   4   16.89    0.61
   0  -3  -4    0.61    0.06
   0   3   4    0.62    0.06
   0   3   4    0.71    0.07
   0   3   4    0.67    0.07
   0   3   4    0.65    0.07
   1   3   4    3.61    0.18
   1   3   4    3.71    0.18
   1   3   4    3.57    0.16
   1   3   4    3.39    0.16
  -2  -3  -4    1.18    0.11
   2   3   4    1.26    0.09
   2   3   4    1.11    0.10
   2   3   4    1.07    0.12
   2   3   4    1.22    0.11
  -3  -3  -4    0.41    0.03
   3   3   4    0.44    0.06
   3   3   4    0.41    0.04
   3   3   4    0.35    0.05
   4   3   4    1.14    0.06
   4   3   4    1.53    0.07
   4  -4  -4    3.64    0.15
   4  -4  -4    3.67    0.14
  -4   4   4    3.56    0.16
  -4   4   4    3.72    0.14
  -4   4   4    3.62    0.15
  -4   4   4    3.57    0.14
   3  -4  -4    0.32    0.05
  -3   4   4    0.41    0.05
  -3   4   4    0.29    0.04
  -3   4   4    0.39    0.05
   2  -4  -4    1.27    0.07
   2  -4  -4    1.27    0.14
   2  -4  -4    1.45    0.12
   2  -4  -4    1.21    0.12
   2  -4  -4    1.34    0.07
  -2   4   4    1.39    0.12
   1  -4  -4    9.64    0.41
   1  -4  -4    9.83    0.40
   1  -4  -4    9.99    0.40
   1  -4  -4    9.72    0.38
   1  -4  -4   10.17    0.35
  -1   4   4    9.84    0.38
  -1   4   4   10.15    0.41
   0  -4  -4    5.96    0.28
   0  -4  -4    6.06    0.26
   0   4   4    6.23    0.25
   0   4   4    5.88    0.27
   1   4   4    1.37    0.09
   1   4   4    1.02    0.09
   2   4   4   15.70    0.58
   2   4   4   15.94    0.56
   3   4   4    4.60    0.18
   4  -5  -4    0.64    0.05
   4  -5  -4    0.72    0.05
  -4   5   4    0.58    0.03
  -4   5   4    0.72    0.05
  -4   5   4    0.70    0.05
   3  -5  -4    0.40    0.05
   3  -5  -4    0.45    0.05
  -3   5   4    0.43    0.05
  -3   5   4    0.53    0.05
  -3   5   4    0.43    0.06
   2  -5  -4    0.38    0.05
   2  -5  -4    0.32    0.04
   2  -5  -4    0.39    0.04
  -2   5   4    0.56    0.06
  -2   5   4    0.43    0.05
  -2   5   4    0.37    0.07
  -2   5   4    0.43    0.05
  -2   5   4    0.39    0.05
   1  -5  -4    0.77    0.05
  -1   5   4    0.88    0.06
  -1   5   4    0.94    0.09
  -1   5   4    0.95    0.06
  -1   5   4    0.92    0.09
  -1   5   4    0.93    0.07
   0   5   4    1.07    0.10
   0   5   4    0.94    0.06
   0   5   4    0.97    0.09
   1   5   4    0.63    0.07
   1   5   4    0.54    0.08
   2  -6  -4    0.61    0.05
   2  -6  -4    0.65    0.04
  -2   6   4    0.79    0.05
  -2   6   4    0.76    0.05
  -2   6   4    0.70    0.05
  -2   6   4    0.85    0.11
  -1   6   4    0.07    0.05
  -1   6   4    0.01    0.02
  -1   6   4   -0.01    0.03
   0   6   4    0.25    0.05
   0   6  -5    0.71    0.06
  -1   6  -5    0.70    0.06
  -1   6  -5    0.51    0.04
  -1   6  -5    0.55    0.10
  -1   6  -5    0.53    0.05
   1  -6   5    0.71    0.04
  -2   6  -5    0.08    0.06
  -2   6  -5    0.06    0.02
  -2   6  -5    0.05    0.02
  -2   6  -5    0.09    0.03
   2  -6   5    0.04    0.02
   2  -6   5    0.08    0.02
   2  -6   5    0.08    0.02
   2   5  -5    3.41    0.15
   2   5  -5    3.67    0.15
   1   5  -5   18.32    0.62
   1   5  -5   16.17    0.64
   1   5  -5   18.15    0.62
   0   5  -5    9.05    0.42
   0   5  -5   10.50    0.36
   0   5  -5   10.23    0.36
   0   5  -5   10.17    0.36
   0   5  -5    9.85    0.35
   0  -5   5    9.76    0.35
  -1   5  -5    2.50    0.11
  -1   5  -5    2.29    0.12
  -1   5  -5    2.58    0.11
  -1   5  -5    2.54    0.12
  -1   5  -5    2.34    0.11
  -1   5  -5    2.34    0.16
   1  -5   5    2.67    0.10
   1  -5   5    2.84    0.10
  -2   5  -5    1.02    0.07
  -2   5  -5    1.29    0.07
  -2   5  -5    1.32    0.07
  -2   5  -5    1.48    0.14
  -2   5  -5    1.27    0.07
   2  -5   5    1.15    0.06
   2  -5   5    1.22    0.06
   2  -5   5    1.23    0.07
  -3   5  -5    0.07    0.03
  -3   5  -5    0.06    0.02
  -3   5  -5    0.10    0.02
  -3   5  -5    0.03    0.03
  -3   5  -5    0.09    0.06
   3  -5   5    0.06    0.03
   3  -5   5    0.07    0.02
   3  -5   5    0.08    0.03
   3  -5   5    0.09    0.03
  -4   5  -5    1.91    0.07
  -4   5  -5    1.95    0.08
   4  -5   5    2.03    0.09
   4  -5   5    1.88    0.08
   4  -5   5    1.93    0.08
   3   4  -5    0.33    0.04
   2   4  -5    0.75    0.07
   2   4  -5    0.74    0.07
   1   4  -5    8.06    0.31
   1   4  -5    7.06    0.28
   1   4  -5    7.80    0.29
   1   4  -5    7.82    0.29
   0   4  -5    1.33    0.09
   0  -4   5    1.41    0.12
   0  -4   5    1.17    0.05
  -1   4  -5    0.92    0.06
   1  -4   5    0.78    0.08
   1  -4   5    0.77    0.05
   1  -4   5    0.82    0.04
   1  -4   5    0.90    0.10
  -2   4  -5    0.68    0.06
   2  -4   5    0.59    0.09
   2  -4   5    0.80    0.08
   2  -4   5    0.67    0.04
   2  -4   5    0.64    0.05
  -3   4  -5    0.36    0.03
  -3   4  -5    0.33    0.05
  -3   4  -5    0.38    0.04
  -3   4  -5    0.35    0.08
  -3   4  -5    0.35    0.04
   3  -4   5    0.42    0.04
   3  -4   5    0.39    0.05
   3  -4   5    0.38    0.05
  -4   4  -5    0.18    0.03
  -4   4  -5    0.15    0.02
   4  -4   5    0.14    0.03
   4  -4   5    0.17    0.03
   4   3  -5    2.29    0.09
   4   3  -5    2.23    0.10
   3   3  -5    0.28    0.05
   3   3  -5    0.20    0.04
  -3  -3   5    0.21    0.03
   2   3  -5    0.47    0.08
   2   3  -5    0.34    0.10
  -2  -3   5    0.25    0.07
  -2  -3   5    0.30    0.06
   1   3  -5    5.00    0.26
   1   3  -5    5.18    0.20
  -1  -3   5    4.73    0.22
   0   3  -5   23.14    0.83
   0   3  -5   21.87    0.77
   0  -3   5   21.74    0.79
  -1   3  -5   12.66    0.43
  -1   3  -5   11.82    0.46
   1  -3   5   12.06    0.46
   1  -3   5   12.70    0.47
   1  -3   5   11.94    0.42
   1  -3   5   12.48    0.45
  -2   3  -5    0.07    0.07
  -2   3  -5    0.03    0.02
  -2   3  -5    0.05    0.03
   2  -3   5    0.10    0.05
   2  -3   5    0.09    0.04
   2  -3   5    0.05    0.02
   2  -3   5    0.04    0.03
  -3   3  -5    2.12    0.10
  -3   3  -5    2.10    0.14
  -3   3  -5    2.15    0.20
   3  -3   5    2.24    0.14
  -4   3  -5    0.12    0.03
  -4   3  -5    0.12    0.03
   4  -3   5    0.09    0.03
   4  -3   5    0.15    0.03
  -5   3  -5    0.84    0.04
  -5   3  -5    0.85    0.05
   5  -3   5    0.89    0.05
   5  -3   5    0.81    0.05
   4   2  -5    0.46    0.05
   4   2  -5    0.51    0.06
   4   2  -5    0.50    0.06
  -4  -2   5    0.53    0.05
  -4  -2   5    0.35    0.04
  -4  -2   5    0.39    0.05
   3   2  -5    1.67    0.09
   3   2  -5    1.66    0.08
   3   2  -5    1.59    0.09
   3   2  -5    1.43    0.09
   2   2  -5   18.34    0.73
  -2  -2   5   19.87    0.69
  -2  -2   5   19.57    0.68
  -2  -2   5   18.56    0.65
  -2  -2   5   18.71    0.67
   1   2  -5    0.15    0.03
   1   2  -5    0.34    0.06
  -1  -2   5    0.10    0.03
  -1  -2   5    0.07    0.03
   0   2  -5   28.95    1.00
   0   2  -5   27.39    0.99
   0   2  -5   29.13    1.01
   0  -2   5   28.84    0.99
   0  -2   5   29.35    0.98
   0  -2   5   27.48    0.98
  -1   2  -5  354.53   12.12
  -1   2  -5  355.68   12.09
  -1   2  -5  333.56   12.08
  -1   2  -5  378.06   12.09
  -1   2  -5  353.71   12.07
   1  -2   5  362.46   12.09
   1  -2   5  364.57   12.08
   1  -2   5  361.80   12.09
  -2   2  -5   80.08    2.78
  -2   2  -5   79.68    2.69
   2  -2   5   76.13    2.72
   2  -2   5   80.43    2.71
   2  -2   5   81.20    2.72
  -3   2  -5    0.34    0.04
  -3   2  -5    0.23    0.09
   3  -2   5    0.39    0.07
  -4   2  -5    0.38    0.04
  -4   2  -5    0.40    0.04
   4  -2   5    0.31    0.04
  -5   2  -5    0.01    0.02
   5  -2   5   -0.01    0.02
   5   1  -5    0.02    0.02
   5   1  -5    0.02    0.03
   5   1  -5    0.02    0.02
   5   1  -5    0.03    0.03
   5   1  -5    0.03    0.02
  -5  -1   5    0.03    0.02
  -5  -1   5    0.01    0.02
  -5  -1   5    0.01    0.02
   4   1  -5    3.30    0.14
   4   1  -5    2.88    0.13
   4   1  -5    3.21    0.13
   4   1  -5    3.06    0.13
   4   1  -5    3.18    0.14
   4   1  -5    2.71    0.13
  -4  -1   5    3.14    0.14
  -4  -1   5    3.13    0.13
  -4  -1   5    3.02    0.12
  -4  -1   5    3.19    0.13
  -4  -1   5    3.04    0.13
   3   1  -5    3.87    0.23
   3   1  -5    4.17    0.25
  -3  -1   5    4.03    0.15
  -3  -1   5    3.99    0.18
  -3  -1   5    3.78    0.18
  -3  -1   5    3.99    0.15
  -3  -1   5    4.11    0.20
   2   1  -5   13.80    0.55
   2   1  -5   14.11    0.53
  -2  -1   5   14.08    0.50
  -2  -1   5   14.05    0.48
  -2  -1   5   14.10    0.51
  -2  -1   5   14.31    0.51
   1   1  -5    0.26    0.04
   1   1  -5    0.28    0.04
   1   1  -5    0.22    0.03
   1   1  -5    0.41    0.06
  -1  -1   5    0.21    0.03
  -1  -1   5    0.25    0.03
  -1  -1   5    0.24    0.03
   0   1  -5    0.00    0.02
   0   1  -5   -0.01    0.04
   0   1  -5   -0.01    0.02
   0   1  -5   -0.01    0.02
   0   1  -5    0.01    0.03
   0  -1   5    0.00    0.02
   0  -1   5    0.01    0.01
   0  -1   5    0.00    0.03
   0  -1   5    0.00    0.02
  -1   1  -5   29.28    0.99
  -1   1  -5   29.01    0.99
  -1   1  -5   29.00    1.02
  -1   1  -5   30.78    1.00
  -1   1  -5   30.10    1.08
   1  -1   5   28.01    1.00
   1  -1   5   26.79    0.99
   1  -1   5   28.54    1.00
   1  -1   5   29.08    0.99
   1  -1   5   29.30    0.99
  -2   1  -5   25.59    1.10
  -2   1  -5   29.05    1.03
  -2   1  -5   27.60    0.96
  -2   1  -5   29.16    0.98
   2  -1   5   27.92    0.97
   2  -1   5   28.26    0.97
   2  -1   5   29.65    0.99
  -3   1  -5    4.32    0.19
  -3   1  -5    4.07    0.25
   3  -1   5    4.30    0.21
   3  -1   5    4.21    0.25
  -4   1  -5    0.01    0.03
  -4   1  -5    0.00    0.02
  -4   1  -5    0.00    0.02
   4  -1   5    0.02    0.03
   4  -1   5    0.01    0.03
   4  -1   5    0.02    0.04
   4  -1   5   -0.02    0.02
  -5   1  -5    0.03    0.02
  -5   1  -5   -0.02    0.02
   5  -1   5    0.01    0.02
   5  -1   5    0.01    0.02
   5   0  -5    0.50    0.06
   5   0  -5    0.45    0.05
   5   0  -5    0.41    0.05
   5   0  -5    0.52    0.04
  -5   0   5    0.47    0.04
  -5   0   5    0.51    0.04
   4   0  -5    1.94    0.08
   4   0  -5    1.85    0.10
   4   0  -5    1.77    0.10
   4   0  -5    1.93    0.09
   4   0  -5    1.86    0.11
   4   0  -5    1.79    0.09
   4   0  -5    1.93    0.10
  -4   0   5    1.90    0.09
  -4   0   5    1.86    0.09
  -4   0   5    1.99    0.10
  -4   0   5    1.78    0.08
   3   0  -5    0.21    0.08
   3   0  -5    0.09    0.05
  -3   0   5    0.20    0.06
  -3   0   5    0.17    0.04
  -3   0   5    0.12    0.05
  -3   0   5    0.12    0.04
  -3   0   5    0.11    0.02
   2   0  -5   10.04    0.39
   2   0  -5    9.44    0.36
   2   0  -5   10.20    0.38
  -2   0   5    9.90    0.36
  -2   0   5    9.73    0.35
  -2   0   5    9.64    0.36
  -2   0   5    9.94    0.36
   1   0  -5   48.29    1.55
   1   0  -5   45.41    1.53
   1   0  -5   42.98    1.55
  -1   0   5   44.40    1.54
  -1   0   5   45.67    1.54
  -1   0   5   45.74    1.54
  -1   0   5   43.50    1.53
   0   0  -5   16.88    0.60
   0   0   5   16.20    0.60
   0   0   5   15.80    0.57
  -1   0  -5   21.07    0.77
  -1   0  -5   20.25    0.70
  -1   0  -5   19.96    0.72
  -1   0  -5   19.65    0.70
  -1   0  -5   19.41    0.70
   1   0   5   20.37    0.70
   1   0   5   21.10    0.70
   1   0   5   20.63    0.70
   1   0   5   20.78    0.70
   1   0   5   20.10    0.71
  -2   0  -5   14.23    0.49
  -2   0  -5   14.08    0.61
  -2   0  -5   14.70    0.52
  -2   0  -5   14.86    0.55
  -2   0  -5   12.19    0.52
   2   0   5   14.99    0.53
   2   0   5   14.05    0.51
   2   0   5   14.57    0.55
   2   0   5   14.95    0.51
  -3   0  -5    7.80    0.38
  -3   0  -5    7.53    0.27
  -3   0  -5    7.74    0.31
  -3   0  -5    7.95    0.28
  -3   0  -5    7.76    0.32
   3   0   5    8.15    0.34
   3   0   5    7.46    0.36
  -4   0  -5    0.05    0.03
  -4   0  -5    0.07    0.02
  -4   0  -5    0.05    0.03
   4   0   5    0.08    0.02
   4   0   5    0.06    0.03
   4   0   5    0.10    0.04
   4   0   5    0.03    0.03
   4   0   5   -0.01    0.02
  -5   0  -5    3.50    0.13
  -5   0  -5    3.80    0.14
   5   0   5    3.57    0.15
   5   0   5    3.52    0.14
   5  -1  -5    0.08    0.03
   5  -1  -5    0.02    0.03
   5  -1  -5    0.02    0.02
   5  -1  -5    0.04    0.02
  -5   1   5    0.01    0.02
  -5   1   5    0.06    0.03
   4  -1  -5    2.45    0.12
   4  -1  -5    2.42    0.10
   4  -1  -5    2.47    0.11
  -4   1   5    2.47    0.11
  -4   1   5    2.45    0.11
   3  -1  -5    7.55    0.36
   3  -1  -5    7.95    0.35
  -3   1   5    7.98    0.40
  -3   1   5    8.21    0.32
  -3   1   5    8.22    0.32
   2  -1  -5    7.53    0.31
   2  -1  -5    7.55    0.31
   2  -1  -5    8.09    0.29
   2  -1  -5    7.10    0.29
  -2   1   5    7.39    0.32
  -2   1   5    7.52    0.28
  -2   1   5    7.43    0.28
   1  -1  -5  110.13    3.69
   1  -1  -5  106.49    3.74
   1  -1  -5  109.52    3.69
   1  -1  -5  105.99    3.69
   1  -1  -5  114.79    3.70
   1  -1  -5  107.11    3.69
  -1   1   5  106.63    3.69
  -1   1   5  111.71    3.72
  -1   1   5  110.54    3.68
  -1   1   5  107.76    3.69
   0  -1  -5  120.92    4.05
   0  -1  -5  124.95    4.11
   0  -1  -5  122.58    4.04
   0  -1  -5  118.52    4.04
   0   1   5  122.23    4.05
   0   1   5  111.39    4.04
   0   1   5  118.14    4.05
   0   1   5  121.84    4.05
   0   1   5  114.50    4.05
   0   1   5  121.89    4.05
  -1  -1  -5    4.75    0.20
  -1  -1  -5    5.55    0.22
  -1  -1  -5    5.32    0.19
  -1  -1  -5    5.45    0.27
   1   1   5    4.98    0.20
   1   1   5    5.01    0.19
   1   1   5    5.14    0.20
   1   1   5    5.30    0.20
   1   1   5    4.78    0.20
   1   1   5    5.33    0.20
   1   1   5    4.40    0.20
  -2  -1  -5    6.99    0.32
  -2  -1  -5    6.96    0.27
  -2  -1  -5    7.14    0.25
   2   1   5    7.20    0.28
   2   1   5    6.96    0.31
   2   1   5    7.29    0.29
   2   1   5    7.24    0.28
  -3  -1  -5    2.17    0.09
  -3  -1  -5    2.13    0.18
  -3  -1  -5    2.26    0.13
  -3  -1  -5    2.20    0.09
  -3  -1  -5    2.18    0.13
   3   1   5    2.08    0.13
  -4  -1  -5    4.82    0.18
  -4  -1  -5    4.55    0.18
  -4  -1  -5    4.55    0.18
   4   1   5    4.70    0.18
   4   1   5    4.82    0.18
   4   1   5    4.77    0.19
   4   1   5    4.66    0.19
  -5  -1  -5    1.22    0.05
  -5  -1  -5    1.19    0.06
   5   1   5    1.24    0.07
   5   1   5    1.40    0.07
   5  -2  -5    3.01    0.12
   5  -2  -5    3.08    0.13
   5  -2  -5    2.93    0.13
  -5   2   5    3.21    0.12
  -5   2   5    3.09    0.12
   4  -2  -5    4.11    0.17
   4  -2  -5    3.92    0.16
  -4   2   5    4.07    0.17
  -4   2   5    4.12    0.16
  -4   2   5    3.94    0.16
   3  -2  -5    4.19    0.20
   3  -2  -5    4.41    0.24
   3  -2  -5    4.21    0.24
  -3   2   5    4.31    0.20
  -3   2   5    4.36    0.27
   2  -2  -5    6.78    0.27
   2  -2  -5    6.74    0.29
   2  -2  -5    6.59    0.27
  -2   2   5    7.07    0.27
  -2   2   5    6.63    0.32
   1  -2  -5    1.40    0.09
   1  -2  -5    1.34    0.14
   1  -2  -5    1.37    0.09
   1  -2  -5    1.42    0.10
   1  -2  -5    1.38    0.08
  -1   2   5    1.27    0.08
  -1   2   5    1.41    0.09
  -1   2   5    1.28    0.07
  -1   2   5    1.44    0.08
  -1   2   5    1.37    0.12
   0  -2  -5   11.01    0.39
   0  -2  -5   11.18    0.40
   0  -2  -5   10.18    0.48
   0  -2  -5   10.16    0.39
   0   2   5   11.38    0.40
   0   2   5   10.66    0.40
   0   2   5   10.71    0.39
   0   2   5   10.56    0.39
  -1  -2  -5    6.36    0.25
   1   2   5    6.31    0.26
   1   2   5    6.49    0.26
   1   2   5    6.62    0.25
  -2  -2  -5    2.17    0.17
   2   2   5    2.37    0.13
   2   2   5    2.35    0.13
   2   2   5    2.29    0.14
  -3  -2  -5    0.92    0.05
  -3  -2  -5    0.98    0.05
   3   2   5    0.98    0.07
   3   2   5    0.87    0.07
   3   2   5    0.96    0.06
   3   2   5    0.82    0.06
   3   2   5    0.97    0.06
  -4  -2  -5    0.27    0.04
  -4  -2  -5    0.29    0.04
  -4  -2  -5    0.30    0.04
   4   2   5    0.29    0.03
   4   2   5    0.31    0.04
   4   2   5    0.30    0.04
   4   2   5    0.31    0.04
   5  -3  -5    1.59    0.07
   5  -3  -5    1.68    0.08
  -5   3   5    1.75    0.07
  -5   3   5    1.70    0.07
   4  -3  -5    0.43    0.06
   4  -3  -5    0.30    0.04
  -4   3   5    0.34    0.04
  -4   3   5    0.30    0.04
  -4   3   5    0.35    0.05
   3  -3  -5    0.77    0.10
   3  -3  -5    0.83    0.13
  -3   3   5    0.98    0.10
  -3   3   5    0.84    0.15
  -3   3   5    1.06    0.11
   2  -3  -5   10.49    0.41
   2  -3  -5   10.09    0.40
   2  -3  -5   10.55    0.40
   2  -3  -5   10.18    0.41
   2  -3  -5   10.35    0.43
   2  -3  -5   10.64    0.37
  -2   3   5   10.94    0.41
  -2   3   5   10.43    0.42
  -2   3   5   10.83    0.49
   1  -3  -5   12.40    0.45
   1  -3  -5   11.83    0.46
   1  -3  -5   11.96    0.44
   1  -3  -5   11.92    0.45
   1  -3  -5   11.45    0.41
  -1   3   5   11.47    0.46
  -1   3   5   12.27    0.45
   0  -3  -5    1.43    0.09
   0  -3  -5    1.34    0.10
   0   3   5    1.37    0.10
   0   3   5    1.23    0.08
   0   3   5    1.35    0.10
   0   3   5    1.08    0.08
   1   3   5    1.07    0.08
   1   3   5    1.12    0.09
   1   3   5    1.31    0.10
   1   3   5    1.26    0.10
   2   3   5    0.69    0.10
   2   3   5    0.95    0.10
   2   3   5    0.89    0.07
   2   3   5    0.72    0.08
   2   3   5    0.96    0.10
  -3  -3  -5    0.06    0.02
   3   3   5    0.11    0.04
   3   3   5    0.02    0.02
   3   3   5    0.05    0.03
   4   3   5    0.06    0.02
   4   3   5    0.08    0.03
   4  -4  -5    3.69    0.15
   4  -4  -5    3.84    0.15
  -4   4   5    3.71    0.15
  -4   4   5    3.80    0.16
  -4   4   5    3.65    0.15
  -4   4   5    3.93    0.14
   3  -4  -5    0.33    0.04
   3  -4  -5    0.33    0.04
  -3   4   5    0.33    0.03
  -3   4   5    0.36    0.05
  -3   4   5    0.31    0.04
  -3   4   5    0.36    0.05
   2  -4  -5    1.48    0.08
   2  -4  -5    1.60    0.15
   2  -4  -5    1.73    0.13
   2  -4  -5    1.81    0.14
   2  -4  -5    1.53    0.08
  -2   4   5    1.69    0.13
   1  -4  -5    4.32    0.22
   1  -4  -5    4.16    0.16
   1  -4  -5    4.20    0.19
   1  -4  -5    4.13    0.21
  -1   4   5    4.16    0.21
  -1   4   5    4.42    0.19
  -1   4   5    4.12    0.24
   0  -4  -5    7.49    0.33
   0  -4  -5    6.88    0.36
   0   4   5    7.61    0.33
   0   4   5    8.46    0.31
   0   4   5    7.84    0.34
   1   4   5   17.07    0.61
   1   4   5   15.92    0.59
   1   4   5   16.85    0.61
   2   4   5    4.74    0.18
   2   4   5    4.16    0.20
   4  -5  -5   11.73    0.43
   4  -5  -5   12.32    0.43
  -4   5   5   12.80    0.43
  -4   5   5   12.14    0.42
  -4   5   5   12.94    0.44
   3  -5  -5    7.97    0.29
   3  -5  -5    7.64    0.29
  -3   5   5    8.00    0.30
  -3   5   5    8.02    0.29
  -3   5   5    8.04    0.29
   2  -5  -5   -0.01    0.02
  -2   5   5    0.06    0.03
  -2   5   5    0.04    0.03
  -2   5   5    0.10    0.04
   1  -5  -5    1.20    0.06
   1  -5  -5    1.33    0.07
  -1   5   5    1.34    0.08
  -1   5   5    1.39    0.07
  -1   5   5    1.48    0.08
  -1   5   5    1.44    0.10
  -1   5   5    1.33    0.07
  -1   5   5    1.35    0.11
   0  -5  -5    1.27    0.06
   0   5   5    1.34    0.07
   0   5   5    1.41    0.10
   0   5   5    1.39    0.11
   1   5   5    0.31    0.06
   1   5   5    0.38    0.07
   2  -6  -5    0.35    0.04
  -2   6   5    0.45    0.04
  -2   6   5    0.50    0.07
  -2   6   5    0.33    0.04
  -2   6   5    0.47    0.04
   1  -6  -5    0.35    0.03
  -1   6   5    0.43    0.04
  -1   6   5    0.60    0.09
   0   6   5    0.18    0.04
   0   6  -6    0.77    0.06
  -1   6  -6    0.29    0.04
  -1   6  -6    0.24    0.06
  -1   6  -6    0.22    0.03
  -1   6  -6    0.30    0.03
   1  -6   6    0.29    0.03
   1  -6   6    0.26    0.03
  -2   6  -6    0.06    0.02
  -2   6  -6    0.10    0.03
  -2   6  -6    0.06    0.02
  -2   6  -6    0.04    0.06
   2  -6   6    0.05    0.02
   2  -6   6    0.07    0.02
   2   5  -6    0.63    0.06
   2   5  -6    0.50    0.06
   0   5  -6    6.73    0.26
   0   5  -6    6.82    0.25
   0   5  -6    6.86    0.26
   0   5  -6    7.00    0.26
   0  -5   6    6.84    0.24
  -1   5  -6   17.05    0.62
  -1   5  -6   18.09    0.61
  -1   5  -6   17.77    0.62
  -1   5  -6   18.16    0.62
  -1   5  -6   16.97    0.61
  -1   5  -6   16.59    0.65
   1  -5   6   17.76    0.61
   1  -5   6   18.71    0.61
  -2   5  -6    9.40    0.35
  -2   5  -6    9.66    0.35
  -2   5  -6    9.90    0.35
  -2   5  -6    9.81    0.40
  -2   5  -6    9.64    0.35
   2  -5   6    9.08    0.34
   2  -5   6   10.08    0.35
   2  -5   6    9.98    0.34
   2  -5   6    9.71    0.34
  -3   5  -6    0.43    0.04
  -3   5  -6    0.46    0.03
  -3   5  -6    0.41    0.04
  -3   5  -6    0.47    0.08
  -3   5  -6    0.42    0.06
   3  -5   6    0.49    0.05
   3  -5   6    0.43    0.05
   3  -5   6    0.44    0.04
   3  -5   6    0.45    0.06
  -4   5  -6    2.19    0.09
  -4   5  -6    2.20    0.09
   4  -5   6    2.52    0.10
   4  -5   6    2.47    0.10
   4  -5   6    2.29    0.09
   3   4  -6    0.34    0.04
   2   4  -6    1.73    0.09
   2   4  -6    1.76    0.08
   2   4  -6    1.70    0.10
   1   4  -6    4.52    0.18
   1   4  -6    4.35    0.18
   1   4  -6    4.85    0.21
   1   4  -6    4.62    0.18
   0   4  -6    6.26    0.25
   0  -4   6    6.12    0.29
   0  -4   6    6.02    0.22
  -1   4  -6    1.11    0.07
   1  -4   6    1.09    0.05
   1  -4   6    0.97    0.11
   1  -4   6    1.01    0.05
   1  -4   6    1.05    0.09
  -2   4  -6    0.03    0.03
  -2   4  -6    0.07    0.03
  -2   4  -6    0.07    0.03
  -2   4  -6    0.08    0.07
   2  -4   6    0.15    0.05
   2  -4   6    0.09    0.06
   2  -4   6    0.04    0.02
   2  -4   6    0.06    0.03
   2  -4   6    0.08    0.02
  -3   4  -6    0.11    0.03
  -3   4  -6    0.12    0.06
  -3   4  -6    0.09    0.03
  -3   4  -6    0.12    0.03
  -3   4  -6    0.15    0.02
   3  -4   6    0.14    0.03
   3  -4   6    0.05    0.03
   3  -4   6    0.14    0.04
   3  -4   6    0.10    0.03
  -4   4  -6    0.16    0.02
  -4   4  -6    0.14    0.03
   4  -4   6    0.16    0.03
   4  -4   6    0.18    0.03
  -4  -3   6    0.98    0.06
   3   3  -6    0.34    0.05
   3   3  -6    0.36    0.05
   3   3  -6    0.36    0.05
   3   3  -6    0.32    0.05
  -3  -3   6    0.23    0.03
  -3  -3   6    0.26    0.03
   2   3  -6    0.62    0.12
  -2  -3   6    0.45    0.07
  -2  -3   6    0.45    0.08
  -2  -3   6    0.52    0.04
   1   3  -6    6.99    0.34
   1   3  -6    7.36    0.28
  -1  -3   6    7.05    0.30
  -1  -3   6    7.50    0.29
   0   3  -6   18.80    0.67
   0   3  -6   19.48    0.73
   0  -3   6   18.35    0.69
   0  -3   6   20.20    0.68
   0  -3   6   19.55    0.66
  -1   3  -6    0.70    0.05
   1  -3   6    0.67    0.07
   1  -3   6    0.59    0.07
   1  -3   6    0.76    0.07
   1  -3   6    0.64    0.04
  -2   3  -6    1.69    0.08
  -2   3  -6    1.42    0.15
  -2   3  -6    1.60    0.10
   2  -3   6    1.58    0.10
   2  -3   6    1.69    0.12
   2  -3   6    1.60    0.07
  -3   3  -6    0.63    0.05
  -3   3  -6    0.67    0.08
  -3   3  -6    0.57    0.13
   3  -3   6    0.68    0.08
  -4   3  -6    0.34    0.04
  -4   3  -6    0.40    0.04
   4  -3   6    0.35    0.04
  -5   3  -6    0.03    0.02
   5  -3   6    0.01    0.02
   5  -3   6    0.05    0.02
   4   2  -6    0.18    0.03
   4   2  -6    0.16    0.04
   4   2  -6    0.13    0.03
   4   2  -6    0.15    0.04
   4   2  -6    0.17    0.04
  -4  -2   6    0.08    0.03
  -4  -2   6    0.16    0.03
  -4  -2   6    0.12    0.03
   3   2  -6    2.68    0.12
   3   2  -6    2.81    0.12
   3   2  -6    2.65    0.11
   3   2  -6    2.53    0.13
   3   2  -6    2.54    0.12
  -3  -2   6    2.53    0.11
  -3  -2   6    2.98    0.11
   2   2  -6    1.53    0.14
  -2  -2   6    1.49    0.07
  -2  -2   6    1.49    0.09
  -2  -2   6    1.68    0.10
  -2  -2   6    1.72    0.11
   1   2  -6   36.37    1.28
  -1  -2   6   35.16    1.24
  -1  -2   6   36.88    1.26
  -1  -2   6   35.67    1.25
  -1  -2   6   36.72    1.24
   0   2  -6   33.64    1.14
   0   2  -6   31.05    1.12
   0   2  -6   31.93    1.13
   0  -2   6   32.96    1.12
   0  -2   6   31.16    1.10
   0  -2   6   32.90    1.11
  -1   2  -6    7.89    0.28
  -1   2  -6    7.92    0.30
  -1   2  -6    8.55    0.32
  -1   2  -6    7.49    0.31
  -1   2  -6    8.00    0.34
   1  -2   6    8.13    0.31
   1  -2   6    8.45    0.30
   1  -2   6    7.88    0.30
  -2   2  -6   85.29    2.83
  -2   2  -6   83.78    2.92
   2  -2   6   84.45    2.86
   2  -2   6   83.79    2.85
   2  -2   6   80.08    2.86
  -3   2  -6   28.14    0.98
  -3   2  -6   27.95    1.10
   3  -2   6   29.11    1.02
  -4   2  -6    9.25    0.31
  -4   2  -6    8.71    0.32
   4  -2   6    8.93    0.33
   4  -2   6    9.29    0.32
  -5   2  -6    0.00    0.02
   5  -2   6    0.03    0.02
   5   1  -6    1.66    0.08
   5   1  -6    1.77    0.08
   5   1  -6    1.68    0.08
   5   1  -6    1.68    0.08
  -5  -1   6    1.79    0.07
  -5  -1   6    1.81    0.07
   4   1  -6    0.78    0.06
   4   1  -6    0.86    0.06
   4   1  -6    0.85    0.07
   4   1  -6    0.78    0.07
   4   1  -6    0.98    0.08
   4   1  -6    0.71    0.07
  -4  -1   6    0.74    0.06
  -4  -1   6    0.98    0.07
  -4  -1   6    0.95    0.06
  -4  -1   6    0.97    0.07
  -4  -1   6    0.88    0.06
   3   1  -6   14.05    0.58
   3   1  -6   15.00    0.61
  -3  -1   6   15.40    0.56
  -3  -1   6   14.46    0.54
  -3  -1   6   14.32    0.51
  -3  -1   6   14.76    0.51
  -3  -1   6   15.17    0.54
   2   1  -6   72.38    2.60
   2   1  -6   75.55    2.59
  -2  -1   6   75.61    2.54
  -2  -1   6   75.54    2.56
  -2  -1   6   75.24    2.56
  -2  -1   6   76.37    2.57
   1   1  -6    6.59    0.25
   1   1  -6    6.55    0.26
   1   1  -6    5.98    0.24
   1   1  -6    6.19    0.24
   1   1  -6    6.80    0.25
  -1  -1   6    6.69    0.24
  -1  -1   6    6.65    0.24
  -1  -1   6    6.37    0.24
   0   1  -6   15.49    0.54
   0   1  -6   15.25    0.53
   0   1  -6   14.88    0.54
   0   1  -6   15.18    0.54
   0   1  -6   15.80    0.59
   0  -1   6   14.69    0.53
   0  -1   6   14.93    0.53
   0  -1   6   15.32    0.53
  -1   1  -6   17.47    0.68
  -1   1  -6   16.58    0.59
  -1   1  -6   16.89    0.58
  -1   1  -6   17.37    0.59
  -1   1  -6   16.70    0.61
   1  -1   6   17.36    0.58
   1  -1   6   15.48    0.58
   1  -1   6   17.00    0.59
   1  -1   6   16.11    0.59
   1  -1   6   17.29    0.58
  -2   1  -6   35.62    1.27
  -2   1  -6   38.08    1.29
  -2   1  -6   37.76    1.34
   2  -1   6   37.05    1.29
   2  -1   6   39.07    1.31
  -3   1  -6    6.29    0.24
  -3   1  -6    5.32    0.30
  -3   1  -6    5.71    0.24
   3  -1   6    5.60    0.30
   3  -1   6    5.99    0.26
  -4   1  -6    0.65    0.05
  -4   1  -6    0.63    0.04
   4  -1   6    0.58    0.06
   4  -1   6    0.72    0.05
   4  -1   6    0.59    0.05
   4  -1   6    0.56    0.04
  -5   1  -6    0.11    0.02
  -5   1  -6    0.06    0.02
   5  -1   6    0.06    0.02
   5  -1   6    0.08    0.02
   5   0  -6    0.34    0.04
   5   0  -6    0.37    0.04
   5   0  -6    0.41    0.05
  -5   0   6    0.39    0.04
  -5   0   6    0.39    0.04
   4   0  -6    2.16    0.09
   4   0  -6    2.16    0.10
   4   0  -6    2.11    0.11
   4   0  -6    1.91    0.09
   4   0  -6    1.76    0.11
   4   0  -6    1.97    0.10
  -4   0   6    1.89    0.09
  -4   0   6    2.07    0.09
  -4   0   6    2.12    0.10
  -4   0   6    2.13    0.10
   3   0  -6    0.44    0.10
   3   0  -6    0.33    0.07
  -3   0   6    0.38    0.03
  -3   0   6    0.48    0.07
  -3   0   6    0.43    0.05
  -3   0   6    0.40    0.04
  -3   0   6    0.38    0.07
   2   0  -6    0.46    0.06
   2   0  -6    0.56    0.08
   2   0  -6    0.46    0.05
  -2   0   6    0.46    0.05
  -2   0   6    0.39    0.05
  -2   0   6    0.45    0.04
  -2   0   6    0.44    0.05
   1   0  -6   -0.02    0.02
   1   0  -6   -0.01    0.03
   1   0  -6   -0.03    0.02
   1   0  -6    0.06    0.02
  -1   0   6   -0.02    0.01
  -1   0   6   -0.06    0.02
  -1   0   6   -0.05    0.02
  -1   0   6   -0.04    0.02
   0   0  -6    2.51    0.10
   0   0  -6    2.61    0.14
   0   0  -6    2.43    0.10
   0   0  -6    2.45    0.10
   0   0  -6    2.48    0.10
   0   0   6    2.70    0.15
   0   0   6    2.60    0.10
   0   0   6    2.55    0.11
   0   0   6    2.46    0.10
  -1   0  -6    7.00    0.25
  -1   0  -6    6.81    0.25
  -1   0  -6    6.67    0.31
  -1   0  -6    6.79    0.28
  -1   0  -6    6.92    0.25
   1   0   6    7.12    0.25
   1   0   6    6.75    0.25
   1   0   6    6.89    0.25
   1   0   6    7.15    0.25
   1   0   6    7.01    0.26
  -2   0  -6   14.58    0.54
  -2   0  -6   13.30    0.47
  -2   0  -6   13.56    0.49
  -2   0  -6   14.15    0.50
  -2   0  -6   11.86    0.73
   2   0   6   13.05    0.52
   2   0   6   13.38    0.49
   2   0   6   14.45    0.51
   2   0   6   14.33    0.49
   2   0   6   13.79    0.49
  -3   0  -6    1.57    0.15
  -3   0  -6    1.52    0.13
  -3   0  -6    1.42    0.11
  -3   0  -6    1.40    0.10
  -3   0  -6    1.54    0.07
  -3   0  -6    1.40    0.06
   3   0   6    1.54    0.12
   3   0   6    1.63    0.15
  -4   0  -6    1.80    0.08
  -4   0  -6    1.73    0.08
   4   0   6    1.72    0.09
   4   0   6    1.61    0.08
   4   0   6    1.89    0.11
   4   0   6    1.82    0.10
   4   0   6    1.99    0.10
  -5   0  -6    0.27    0.03
  -5   0  -6    0.43    0.04
   5   0   6    0.30    0.04
   5  -1  -6    0.47    0.05
   5  -1  -6    0.44    0.04
   5  -1  -6    0.45    0.05
   5  -1  -6    0.42    0.03
  -5   1   6    0.41    0.04
  -5   1   6    0.47    0.04
   4  -1  -6    3.02    0.13
   4  -1  -6    2.73    0.12
   4  -1  -6    2.82    0.12
  -4   1   6    2.93    0.12
  -4   1   6    3.01    0.13
  -4   1   6    2.93    0.13
   3  -1  -6    8.57    0.39
   3  -1  -6    9.24    0.39
  -3   1   6    9.17    0.35
  -3   1   6    8.70    0.35
   2  -1  -6    2.56    0.13
   2  -1  -6    2.74    0.13
   2  -1  -6    2.68    0.15
   2  -1  -6    2.63    0.15
  -2   1   6    2.63    0.12
  -2   1   6    2.49    0.12
  -2   1   6    2.59    0.16
  -2   1   6    2.53    0.12
   1  -1  -6   13.89    0.54
   1  -1  -6   13.76    0.48
   1  -1  -6   13.63    0.48
   1  -1  -6   13.35    0.48
   1  -1  -6   14.14    0.49
   1  -1  -6   13.54    0.48
  -1   1   6   13.41    0.48
  -1   1   6   13.61    0.51
  -1   1   6   13.45    0.48
   0  -1  -6   46.31    1.58
   0  -1  -6   43.85    1.51
   0  -1  -6   43.22    1.50
   0  -1  -6   46.05    1.50
   0   1   6   44.57    1.51
   0   1   6   41.68    1.50
   0   1   6   41.85    1.51
   0   1   6   44.93    1.51
   0   1   6   43.61    1.50
   0   1   6   44.78    1.51
  -1  -1  -6   90.37    3.23
  -1  -1  -6   90.45    3.12
  -1  -1  -6   89.50    3.14
  -1  -1  -6   95.31    3.17
  -1  -1  -6   91.81    3.13
   1   1   6   96.46    3.14
   1   1   6   91.59    3.14
   1   1   6   87.48    3.14
   1   1   6   91.73    3.13
   1   1   6   94.38    3.14
   1   1   6   97.29    3.14
  -2  -1  -6   28.30    1.01
  -2  -1  -6   29.73    1.09
  -2  -1  -6   28.64    1.00
  -2  -1  -6   29.95    1.03
   2   1   6   30.75    1.04
   2   1   6   30.04    1.05
   2   1   6   29.76    1.03
  -3  -1  -6    2.38    0.09
  -3  -1  -6    2.35    0.19
  -3  -1  -6    2.30    0.14
  -3  -1  -6    2.28    0.14
  -3  -1  -6    2.37    0.09
   3   1   6    2.21    0.13
  -4  -1  -6    2.42    0.12
  -4  -1  -6    2.79    0.11
  -4  -1  -6    2.47    0.11
   4   1   6    2.94    0.13
   4   1   6    3.07    0.12
   4   1   6    2.81    0.13
   4   1   6    2.88    0.12
   5   1   6    4.67    0.18
   5   1   6    4.87    0.18
   5  -2  -6    9.01    0.32
   5  -2  -6    8.93    0.32
   5  -2  -6    8.95    0.31
  -5   2   6    8.22    0.31
  -5   2   6    8.52    0.31
   4  -2  -6    5.70    0.22
   4  -2  -6    5.44    0.21
  -4   2   6    5.59    0.21
  -4   2   6    5.61    0.22
  -4   2   6    5.39    0.21
   3  -2  -6    6.80    0.39
   3  -2  -6    6.33    0.31
   3  -2  -6    6.21    0.26
  -3   2   6    6.27    0.34
  -3   2   6    5.92    0.26
   2  -2  -6   13.38    0.49
   2  -2  -6   13.96    0.52
   2  -2  -6   13.47    0.49
  -2   2   6   13.97    0.51
  -2   2   6   13.04    0.55
  -2   2   6   12.53    0.49
   1  -2  -6    0.99    0.09
   1  -2  -6    1.03    0.08
   1  -2  -6    0.82    0.08
   1  -2  -6    0.94    0.13
   1  -2  -6    0.96    0.07
  -1   2   6    0.92    0.07
  -1   2   6    0.91    0.11
  -1   2   6    0.91    0.06
  -1   2   6    0.90    0.08
   0  -2  -6   15.57    0.69
   0  -2  -6   16.69    0.58
   0  -2  -6   17.11    0.59
   0   2   6   16.92    0.59
   0   2   6   16.14    0.58
   0   2   6   16.37    0.59
   0   2   6   16.71    0.59
   0   2   6   16.40    0.59
  -1  -2  -6    3.03    0.15
   1   2   6    3.14    0.15
   1   2   6    3.06    0.15
   1   2   6    3.07    0.14
  -2  -2  -6    0.45    0.10
   2   2   6    0.38    0.06
   2   2   6    0.47    0.07
   2   2   6    0.41    0.07
  -3  -2  -6    0.19    0.03
  -3  -2  -6    0.13    0.02
   3   2   6    0.14    0.03
   3   2   6    0.17    0.04
   3   2   6    0.13    0.03
  -4  -2  -6    0.02    0.02
  -4  -2  -6    0.03    0.03
   4   2   6    0.06    0.03
   4   2   6    0.01    0.02
   4   2   6    0.07    0.03
   4   2   6    0.02    0.03
   5  -3  -6    2.01    0.08
   5  -3  -6    2.06    0.09
  -5   3   6    1.98    0.08
  -5   3   6    1.96    0.09
  -5   3   6    2.11    0.08
   4  -3  -6    1.01    0.07
   4  -3  -6    1.08    0.07
  -4   3   6    1.05    0.07
  -4   3   6    0.99    0.06
  -4   3   6    1.18    0.07
   3  -3  -6    1.55    0.16
   3  -3  -6    1.53    0.13
  -3   3   6    1.50    0.12
  -3   3   6    1.59    0.18
  -3   3   6    1.59    0.13
   2  -3  -6    6.19    0.28
   2  -3  -6    6.50    0.28
   2  -3  -6    6.52    0.27
   2  -3  -6    6.56    0.24
   2  -3  -6    6.65    0.24
   2  -3  -6    6.78    0.30
   2  -3  -6    6.29    0.27
  -2   3   6    6.66    0.36
  -2   3   6    6.30    0.29
  -2   3   6    6.87    0.28
   1  -3  -6    9.19    0.38
   1  -3  -6    9.52    0.37
   1  -3  -6    9.60    0.36
   1  -3  -6    9.78    0.37
   1  -3  -6    9.17    0.33
  -1   3   6    9.42    0.38
  -1   3   6    9.88    0.37
   0  -3  -6    6.30    0.26
   0  -3  -6    6.31    0.25
   0   3   6    6.12    0.27
   0   3   6    5.92    0.25
   0   3   6    6.32    0.25
   0   3   6    6.32    0.27
   1   3   6    2.44    0.12
   1   3   6    2.67    0.15
   1   3   6    2.72    0.15
   1   3   6    2.58    0.14
   2   3   6    0.12    0.03
   2   3   6    0.15    0.03
   2   3   6    0.23    0.04
   2   3   6    0.14    0.13
  -3  -3  -6   -0.01    0.02
   3   3   6    0.01    0.03
   3   3   6    0.00    0.03
  -4  -3  -6    0.20    0.03
   4   3   6    0.23    0.03
   4  -4  -6    0.25    0.03
  -4   4   6    0.33    0.04
  -4   4   6    0.25    0.03
  -4   4   6    0.35    0.05
   3  -4  -6    0.31    0.04
   3  -4  -6    0.32    0.04
  -3   4   6    0.45    0.05
  -3   4   6    0.36    0.05
  -3   4   6    0.33    0.03
   2  -4  -6    0.43    0.08
   2  -4  -6    0.30    0.09
   2  -4  -6    0.38    0.04
   2  -4  -6    0.39    0.04
   2  -4  -6    0.39    0.08
   2  -4  -6    0.31    0.04
  -2   4   6    0.45    0.04
  -2   4   6    0.36    0.08
  -2   4   6    0.43    0.05
  -2   4   6    0.45    0.07
  -2   4   6    0.46    0.05
  -2   4   6    0.52    0.06
  -2   4   6    0.41    0.04
   1  -4  -6    3.12    0.13
   1  -4  -6    3.33    0.19
   1  -4  -6    3.43    0.13
   1  -4  -6    3.61    0.18
  -1   4   6    3.33    0.19
  -1   4   6    3.69    0.17
  -1   4   6    3.49    0.20
   0  -4  -6    0.78    0.10
   0   4   6    0.61    0.08
   0   4   6    0.62    0.09
   0   4   6    0.56    0.09
   1   4   6    1.41    0.09
   1   4   6    1.45    0.10
   1   4   6    1.32    0.10
   2   4   6    3.40    0.18
   2   4   6    3.93    0.16
   3   4   6   12.57    0.45
   4  -5  -6    2.34    0.09
   4  -5  -6    2.04    0.08
  -4   5   6    1.89    0.09
  -4   5   6    1.89    0.09
   3  -5  -6   14.53    0.52
   3  -5  -6   14.98    0.52
  -3   5   6   14.97    0.52
  -3   5   6   14.68    0.52
  -3   5   6   15.01    0.53
   2  -5  -6   17.67    0.60
   2  -5  -6   17.08    0.60
   2  -5  -6   17.20    0.61
  -2   5   6   16.90    0.61
  -2   5   6   18.08    0.61
  -2   5   6   17.01    0.61
  -2   5   6   17.39    0.64
  -2   5   6   16.88    0.60
   1  -5  -6    0.15    0.03
   1  -5  -6    0.13    0.02
  -1   5   6    0.13    0.03
  -1   5   6    0.20    0.05
  -1   5   6    0.15    0.05
  -1   5   6    0.13    0.03
  -1   5   6    0.19    0.04
   0  -5  -6    0.25    0.03
   0   5   6    0.38    0.04
   0   5   6    0.28    0.06
   0   5   6    0.31    0.06
   1   5   6    0.03    0.04
   1   5   6    0.03    0.04
   2  -6  -6    0.10    0.02
  -2   6   6    0.12    0.06
  -2   6   6    0.15    0.03
  -2   6   6    0.14    0.03
   1  -6  -6    0.21    0.03
  -1   6   6    0.31    0.06
  -1   6   6    0.27    0.03
   0   6   6    0.06    0.04
   0   6  -7    0.10    0.03
  -1   6  -7    0.04    0.02
  -1   6  -7    0.07    0.03
  -1   6  -7    0.07    0.05
  -1   6  -7    0.03    0.02
   1  -6   7    0.06    0.02
   1  -6   7    0.03    0.02
  -2   6  -7    0.05    0.02
  -2   6  -7    0.08    0.05
  -2   6  -7    0.12    0.03
  -2   6  -7    0.10    0.02
   2  -6   7    0.08    0.02
   2  -6   7    0.05    0.02
   2   5  -7    0.80    0.06
   2   5  -7    0.70    0.07
   1   5  -7    0.04    0.03
   1   5  -7    0.08    0.04
   0   5  -7    6.97    0.26
   0   5  -7    7.11    0.25
   0   5  -7    7.21    0.26
   0   5  -7    6.83    0.26
   0  -5   7    6.53    0.25
  -1   5  -7    5.20    0.19
  -1   5  -7    4.59    0.24
  -1   5  -7    4.77    0.20
  -1   5  -7    5.01    0.20
  -1   5  -7    5.12    0.20
   1  -5   7    5.25    0.19
   1  -5   7    5.20    0.18
  -2   5  -7    0.15    0.03
  -2   5  -7    0.11    0.03
  -2   5  -7    0.11    0.03
  -2   5  -7    0.12    0.07
  -2   5  -7    0.10    0.03
  -2   5  -7    0.11    0.03
   2  -5   7    0.14    0.03
   2  -5   7    0.18    0.03
   2  -5   7    0.12    0.02
   2  -5   7    0.12    0.03
  -3   5  -7    0.26    0.03
  -3   5  -7    0.24    0.07
  -3   5  -7    0.20    0.03
  -3   5  -7    0.28    0.03
  -3   5  -7    0.28    0.03
   3  -5   7    0.22    0.03
   3  -5   7    0.35    0.04
   3  -5   7    0.26    0.04
   3  -5   7    0.28    0.03
  -4   5  -7    8.66    0.29
  -4   5  -7    8.34    0.29
   4  -5   7    7.73    0.30
   4  -5   7    8.52    0.29
   4  -5   7    8.76    0.30
   3   4  -7    0.06    0.03
   3   4  -7    0.03    0.03
  -3  -4   7   -0.01    0.03
   2   4  -7    0.84    0.07
   2   4  -7    0.85    0.08
   2   4  -7    0.81    0.05
  -2  -4   7    0.79    0.05
   1   4  -7    8.99    0.33
   1   4  -7    8.82    0.33
   1   4  -7    9.61    0.36
   1   4  -7    9.01    0.33
   0  -4   7    3.24    0.18
   0  -4   7    2.96    0.11
  -1   4  -7    0.30    0.04
   1  -4   7    0.15    0.06
   1  -4   7    0.26    0.03
   1  -4   7    0.23    0.03
  -2   4  -7    1.12    0.07
  -2   4  -7    1.04    0.13
  -2   4  -7    1.17    0.07
  -2   4  -7    1.22    0.06
  -2   4  -7    1.12    0.05
  -2   4  -7    1.16    0.07
   2  -4   7    1.15    0.06
   2  -4   7    1.07    0.06
   2  -4   7    1.17    0.06
   2  -4   7    1.07    0.16
   2  -4   7    1.11    0.06
  -3   4  -7    0.09    0.02
  -3   4  -7    0.09    0.03
  -3   4  -7    0.14    0.03
  -3   4  -7    0.06    0.06
   3  -4   7    0.07    0.03
   3  -4   7    0.13    0.03
   3  -4   7    0.08    0.03
   3  -4   7    0.10    0.03
  -4   4  -7    0.04    0.02
  -4   4  -7    0.04    0.02
   4  -4   7    0.02    0.02
   4  -4   7    0.02    0.03
  -4  -3   7    0.47    0.04
   3   3  -7    0.11    0.04
   3   3  -7    0.12    0.03
   3   3  -7    0.10    0.04
   3   3  -7    0.06    0.04
  -3  -3   7    0.05    0.03
  -3  -3   7    0.04    0.03
   2   3  -7    0.80    0.06
   2   3  -7    0.76    0.13
   2   3  -7    0.83    0.05
   2   3  -7    0.83    0.07
  -2  -3   7    1.00    0.09
  -2  -3   7    0.93    0.11
  -2  -3   7    0.86    0.06
   1   3  -7    9.68    0.35
   1   3  -7    9.25    0.41
  -1  -3   7    9.70    0.36
  -1  -3   7    9.04    0.37
   0   3  -7    8.39    0.36
   0   3  -7    8.15    0.30
   0  -3   7    7.64    0.32
   0  -3   7    8.01    0.28
   0  -3   7    8.54    0.31
  -1   3  -7   10.08    0.34
   1  -3   7    8.81    0.37
   1  -3   7    9.87    0.36
   1  -3   7    9.85    0.38
   1  -3   7    9.11    0.33
  -2   3  -7    3.83    0.15
  -2   3  -7    3.55    0.17
   2  -3   7    3.60    0.14
   2  -3   7    3.87    0.17
   2  -3   7    3.63    0.19
   2  -3   7    3.71    0.18
   2  -3   7    3.49    0.13
  -3   3  -7    0.01    0.05
  -3   3  -7    0.12    0.06
  -3   3  -7    0.02    0.09
  -3   3  -7    0.06    0.02
  -3   3  -7    0.05    0.03
  -3   3  -7    0.08    0.03
   3  -3   7    0.11    0.03
   3  -3   7    0.05    0.06
   3  -3   7    0.09    0.04
   3  -3   7    0.09    0.03
  -4   3  -7    0.43    0.04
  -4   3  -7    0.42    0.04
   4  -3   7    0.43    0.05
  -5   3  -7    0.04    0.02
   5  -3   7    0.01    0.02
   5  -3   7    0.01    0.02
   4   2  -7    0.06    0.03
   4   2  -7    0.04    0.04
   4   2  -7    0.07    0.02
   4   2  -7    0.08    0.03
   4   2  -7    0.10    0.05
   4   2  -7    0.06    0.03
  -4  -2   7    0.01    0.03
  -4  -2   7    0.03    0.03
   3   2  -7    0.10    0.05
   3   2  -7    0.13    0.04
   3   2  -7    0.08    0.03
   3   2  -7    0.10    0.04
   3   2  -7    0.12    0.03
  -3  -2   7    0.07    0.03
  -3  -2   7    0.04    0.03
   2   2  -7    0.97    0.12
  -2  -2   7    0.93    0.09
  -2  -2   7    0.87    0.07
  -2  -2   7    0.87    0.05
  -2  -2   7    0.97    0.08
   1   2  -7    2.33    0.14
   1   2  -7    2.93    0.16
  -1  -2   7    2.83    0.12
  -1  -2   7    2.91    0.12
  -1  -2   7    2.86    0.13
  -1  -2   7    2.93    0.14
   0   2  -7   19.47    0.68
   0   2  -7   19.35    0.71
   0   2  -7   20.69    0.73
   0   2  -7   19.46    0.71
   0  -2   7   19.23    0.69
   0  -2   7   20.72    0.71
   0  -2   7   20.30    0.70
  -1   2  -7   14.12    0.52
  -1   2  -7   15.22    0.54
  -1   2  -7   14.12    0.53
  -1   2  -7   14.34    0.50
   1  -2   7   15.29    0.53
   1  -2   7   14.36    0.52
   1  -2   7   14.82    0.53
   1  -2   7   14.45    0.53
  -2   2  -7   75.30    2.45
  -2   2  -7   70.34    2.48
  -2   2  -7   73.74    2.54
   2  -2   7   71.97    2.49
   2  -2   7   70.29    2.47
  -3   2  -7   28.65    0.99
  -3   2  -7   28.41    1.12
   3  -2   7   29.53    1.04
  -4   2  -7    1.56    0.07
  -4   2  -7    1.56    0.07
   4  -2   7    1.50    0.08
   4  -2   7    1.62    0.07
  -5   2  -7    0.39    0.04
  -5   2  -7    0.52    0.04
   5  -2   7    0.43    0.04
   5  -2   7    0.54    0.04
   5   1  -7    1.15    0.07
   5   1  -7    1.19    0.06
   5   1  -7    1.10    0.06
   5   1  -7    1.15    0.06
  -5  -1   7    1.07    0.06
  -5  -1   7    1.26    0.06
   4   1  -7   15.23    0.56
   4   1  -7   15.09    0.57
   4   1  -7   15.97    0.57
   4   1  -7   16.55    0.56
   4   1  -7   16.36    0.58
   4   1  -7   16.87    0.56
  -4  -1   7   16.46    0.57
  -4  -1   7   16.07    0.56
  -4  -1   7   16.02    0.56
  -4  -1   7   16.00    0.56
   3   1  -7   32.06    1.19
   3   1  -7   31.19    1.16
  -3  -1   7   32.68    1.12
  -3  -1   7   31.83    1.12
  -3  -1   7   31.63    1.09
  -3  -1   7   31.00    1.09
  -3  -1   7   32.56    1.14
   2   1  -7   12.59    0.47
   2   1  -7   11.96    0.48
  -2  -1   7   11.81    0.45
  -2  -1   7   12.41    0.44
  -2  -1   7   12.47    0.42
  -2  -1   7   11.84    0.44
   1   1  -7   23.99    0.83
   1   1  -7   22.41    0.82
   1   1  -7   23.92    0.84
   1   1  -7   22.62    0.82
   1   1  -7   24.83    0.84
  -1  -1   7   23.85    0.82
  -1  -1   7   23.62    0.82
  -1  -1   7   24.05    0.82
   0   1  -7    0.78    0.05
   0   1  -7    0.78    0.06
   0   1  -7    0.82    0.06
   0   1  -7    0.80    0.06
   0   1  -7    0.80    0.09
   0  -1   7    0.79    0.05
   0  -1   7    0.76    0.05
   0  -1   7    0.76    0.05
   0  -1   7    0.71    0.05
   0  -1   7    0.73    0.05
  -1   1  -7   19.61    0.68
  -1   1  -7   19.71    0.72
  -1   1  -7   21.34    0.80
  -1   1  -7   19.93    0.70
  -1   1  -7   20.27    0.69
  -1   1  -7   21.44    0.71
   1  -1   7   18.85    0.70
   1  -1   7   18.48    0.70
   1  -1   7   20.57    0.70
   1  -1   7   20.53    0.71
   1  -1   7   20.24    0.69
  -2   1  -7    1.84    0.14
  -2   1  -7    1.64    0.07
  -2   1  -7    1.71    0.09
   2  -1   7    1.68    0.10
   2  -1   7    1.62    0.09
  -3   1  -7    5.25    0.19
  -3   1  -7    4.87    0.29
  -3   1  -7    5.33    0.23
   3  -1   7    5.58    0.25
   3  -1   7    5.05    0.28
  -4   1  -7    0.07    0.02
  -4   1  -7    0.02    0.02
   4  -1   7    0.05    0.03
   4  -1   7    0.06    0.04
   4  -1   7    0.06    0.02
   4  -1   7    0.05    0.02
  -5   1  -7    0.04    0.02
  -5   1  -7    0.02    0.02
   5  -1   7    0.04    0.02
   5  -1   7    0.03    0.02
   5   0  -7    0.78    0.06
   5   0  -7    0.63    0.05
   5   0  -7    0.76    0.05
  -5   0   7    0.73    0.05
   4   0  -7    3.03    0.13
   4   0  -7    2.87    0.14
   4   0  -7    2.87    0.13
   4   0  -7    3.05    0.12
   4   0  -7    2.73    0.12
  -4   0   7    3.03    0.12
  -4   0   7    3.12    0.13
  -4   0   7    2.85    0.12
  -4   0   7    2.90    0.13
   3   0  -7    4.38    0.23
   3   0  -7    4.71    0.26
  -3   0   7    4.51    0.16
  -3   0   7    4.67    0.21
  -3   0   7    4.29    0.19
  -3   0   7    4.31    0.21
  -3   0   7    4.22    0.16
   2   0  -7    4.89    0.23
   2   0  -7    4.94    0.22
   2   0  -7    4.69    0.19
  -2   0   7    4.66    0.20
  -2   0   7    4.76    0.19
  -2   0   7    4.94    0.20
  -2   0   7    4.80    0.19
   1   0  -7    0.16    0.03
   1   0  -7    0.19    0.03
   1   0  -7    0.24    0.04
   1   0  -7    0.18    0.03
   1   0  -7    0.14    0.02
  -1   0   7    0.18    0.03
  -1   0   7    0.14    0.02
  -1   0   7    0.15    0.02
  -1   0   7    0.15    0.03
   0   0  -7    0.54    0.04
   0   0  -7    0.43    0.04
   0   0  -7    0.43    0.04
   0   0  -7    0.44    0.04
   0   0  -7    0.48    0.06
   0   0   7    0.42    0.04
   0   0   7    0.39    0.04
   0   0   7    0.41    0.04
   0   0   7    0.53    0.04
  -1   0  -7    7.87    0.29
  -1   0  -7    7.82    0.28
  -1   0  -7    8.00    0.31
  -1   0  -7    7.91    0.29
  -1   0  -7    7.71    0.36
   1   0   7    7.91    0.29
   1   0   7    7.83    0.29
   1   0   7    7.98    0.28
   1   0   7    7.63    0.29
   1   0   7    7.88    0.28
  -2   0  -7    5.91    0.24
  -2   0  -7    5.93    0.21
  -2   0  -7    5.85    0.23
  -2   0  -7    5.91    0.28
   2   0   7    5.42    0.26
   2   0   7    5.92    0.25
   2   0   7    6.27    0.24
   2   0   7    5.86    0.23
   2   0   7    6.21    0.23
  -3   0  -7    0.24    0.05
  -3   0  -7    0.22    0.03
  -3   0  -7    0.29    0.10
  -3   0  -7    0.20    0.02
  -3   0  -7    0.24    0.06
   3   0   7    0.20    0.11
   3   0   7    0.15    0.06
  -4   0  -7    0.11    0.03
  -4   0  -7    0.10    0.02
  -4   0  -7    0.09    0.03
   4   0   7    0.11    0.03
   4   0   7    0.09    0.04
   4   0   7    0.11    0.02
  -5   0  -7    0.53    0.04
  -5   0  -7    0.46    0.04
   5   0   7    0.50    0.04
   5  -1  -7    0.42    0.06
   5  -1  -7    0.43    0.04
   5  -1  -7    0.40    0.03
   5  -1  -7    0.42    0.05
  -5   1   7    0.52    0.04
  -5   1   7    0.48    0.05
   4  -1  -7    1.43    0.07
   4  -1  -7    1.57    0.09
   4  -1  -7    1.52    0.08
  -4   1   7    1.52    0.08
  -4   1   7    1.54    0.09
  -4   1   7    1.47    0.08
   3  -1  -7    4.85    0.25
   3  -1  -7    4.40    0.24
  -3   1   7    4.48    0.21
  -3   1   7    4.70    0.21
   2  -1  -7    9.13    0.38
   2  -1  -7    9.85    0.39
   2  -1  -7   10.05    0.36
   2  -1  -7    9.51    0.36
  -2   1   7    9.83    0.36
  -2   1   7    9.47    0.40
  -2   1   7    9.88    0.36
  -2   1   7    9.35    0.35
   1  -1  -7    0.65    0.08
   1  -1  -7    0.54    0.06
   1  -1  -7    0.54    0.06
   1  -1  -7    0.47    0.05
   1  -1  -7    0.46    0.06
  -1   1   7    0.54    0.08
  -1   1   7    0.54    0.05
  -1   1   7    0.56    0.05
  -1   1   7    0.50    0.05
   0  -1  -7    0.70    0.05
   0  -1  -7    0.80    0.05
   0  -1  -7    0.86    0.11
   0  -1  -7    0.91    0.06
   0   1   7    0.76    0.05
   0   1   7    0.74    0.05
   0   1   7    0.84    0.06
   0   1   7    0.77    0.06
   0   1   7    0.73    0.05
   0   1   7    0.75    0.06
  -1  -1  -7   14.01    0.49
  -1  -1  -7   14.04    0.60
  -1  -1  -7   14.33    0.54
  -1  -1  -7   13.78    0.51
  -1  -1  -7   14.20    0.50
   1   1   7   14.08    0.52
   1   1   7   15.17    0.51
   1   1   7   13.24    0.51
   1   1   7   15.10    0.51
   1   1   7   14.56    0.51
   1   1   7   14.57    0.51
  -2  -1  -7    1.97    0.10
  -2  -1  -7    1.80    0.08
  -2  -1  -7    1.84    0.14
  -2  -1  -7    1.80    0.07
   2   1   7    1.94    0.10
   2   1   7    1.81    0.12
   2   1   7    1.87    0.11
  -3  -1  -7    3.66    0.13
  -3  -1  -7    3.42    0.23
  -3  -1  -7    3.34    0.13
   3   1   7    3.33    0.17
  -4  -1  -7   12.72    0.45
  -4  -1  -7   12.77    0.44
  -4  -1  -7   12.59    0.44
  -4  -1  -7   11.91    0.44
   4   1   7   13.52    0.44
   4   1   7   12.63    0.45
   4   1   7   12.64    0.45
   4   1   7   12.19    0.45
   5  -2  -7    1.52    0.08
   5  -2  -7    1.66    0.08
   5  -2  -7    1.70    0.07
  -5   2   7    1.42    0.07
  -5   2   7    1.55    0.07
   4  -2  -7    1.86    0.10
   4  -2  -7    1.83    0.09
  -4   2   7    1.87    0.10
  -4   2   7    1.83    0.09
  -4   2   7    1.87    0.09
   3  -2  -7    2.86    0.15
   3  -2  -7    2.74    0.19
  -3   2   7    3.00    0.21
  -3   2   7    2.81    0.22
   2  -2  -7   84.04    2.89
   2  -2  -7   86.50    2.91
   2  -2  -7   84.90    2.89
  -2   2   7   81.79    2.88
  -2   2   7   86.72    2.90
  -2   2   7   83.21    2.95
   1  -2  -7  145.82    4.86
   1  -2  -7  143.20    4.86
   1  -2  -7  134.11    4.98
   1  -2  -7  149.92    4.85
   1  -2  -7  143.47    4.85
  -1   2   7  137.37    4.85
  -1   2   7  145.60    4.86
  -1   2   7  143.29    4.85
  -1   2   7  145.21    4.85
   0  -2  -7    0.14    0.05
   0  -2  -7    0.20    0.03
   0  -2  -7    0.16    0.04
   0   2   7    0.21    0.04
   0   2   7    0.12    0.03
   0   2   7    0.17    0.04
   0   2   7    0.15    0.04
   0   2   7    0.17    0.04
  -1  -2  -7    0.81    0.08
  -1  -2  -7    1.08    0.05
   1   2   7    0.86    0.08
   1   2   7    0.80    0.07
   1   2   7    0.75    0.07
  -2  -2  -7    0.40    0.03
  -2  -2  -7    0.63    0.12
  -2  -2  -7    0.45    0.05
   2   2   7    0.57    0.07
   2   2   7    0.44    0.07
  -3  -2  -7    0.47    0.04
  -3  -2  -7    0.40    0.04
   3   2   7    0.39    0.06
   3   2   7    0.43    0.05
   3   2   7    0.38    0.05
  -4  -2  -7    0.06    0.02
   4   2   7    0.09    0.05
   4   2   7    0.09    0.03
   4   2   7    0.07    0.03
   4   2   7    0.06    0.02
   5  -3  -7    0.56    0.04
   5  -3  -7    0.60    0.05
  -5   3   7    0.52    0.04
  -5   3   7    0.50    0.04
  -5   3   7    0.55    0.04
   4  -3  -7    0.52    0.05
   4  -3  -7    0.61    0.06
  -4   3   7    0.56    0.05
  -4   3   7    0.60    0.05
  -4   3   7    0.62    0.06
   3  -3  -7    0.27    0.07
   3  -3  -7    0.51    0.08
   3  -3  -7    0.41    0.06
   3  -3  -7    0.26    0.09
  -3   3   7    0.41    0.08
  -3   3   7    0.48    0.06
  -3   3   7    0.34    0.12
  -3   3   7    0.42    0.09
   2  -3  -7    2.63    0.17
   2  -3  -7    2.55    0.10
   2  -3  -7    2.64    0.15
   2  -3  -7    2.51    0.10
   2  -3  -7    2.56    0.15
   2  -3  -7    2.28    0.14
  -2   3   7    2.69    0.21
  -2   3   7    2.52    0.15
  -2   3   7    2.51    0.14
   1  -3  -7    3.51    0.16
   1  -3  -7    3.26    0.15
   1  -3  -7    3.20    0.17
   1  -3  -7    3.23    0.12
   1  -3  -7    3.15    0.17
  -1   3   7    3.40    0.18
  -1   3   7    3.46    0.17
   0  -3  -7    5.37    0.22
   0  -3  -7    5.38    0.24
   0   3   7    5.37    0.24
   0   3   7    5.27    0.22
   0   3   7    5.01    0.23
   0   3   7    5.42    0.22
  -1  -3  -7    0.94    0.12
   1   3   7    0.93    0.10
   1   3   7    0.89    0.08
   1   3   7    0.88    0.09
   2   3   7    1.03    0.06
   2   3   7    1.07    0.07
  -3  -3  -7    0.36    0.03
   3   3   7    0.30    0.04
   3   3   7    0.42    0.06
   4   3   7    0.01    0.02
   4  -4  -7    0.08    0.03
   4  -4  -7    0.09    0.03
  -4   4   7    0.16    0.03
  -4   4   7    0.11    0.03
  -4   4   7    0.11    0.02
   3  -4  -7    0.10    0.03
   3  -4  -7    0.05    0.03
   3  -4  -7    0.10    0.05
  -3   4   7    0.19    0.04
  -3   4   7    0.19    0.03
  -3   4   7    0.11    0.03
   2  -4  -7    1.73    0.08
   2  -4  -7    1.60    0.09
   2  -4  -7    1.68    0.08
   2  -4  -7    1.41    0.08
  -2   4   7    1.86    0.10
  -2   4   7    1.66    0.09
  -2   4   7    1.65    0.07
  -2   4   7    1.70    0.08
  -2   4   7    1.75    0.11
  -2   4   7    1.77    0.08
  -2   4   7    1.67    0.08
   1  -4  -7    0.86    0.05
   1  -4  -7    0.79    0.09
   1  -4  -7    0.95    0.11
   1  -4  -7    0.92    0.05
  -1   4   7    0.96    0.11
  -1   4   7    0.84    0.11
  -1   4   7    1.04    0.09
   0  -4  -7    0.31    0.08
   0  -4  -7    0.27    0.03
   0   4   7    0.28    0.07
   0   4   7    0.33    0.08
   0   4   7    0.41    0.07
   1   4   7    0.21    0.05
   1   4   7    0.15    0.05
   1   4   7    0.17    0.03
   1   4   7    0.22    0.04
   2   4   7    6.68    0.26
   3   4   7    1.03    0.07
   4  -5  -7    2.78    0.11
   4  -5  -7    2.67    0.11
  -4   5   7    2.85    0.11
  -4   5   7    2.97    0.12
   3  -5  -7   10.51    0.38
   3  -5  -7   11.31    0.38
  -3   5   7   11.21    0.39
  -3   5   7   10.66    0.39
  -3   5   7   10.59    0.39
  -3   5   7   10.60    0.39
   2  -5  -7    0.09    0.03
   2  -5  -7    0.12    0.03
   2  -5  -7    0.13    0.03
  -2   5   7    0.16    0.03
  -2   5   7    0.13    0.05
   1  -5  -7    0.05    0.02
   1  -5  -7    0.08    0.03
  -1   5   7    0.05    0.03
  -1   5   7    0.09    0.03
  -1   5   7    0.10    0.05
  -1   5   7    0.06    0.03
  -1   5   7    0.09    0.05
   0  -5  -7    0.02    0.02
   0   5   7    0.02    0.04
   0   5   7    0.02    0.03
   0   5   7    0.08    0.05
   0   5   7    0.01    0.02
   1   5   7    1.53    0.11
   1   5   7    1.69    0.09
   2   5   7    1.23    0.07
   2  -6  -7   -0.01    0.02
  -2   6   7   -0.09    0.05
  -2   6   7   -0.01    0.02
  -2   6   7    0.00    0.02
  -2   6   7   -0.01    0.02
  -1   6   7    0.39    0.04
  -1   6   7    0.56    0.08
   0   6   7    0.07    0.04
   0   6  -8    0.08    0.03
   0   6  -8    0.10    0.03
  -1   6  -8    0.05    0.05
  -1   6  -8    0.06    0.03
  -1   6  -8    0.08    0.03
  -1   6  -8    0.04    0.02
   1  -6   8    0.02    0.02
   1  -6   8    0.04    0.02
  -2   6  -8    0.03    0.02
  -2   6  -8    0.03    0.02
  -2   6  -8    0.02    0.03
  -2   6  -8    0.04    0.05
   2  -6   8    0.02    0.02
   2  -6   8    0.03    0.02
   2   5  -8    0.03    0.03
   2   5  -8    0.03    0.03
   1   5  -8    0.22    0.04
   1   5  -8    0.25    0.05
   0   5  -8    0.08    0.03
   0   5  -8    0.19    0.04
   0   5  -8    0.12    0.03
   0   5  -8    0.12    0.03
   0  -5   8    0.09    0.03
   0  -5   8    0.12    0.02
  -1   5  -8    0.89    0.11
  -1   5  -8    0.99    0.06
  -1   5  -8    1.02    0.07
  -1   5  -8    0.99    0.07
  -1   5  -8    0.87    0.07
   1  -5   8    0.98    0.06
   1  -5   8    1.08    0.06
  -2   5  -8    5.12    0.24
  -2   5  -8    4.95    0.19
  -2   5  -8    4.44    0.19
  -2   5  -8    4.96    0.18
  -2   5  -8    5.01    0.19
   2  -5   8    4.86    0.19
   2  -5   8    4.70    0.18
   2  -5   8    5.04    0.18
   2  -5   8    4.76    0.18
  -3   5  -8    0.21    0.03
  -3   5  -8    0.19    0.03
  -3   5  -8    0.23    0.02
  -3   5  -8    0.20    0.06
  -3   5  -8    0.14    0.03
   3  -5   8    0.32    0.04
   3  -5   8    0.26    0.04
   3  -5   8    0.18    0.03
   3  -5   8    0.25    0.03
   4  -5   8    0.46    0.04
   4  -5   8    0.51    0.04
   3   4  -8    1.86    0.09
   3   4  -8    1.89    0.09
   2   4  -8    5.19    0.20
   2   4  -8    5.08    0.20
   2   4  -8    5.01    0.18
  -2  -4   8    4.95    0.19
   1   4  -8    1.38    0.08
   1   4  -8    1.34    0.07
   1   4  -8    1.15    0.06
   1   4  -8    1.18    0.08
   1   4  -8    1.43    0.11
  -1  -4   8    1.25    0.06
   0  -4   8   16.83    0.65
   0  -4   8   16.80    0.58
  -1   4  -8    0.83    0.06
   1  -4   8    0.66    0.04
   1  -4   8    0.72    0.05
   1  -4   8    0.76    0.10
  -2   4  -8    0.62    0.05
  -2   4  -8    0.57    0.04
  -2   4  -8    0.73    0.06
  -2   4  -8    0.65    0.12
  -2   4  -8    0.70    0.05
   2  -4   8    0.53    0.04
   2  -4   8    0.60    0.05
   2  -4   8    0.61    0.05
   2  -4   8    0.60    0.05
  -3   4  -8    0.47    0.08
  -3   4  -8    0.42    0.05
  -3   4  -8    0.46    0.04
  -3   4  -8    0.51    0.04
   3  -4   8    0.48    0.05
   3  -4   8    0.47    0.06
  -4   4  -8    0.03    0.02
  -4   4  -8    0.02    0.02
   4  -4   8    0.01    0.03
   4  -4   8   -0.02    0.02
   4  -4   8    0.01    0.03
   4   3  -8    0.07    0.03
   4   3  -8    0.05    0.02
  -4  -3   8    0.01    0.02
  -4  -3   8   -0.02    0.02
   3   3  -8    0.04    0.04
   3   3  -8    0.05    0.03
   3   3  -8    0.03    0.05
   3   3  -8    0.04    0.04
  -3  -3   8    0.00    0.03
  -3  -3   8   -0.01    0.03
   2   3  -8    0.61    0.04
   2   3  -8    0.65    0.06
   2   3  -8    0.50    0.06
   2   3  -8    0.55    0.07
  -2  -3   8    0.70    0.05
  -2  -3   8    0.48    0.12
   1   3  -8    7.37    0.34
   1   3  -8    7.50    0.28
  -1  -3   8    7.34    0.31
  -1  -3   8    7.12    0.29
  -1  -3   8    7.18    0.25
   0   3  -8    0.77    0.11
   0  -3   8    0.91    0.07
   0  -3   8    0.79    0.08
   0  -3   8    0.80    0.04
  -1   3  -8    0.25    0.03
   1  -3   8    0.21    0.05
   1  -3   8    0.30    0.05
   1  -3   8    0.25    0.05
   1  -3   8    0.21    0.03
  -2   3  -8    4.18    0.16
   2  -3   8    4.13    0.20
   2  -3   8    3.96    0.18
   2  -3   8    3.95    0.20
   2  -3   8    3.81    0.15
  -3   3  -8    1.04    0.06
  -3   3  -8    1.07    0.07
  -3   3  -8    1.13    0.10
  -3   3  -8    1.04    0.06
   3  -3   8    1.07    0.06
   3  -3   8    0.99    0.06
   3  -3   8    1.09    0.07
  -4   3  -8    0.68    0.05
  -4   3  -8    0.60    0.04
   4  -3   8    0.64    0.06
  -5   3  -8    0.01    0.02
   5  -3   8    0.02    0.02
   5  -3   8    0.00    0.02
   4   2  -8    0.12    0.03
   4   2  -8    0.09    0.04
   4   2  -8    0.07    0.03
   4   2  -8    0.09    0.03
   4   2  -8    0.07    0.04
  -4  -2   8    0.06    0.03
  -4  -2   8    0.04    0.03
   3   2  -8    0.47    0.05
   3   2  -8    0.42    0.06
   3   2  -8    0.40    0.06
   3   2  -8    0.47    0.05
   3   2  -8    0.42    0.06
  -3  -2   8    0.42    0.04
  -3  -2   8    0.35    0.04
   2   2  -8    0.51    0.10
  -2  -2   8    0.54    0.06
  -2  -2   8    0.52    0.04
  -2  -2   8    0.52    0.07
  -2  -2   8    0.58    0.06
   1   2  -8    4.81    0.23
   1   2  -8    4.75    0.19
  -1  -2   8    4.96    0.21
  -1  -2   8    4.42    0.17
  -1  -2   8    4.82    0.19
  -1  -2   8    4.74    0.19
   0   2  -8   27.81    0.96
   0   2  -8   26.46    0.95
   0  -2   8   26.24    0.93
   0  -2   8   27.22    0.94
   0  -2   8   26.37    0.93
  -1   2  -8    8.94    0.33
  -1   2  -8    7.81    0.32
  -1   2  -8    8.10    0.29
   1  -2   8    8.33    0.32
   1  -2   8    8.53    0.33
   1  -2   8    8.56    0.32
   1  -2   8    8.31    0.31
  -2   2  -8    7.19    0.30
  -2   2  -8    7.55    0.35
  -2   2  -8    7.73    0.27
   2  -2   8    7.61    0.31
   2  -2   8    7.36    0.29
  -3   2  -8   24.88    0.85
  -3   2  -8   23.88    0.97
   3  -2   8   24.77    0.90
  -4   2  -8    9.60    0.32
  -4   2  -8    8.90    0.33
   4  -2   8    9.22    0.33
   4  -2   8    9.37    0.34
  -5   2  -8    2.32    0.09
  -5   2  -8    2.34    0.09
   5  -2   8    2.35    0.10
   5  -2   8    2.55    0.10
   5   1  -8    0.07    0.02
   5   1  -8    0.03    0.02
  -4  -1   8    0.19    0.04
   3   1  -8    0.64    0.12
   3   1  -8    0.35    0.08
  -3  -1   8    0.69    0.05
  -3  -1   8    0.51    0.08
  -3  -1   8    0.40    0.07
  -3  -1   8    0.64    0.05
  -3  -1   8    0.52    0.07
   2   1  -8   90.85    3.18
   2   1  -8   91.47    3.23
   2   1  -8   96.02    3.21
  -2  -1   8   95.22    3.19
  -2  -1   8   94.01    3.18
  -2  -1   8   92.50    3.16
  -2  -1   8   94.68    3.18
   1   1  -8  147.33    5.16
   1   1  -8  147.98    5.16
   1   1  -8  157.97    5.17
   1   1  -8  156.01    5.18
   1   1  -8  149.87    5.17
  -1  -1   8  150.05    5.16
  -1  -1   8  153.65    5.15
  -1  -1   8  152.98    5.16
  -1  -1   8  156.22    5.16
   0   1  -8   10.03    0.37
   0   1  -8   10.07    0.38
   0   1  -8   10.18    0.37
   0   1  -8   10.25    0.36
   0   1  -8   10.12    0.42
   0  -1   8    9.72    0.36
   0  -1   8    9.99    0.37
   0  -1   8   10.18    0.36
   0  -1   8    9.73    0.36
   0  -1   8   10.45    0.36
  -1   1  -8   11.55    0.51
  -1   1  -8   11.38    0.41
  -1   1  -8   11.07    0.40
  -1   1  -8   11.98    0.42
  -1   1  -8   11.39    0.44
  -1   1  -8   11.50    0.41
   1  -1   8   11.74    0.41
   1  -1   8   11.28    0.42
   1  -1   8   11.21    0.41
  -2   1  -8    2.25    0.11
  -2   1  -8    2.33    0.09
  -2   1  -8    2.44    0.16
   2  -1   8    2.28    0.13
   2  -1   8    2.50    0.11
  -3   1  -8    0.99    0.09
  -3   1  -8    0.98    0.13
  -3   1  -8    0.97    0.06
   3  -1   8    1.13    0.11
   3  -1   8    0.98    0.14
  -4   1  -8    2.12    0.09
  -4   1  -8    2.05    0.09
   4  -1   8    2.09    0.09
   4  -1   8    2.12    0.11
   4  -1   8    2.09    0.10
  -5   1  -8    0.05    0.02
  -5   1  -8    0.06    0.02
   5  -1   8    0.05    0.02
   5   0  -8    0.33    0.04
   5   0  -8    0.33    0.04
   5   0  -8    0.29    0.04
  -5   0   8    0.29    0.03
   4   0  -8    0.60    0.07
   4   0  -8    0.52    0.04
   4   0  -8    0.43    0.05
   4   0  -8    0.61    0.06
   4   0  -8    0.43    0.05
  -4   0   8    0.44    0.05
  -4   0   8    0.41    0.05
  -4   0   8    0.47    0.05
  -4   0   8    0.47    0.06
   3   0  -8    4.30    0.23
   3   0  -8    4.40    0.26
  -3   0   8    4.26    0.20
  -3   0   8    4.26    0.19
  -3   0   8    4.41    0.16
  -3   0   8    4.17    0.16
  -3   0   8    4.42    0.21
   2   0  -8    0.55    0.07
   2   0  -8    0.61    0.09
   2   0  -8    0.59    0.06
  -2   0   8    0.59    0.06
  -2   0   8    0.55    0.06
  -2   0   8    0.57    0.05
  -2   0   8    0.58    0.06
   1   0  -8   13.39    0.46
   1   0  -8   13.03    0.45
   1   0  -8   13.03    0.47
   1   0  -8   12.69    0.46
   1   0  -8   12.58    0.47
  -1   0   8   12.96    0.46
  -1   0   8   12.90    0.46
  -1   0   8   13.47    0.47
  -1   0   8   13.16    0.46
  -1   0   8   12.98    0.46
   0   0  -8   13.94    0.52
   0   0  -8   13.55    0.48
   0   0  -8   13.38    0.48
   0   0  -8   13.68    0.47
   0   0  -8   13.27    0.48
   0   0  -8   13.39    0.47
   0   0   8   13.11    0.48
   0   0   8   13.39    0.47
   0   0   8   14.05    0.48
   0   0   8   13.96    0.47
   0   0   8   13.40    0.47
   0   0   8   12.70    0.47
  -1   0  -8   -0.01    0.02
  -1   0  -8    0.02    0.03
  -1   0  -8    0.02    0.04
  -1   0  -8    0.02    0.05
  -1   0  -8    0.04    0.01
  -1   0  -8    0.04    0.03
   1   0   8    0.01    0.02
   1   0   8    0.06    0.02
   1   0   8    0.00    0.03
   1   0   8    0.02    0.02
   1   0   8    0.01    0.02
  -2   0  -8    3.74    0.14
  -2   0  -8    3.85    0.21
  -2   0  -8    3.80    0.17
  -2   0  -8    3.98    0.14
  -2   0  -8    3.77    0.17
   2   0   8    3.82    0.16
   2   0   8    3.99    0.18
   2   0   8    3.80    0.17
   2   0   8    3.87    0.17
  -3   0  -8    0.39    0.04
  -3   0  -8    0.38    0.04
  -3   0  -8    0.22    0.09
  -3   0  -8    0.44    0.07
   3   0   8    0.42    0.08
  -4   0  -8    1.16    0.06
  -4   0  -8    1.23    0.07
  -4   0  -8    1.16    0.06
  -4   0  -8    1.14    0.06
   4   0   8    1.02    0.07
   4   0   8    1.19    0.07
   4   0   8    1.10    0.06
   4   0   8    1.16    0.08
  -5   0  -8    0.18    0.02
  -5   0  -8    0.14    0.02
   5   0   8    0.14    0.02
   5  -1  -8    0.36    0.04
   5  -1  -8    0.45    0.04
   5  -1  -8    0.49    0.06
   5  -1  -8    0.43    0.05
  -5   1   8    0.44    0.04
   4  -1  -8    1.23    0.07
   4  -1  -8    1.39    0.08
   4  -1  -8    1.46    0.08
  -4   1   8    1.33    0.07
  -4   1   8    1.37    0.09
  -4   1   8    1.26    0.08
   3  -1  -8    3.22    0.24
   3  -1  -8    2.73    0.18
  -3   1   8    2.83    0.15
   2  -1  -8    3.92    0.17
   2  -1  -8    4.01    0.17
   2  -1  -8    3.73    0.20
  -2   1   8    3.86    0.16
  -2   1   8    3.73    0.21
  -2   1   8    3.76    0.17
   1  -1  -8   35.22    1.21
   1  -1  -8   35.82    1.20
   1  -1  -8   35.55    1.20
   1  -1  -8   34.28    1.20
   1  -1  -8   35.62    1.20
   1  -1  -8   34.59    1.26
  -1   1   8   32.74    1.19
  -1   1   8   32.57    1.19
  -1   1   8   35.49    1.20
  -1   1   8   35.83    1.20
   0  -1  -8    7.41    0.28
   0  -1  -8    7.85    0.29
   0  -1  -8    7.77    0.36
   0  -1  -8    7.55    0.28
   0   1   8    7.38    0.28
   0   1   8    7.56    0.29
   0   1   8    7.57    0.28
   0   1   8    7.85    0.29
   0   1   8    7.12    0.27
   0   1   8    7.49    0.28
  -1  -1  -8    1.97    0.13
  -1  -1  -8    1.92    0.11
  -1  -1  -8    1.91    0.17
  -1  -1  -8    1.97    0.09
  -1  -1  -8    1.86    0.08
   1   1   8    2.03    0.10
   1   1   8    1.89    0.10
   1   1   8    1.97    0.10
   1   1   8    2.07    0.10
   1   1   8    1.81    0.10
   1   1   8    1.84    0.11
  -2  -1  -8    0.57    0.03
  -2  -1  -8    0.67    0.07
  -2  -1  -8    0.79    0.12
  -2  -1  -8    0.59    0.04
   2   1   8    0.85    0.07
   2   1   8    0.61    0.08
   2   1   8    0.66    0.07
  -3  -1  -8    0.16    0.08
  -3  -1  -8    0.19    0.02
  -3  -1  -8    0.27    0.04
   3   1   8    0.17    0.06
  -4  -1  -8    0.31    0.04
  -4  -1  -8    0.14    0.03
   4   1   8    0.20    0.04
   4   1   8    0.20    0.04
   4   1   8    0.20    0.04
   4   1   8    0.22    0.03
   5  -2  -8    0.01    0.02
   5  -2  -8    0.04    0.03
  -5   2   8    0.04    0.03
  -5   2   8    0.03    0.03
   4  -2  -8    2.86    0.13
   4  -2  -8    2.75    0.12
  -4   2   8    2.73    0.12
  -4   2   8    2.90    0.13
  -4   2   8    2.92    0.12
   3  -2  -8    6.92    0.33
   3  -2  -8    5.98    0.28
  -3   2   8    7.14    0.39
   2  -2  -8    7.31    0.30
   2  -2  -8    7.28    0.30
   2  -2  -8    7.53    0.32
  -2   2   8    7.35    0.30
  -2   2   8    7.22    0.29
  -2   2   8    7.22    0.35
   1  -2  -8   21.78    0.77
   1  -2  -8   22.59    0.77
   1  -2  -8   21.39    0.78
   1  -2  -8   21.03    0.76
  -1   2   8   22.26    0.78
  -1   2   8   20.22    0.77
  -1   2   8   21.19    0.77
  -1   2   8   22.52    0.77
   0  -2  -8   22.49    0.78
   0  -2  -8   21.02    0.76
   0  -2  -8   21.94    0.76
   0   2   8   21.79    0.77
   0   2   8   21.07    0.78
   0   2   8   22.03    0.77
   0   2   8   22.23    0.77
  -1  -2  -8   73.54    2.48
  -1  -2  -8   74.79    2.47
  -1  -2  -8   73.67    2.50
   1   2   8   70.32    2.51
   1   2   8   73.84    2.50
   1   2   8   71.86    2.51
  -2  -2  -8    0.26    0.09
  -2  -2  -8    0.28    0.04
  -2  -2  -8    0.31    0.05
  -2  -2  -8    0.25    0.03
   2   2   8    0.27    0.06
   2   2   8    0.25    0.06
  -3  -2  -8    0.27    0.03
  -3  -2  -8    0.19    0.02
   3   2   8    0.26    0.04
   3   2   8    0.19    0.04
   3   2   8    0.19    0.03
  -4  -2  -8    0.00    0.02
  -4  -2  -8    0.02    0.02
  -4  -2  -8    0.00    0.02
   4   2   8    0.00    0.03
   4   2   8    0.02    0.02
   5  -3  -8    3.05    0.12
   5  -3  -8    3.42    0.13
  -5   3   8    2.78    0.12
  -5   3   8    3.01    0.12
  -5   3   8    3.24    0.12
   4  -3  -8    2.37    0.11
   4  -3  -8    2.48    0.11
  -4   3   8    2.43    0.11
  -4   3   8    2.41    0.10
  -4   3   8    2.33    0.10
   3  -3  -8    0.91    0.07
   3  -3  -8    1.00    0.06
  -3   3   8    0.99    0.06
  -3   3   8    1.06    0.27
  -3   3   8    1.06    0.07
  -3   3   8    1.08    0.11
  -3   3   8    0.97    0.06
   2  -3  -8    1.44    0.07
   2  -3  -8    1.45    0.07
   2  -3  -8    1.45    0.12
   2  -3  -8    1.44    0.11
   2  -3  -8    1.31    0.14
   2  -3  -8    1.32    0.12
  -2   3   8    1.43    0.12
  -2   3   8    1.42    0.11
   1  -3  -8    1.84    0.11
   1  -3  -8    1.71    0.07
   1  -3  -8    1.73    0.12
   1  -3  -8    1.57    0.12
  -1   3   8    1.72    0.11
  -1   3   8    1.82    0.12
   0  -3  -8    8.07    0.30
   0  -3  -8    8.69    0.35
   0  -3  -8    8.73    0.32
   0  -3  -8    8.68    0.33
   0   3   8    8.52    0.35
   0   3   8    8.70    0.33
   0   3   8    8.70    0.35
   0   3   8    8.41    0.34
  -1  -3  -8    2.29    0.18
  -1  -3  -8    2.10    0.09
   1   3   8    2.54    0.15
   1   3   8    2.09    0.12
   1   3   8    2.10    0.14
   1   3   8    2.36    0.13
  -2  -3  -8    0.27    0.03
   2   3   8    0.22    0.04
   2   3   8    0.27    0.04
   2   3   8    0.21    0.05
  -3  -3  -8    0.19    0.03
  -3  -3  -8    0.15    0.02
   3   3   8    0.15    0.03
   3   3   8    0.21    0.04
   4  -4  -8    0.30    0.04
   4  -4  -8    0.36    0.04
  -4   4   8    0.35    0.05
  -4   4   8    0.35    0.03
   3  -4  -8    0.35    0.04
   3  -4  -8    0.44    0.06
   3  -4  -8    0.36    0.05
  -3   4   8    0.51    0.06
  -3   4   8    0.58    0.05
  -3   4   8    0.38    0.04
   2  -4  -8    0.19    0.03
   2  -4  -8    0.19    0.03
   2  -4  -8    0.12    0.05
   2  -4  -8    0.19    0.03
   2  -4  -8    0.19    0.04
  -2   4   8    0.18    0.03
  -2   4   8    0.15    0.02
  -2   4   8    0.16    0.04
  -2   4   8    0.22    0.06
  -2   4   8    0.15    0.04
  -2   4   8    0.23    0.04
  -2   4   8    0.19    0.04
  -2   4   8    0.24    0.03
   1  -4  -8    0.23    0.03
   1  -4  -8    0.18    0.08
   1  -4  -8    0.18    0.07
   1  -4  -8    0.18    0.03
  -1   4   8    0.21    0.05
  -1   4   8    0.27    0.08
  -1   4   8    0.15    0.07
   0  -4  -8    0.20    0.08
   0  -4  -8    0.15    0.02
   0   4   8    0.17    0.03
   0   4   8    0.18    0.03
   0   4   8    0.20    0.06
   0   4   8    0.16    0.04
   0   4   8    0.17    0.05
   0   4   8    0.16    0.07
  -1  -4  -8    0.90    0.06
   1   4   8    1.03    0.09
   1   4   8    0.84    0.06
   1   4   8    0.86    0.09
   1   4   8    0.95    0.07
   2   4   8    0.30    0.05
   3   4   8    0.56    0.05
   4  -5  -8    0.43    0.04
  -4   5   8    0.32    0.04
   3  -5  -8    1.96    0.09
   3  -5  -8    1.92    0.09
  -3   5   8    2.28    0.10
  -3   5   8    2.05    0.10
  -3   5   8    1.89    0.09
  -3   5   8    2.08    0.10
   2  -5  -8    2.09    0.10
   2  -5  -8    2.34    0.10
   2  -5  -8    2.23    0.10
  -2   5   8    2.16    0.15
  -2   5   8    2.14    0.14
  -2   5   8    2.26    0.10
  -2   5   8    2.16    0.11
  -2   5   8    2.21    0.10
   1  -5  -8    1.49    0.07
   1  -5  -8    1.56    0.08
  -1   5   8    1.68    0.12
  -1   5   8    1.61    0.08
  -1   5   8    1.61    0.11
  -1   5   8    1.61    0.08
   0  -5  -8    0.07    0.02
   0   5   8    0.10    0.05
   0   5   8    0.12    0.04
   0   5   8    0.06    0.05
   0   5   8    0.04    0.02
   1   5   8    0.08    0.04
   2   5   8    2.78    0.12
   2  -6  -8    0.19    0.03
  -2   6   8    0.09    0.05
  -2   6   8    0.20    0.03
  -2   6   8    0.21    0.02
   1  -6  -8    0.01    0.02
  -1   6   8    0.03    0.04
   0   6   8   -0.03    0.03
   0   6  -9    0.07    0.03
   0   6  -9    0.04    0.03
  -1   6  -9    0.08    0.02
  -1   6  -9    0.13    0.03
  -1   6  -9    0.13    0.03
   1  -6   9    0.09    0.02
  -2   6  -9    0.10    0.02
  -2   6  -9    0.09    0.02
  -2   6  -9    0.16    0.05
  -2   6  -9    0.19    0.03
   2  -6   9    0.10    0.02
   2  -6   9    0.14    0.02
   2   5  -9    0.01    0.03
   2   5  -9    0.05    0.03
   1   5  -9    0.09    0.04
   1   5  -9    0.13    0.04
   0   5  -9    1.91    0.10
   0   5  -9    1.97    0.09
   0   5  -9    1.95    0.10
   0  -5   9    1.95    0.08
   0  -5   9    1.86    0.08
  -1   5  -9    0.31    0.04
  -1   5  -9    0.25    0.04
  -1   5  -9    0.26    0.07
  -1   5  -9    0.31    0.04
  -1   5  -9    0.33    0.04
   1  -5   9    0.36    0.04
   1  -5   9    0.33    0.04
   1  -5   9    0.28    0.04
  -2   5  -9    0.13    0.03
  -2   5  -9    0.11    0.07
  -2   5  -9    0.08    0.03
  -2   5  -9    0.07    0.03
  -2   5  -9    0.09    0.03
   2  -5   9    0.09    0.03
   2  -5   9    0.12    0.02
   2  -5   9    0.11    0.03
   2  -5   9    0.08    0.03
   2  -5   9    0.11    0.03
  -3   5  -9    0.06    0.02
  -3   5  -9    0.04    0.05
  -3   5  -9    0.06    0.02
  -3   5  -9    0.06    0.03
   3  -5   9    0.05    0.03
   3  -5   9    0.07    0.03
   3  -5   9    0.09    0.02
   3   4  -9    0.25    0.04
   3   4  -9    0.28    0.04
   2   4  -9    4.32    0.17
   2   4  -9    4.49    0.18
   2   4  -9    4.20    0.16
  -2  -4   9    4.16    0.16
   1   4  -9   19.68    0.67
   1   4  -9   19.35    0.66
   1   4  -9   19.10    0.68
   1   4  -9   19.09    0.68
  -1  -4   9   19.24    0.66
   0   4  -9   22.77    0.78
   0   4  -9   21.27    0.78
   0   4  -9   23.72    0.78
   0   4  -9   20.43    0.78
   0  -4   9   25.08    0.78
   0  -4   9   21.80    0.84
   0  -4   9   22.31    0.77
  -1   4  -9    9.43    0.35
   1  -4   9    9.20    0.40
   1  -4   9    9.73    0.33
   1  -4   9    9.25    0.33
  -2   4  -9    3.02    0.12
  -2   4  -9    3.01    0.19
  -2   4  -9    2.89    0.13
  -2   4  -9    3.09    0.13
  -2   4  -9    2.92    0.11
   2  -4   9    3.01    0.13
   2  -4   9    3.01    0.12
   2  -4   9    2.97    0.12
   2  -4   9    3.16    0.12
  -3   4  -9    0.05    0.05
  -3   4  -9    0.07    0.03
  -3   4  -9    0.06    0.02
   3  -4   9    0.05    0.02
   3  -4   9    0.04    0.03
   3  -4   9    0.04    0.03
  -4   4  -9    0.00    0.02
  -4   4  -9   -0.02    0.02
   4  -4   9    0.00    0.03
   4  -4   9   -0.01    0.03
   4  -4   9    0.01    0.02
   4   3  -9    0.03    0.03
   4   3  -9    0.00    0.02
   3   3  -9    0.32    0.05
   3   3  -9    0.35    0.05
   3   3  -9    0.25    0.04
   3   3  -9    0.42    0.05
  -3  -3   9    0.31    0.04
  -3  -3   9    0.23    0.03
   2   3  -9    0.48    0.04
   2   3  -9    0.45    0.05
   2   3  -9    0.53    0.06
   2   3  -9    0.46    0.07
  -2  -3   9    0.57    0.05
   1   3  -9    8.42    0.37
  -1  -3   9    7.85    0.32
  -1  -3   9    8.29    0.28
  -1  -3   9    8.05    0.32
  -1  -3   9    8.02    0.34
   0   3  -9    0.00    0.06
   0  -3   9    0.03    0.03
   0  -3   9    0.02    0.01
   0  -3   9    0.02    0.04
  -1   3  -9    6.36    0.23
   1  -3   9    6.20    0.22
   1  -3   9    6.08    0.27
   1  -3   9    6.24    0.26
   1  -3   9    5.71    0.26
  -2   3  -9    5.16    0.19
   2  -3   9    4.62    0.18
   2  -3   9    5.31    0.24
   2  -3   9    4.97    0.22
  -3   3  -9    0.58    0.05
  -3   3  -9    0.60    0.05
  -3   3  -9    0.61    0.05
  -3   3  -9    0.74    0.09
   3  -3   9    0.59    0.05
   3  -3   9    0.64    0.06
   3  -3   9    0.59    0.05
  -4   3  -9    0.06    0.02
   4  -3   9    0.06    0.03
   5  -3   9    0.04    0.02
   4   2  -9    0.01    0.02
   4   2  -9    0.01    0.03
   4   2  -9    0.00    0.03
   4   2  -9   -0.02    0.03
   4   2  -9    0.01    0.03
  -4  -2   9   -0.01    0.02
  -4  -2   9   -0.02    0.02
   3   2  -9    0.45    0.05
   3   2  -9    0.44    0.04
   3   2  -9    0.54    0.07
   3   2  -9    0.57    0.06
   3   2  -9    0.46    0.05
  -3  -2   9    0.43    0.05
  -3  -2   9    0.48    0.05
   2   2  -9    1.66    0.16
  -2  -2   9    1.82    0.08
  -2  -2   9    1.89    0.12
  -2  -2   9    1.87    0.10
  -2  -2   9    1.74    0.11
  -2  -2   9    1.50    0.08
  -2  -2   9    1.71    0.12
   1   2  -9    0.09    0.05
  -1  -2   9    0.12    0.04
  -1  -2   9    0.05    0.03
  -1  -2   9    0.07    0.02
  -1  -2   9    0.06    0.03
   0   2  -9    7.99    0.32
   0   2  -9    8.51    0.34
   0  -2   9    7.65    0.30
   0  -2   9    8.26    0.32
   0  -2   9    7.92    0.30
  -1   2  -9    3.71    0.14
  -1   2  -9    4.15    0.19
   1  -2   9    3.62    0.17
   1  -2   9    3.78    0.17
   1  -2   9    3.85    0.17
   1  -2   9    3.93    0.17
   1  -2   9    3.97    0.18
  -2   2  -9    4.61    0.17
  -2   2  -9    4.48    0.25
  -2   2  -9    4.55    0.21
   2  -2   9    4.45    0.21
   2  -2   9    4.66    0.20
  -3   2  -9    0.12    0.09
  -3   2  -9    0.18    0.03
   3  -2   9    0.18    0.06
  -4   2  -9    2.71    0.11
  -4   2  -9    2.85    0.11
   4  -2   9    2.96    0.11
   4  -2   9    2.79    0.12
  -5   2  -9    0.36    0.03
  -5   2  -9    0.29    0.03
   5  -2   9    0.34    0.04
   5  -2   9    0.36    0.04
   4   1  -9    0.23    0.05
   4   1  -9    0.20    0.03
   4   1  -9    0.24    0.04
   4   1  -9    0.20    0.04
   4   1  -9    0.23    0.04
   4   1  -9    0.24    0.04
  -4  -1   9    0.20    0.03
  -4  -1   9    0.17    0.03
  -4  -1   9    0.23    0.04
   3   1  -9   12.43    0.51
   3   1  -9   12.73    0.54
  -3  -1   9   12.91    0.49
  -3  -1   9   12.33    0.47
  -3  -1   9   12.33    0.44
  -3  -1   9   12.24    0.44
   2   1  -9   28.19    0.98
   2   1  -9   26.80    0.99
   2   1  -9   26.24    0.96
  -2  -1   9   27.39    0.95
  -2  -1   9   27.02    0.93
  -2  -1   9   27.24    0.95
  -2  -1   9   27.53    0.96
   1   1  -9   24.27    0.83
   1   1  -9   22.84    0.82
   1   1  -9   22.57    0.83
   1   1  -9   23.77    0.84
   1   1  -9   22.71    0.82
  -1  -1   9   23.70    0.81
  -1  -1   9   23.91    0.82
  -1  -1   9   23.75    0.82
  -1  -1   9   23.03    0.82
   0   1  -9    0.59    0.06
   0   1  -9    0.50    0.09
   0   1  -9    0.45    0.05
   0   1  -9    0.65    0.06
   0   1  -9    0.46    0.06
   0  -1   9    0.53    0.05
   0  -1   9    0.56    0.05
   0  -1   9    0.54    0.05
   0  -1   9    0.59    0.05
   0  -1   9    0.51    0.06
  -1   1  -9  149.49    5.02
  -1   1  -9  152.93    5.04
  -1   1  -9  144.79    5.03
  -1   1  -9  151.78    5.16
  -1   1  -9  148.31    5.06
  -1   1  -9  143.37    5.01
   1  -1   9  149.58    5.03
   1  -1   9  150.41    5.04
   1  -1   9  147.18    5.03
  -2   1  -9   52.88    1.79
  -2   1  -9   51.13    1.80
  -2   1  -9   53.72    1.87
   2  -1   9   53.04    1.83
   2  -1   9   52.44    1.80
  -3   1  -9    0.11    0.05
  -3   1  -9    0.07    0.03
  -3   1  -9    0.09    0.08
   3  -1   9    0.06    0.06
  -4   1  -9    0.62    0.04
  -4   1  -9    0.45    0.04
   4  -1   9    0.52    0.04
   4  -1   9    0.48    0.05
  -5   1  -9    0.01    0.02
  -5   1  -9    0.01    0.02
   5  -1   9    0.01    0.02
   5   0  -9    0.00    0.02
   5   0  -9    0.04    0.02
   5   0  -9    0.02    0.03
  -5   0   9    0.03    0.02
   4   0  -9    4.09    0.18
   4   0  -9    4.22    0.17
   4   0  -9    4.55    0.17
   4   0  -9    4.51    0.17
   4   0  -9    4.32    0.18
  -4   0   9    4.40    0.18
  -4   0   9    4.73    0.17
  -4   0   9    4.37    0.17
  -4   0   9    4.35    0.17
   3   0  -9    6.91    0.35
   3   0  -9    7.39    0.33
  -3   0   9    7.34    0.26
  -3   0   9    7.31    0.31
  -3   0   9    7.35    0.31
   2   0  -9    8.33    0.34
   2   0  -9    8.59    0.32
   2   0  -9    8.88    0.36
  -2   0   9    8.22    0.33
  -2   0   9    8.76    0.33
  -2   0   9    8.51    0.32
   1   0  -9   11.37    0.41
   1   0  -9   11.53    0.40
   1   0  -9   11.69    0.41
   1   0  -9   11.77    0.42
  -1   0   9   11.11    0.41
  -1   0   9   11.64    0.41
  -1   0   9   11.07    0.41
  -1   0   9   11.27    0.41
  -1   0   9   11.60    0.42
   0   0  -9    2.40    0.10
   0   0  -9    2.52    0.11
   0   0  -9    2.23    0.10
   0   0  -9    2.42    0.10
   0   0  -9    2.42    0.15
   0   0  -9    2.31    0.11
   0   0   9    2.12    0.10
   0   0   9    2.40    0.10
   0   0   9    2.38    0.11
   0   0   9    2.34    0.10
   0   0   9    2.50    0.10
  -1   0  -9    2.61    0.14
  -1   0  -9    2.70    0.12
  -1   0  -9    2.43    0.18
  -1   0  -9    2.64    0.12
  -1   0  -9    2.64    0.11
  -1   0  -9    2.57    0.10
   1   0   9    2.67    0.12
   1   0   9    2.64    0.12
   1   0   9    2.52    0.12
   1   0   9    2.72    0.12
   1   0   9    2.23    0.11
   1   0   9    2.59    0.12
  -2   0  -9    0.34    0.08
  -2   0  -9    0.28    0.03
  -2   0  -9    0.27    0.05
  -2   0  -9    0.31    0.03
  -2   0  -9    0.23    0.05
   2   0   9    0.33    0.06
   2   0   9    0.36    0.05
   2   0   9    0.27    0.05
  -3   0  -9    0.75    0.13
  -3   0  -9    0.94    0.05
  -3   0  -9    0.95    0.10
  -3   0  -9    0.92    0.05
   3   0   9    1.16    0.12
  -4   0  -9    0.19    0.04
  -4   0  -9    0.12    0.03
  -4   0  -9    0.14    0.02
  -4   0  -9    0.14    0.03
   4   0   9    0.13    0.02
   4   0   9    0.14    0.04
   4   0   9    0.16    0.03
   4   0   9    0.12    0.03
  -5   0  -9   -0.01    0.01
  -5   0  -9    0.00    0.02
   5   0   9    0.02    0.02
   5  -1  -9    0.43    0.04
   5  -1  -9    0.41    0.05
   5  -1  -9    0.39    0.03
   5  -1  -9    0.40    0.05
  -5   1   9    0.39    0.04
   4  -1  -9    0.53    0.05
   4  -1  -9    0.54    0.06
   4  -1  -9    0.51    0.04
  -4   1   9    0.56    0.06
  -4   1   9    0.55    0.06
  -4   1   9    0.60    0.05
   3  -1  -9    0.06    0.06
  -3   1   9    0.03    0.05
  -3   1   9    0.04    0.05
   2  -1  -9   11.11    0.40
   2  -1  -9   11.50    0.40
   2  -1  -9   10.34    0.43
  -2   1   9   10.45    0.40
  -2   1   9   10.49    0.39
   1  -1  -9   13.40    0.50
   1  -1  -9   13.65    0.56
   1  -1  -9   14.25    0.49
   1  -1  -9   13.67    0.49
   1  -1  -9   13.38    0.49
   1  -1  -9   13.47    0.49
  -1   1   9   13.83    0.49
  -1   1   9   14.01    0.49
  -1   1   9   12.72    0.48
  -1   1   9   12.86    0.48
   0  -1  -9    0.19    0.03
   0  -1  -9    0.16    0.04
   0  -1  -9    0.21    0.07
   0  -1  -9    0.14    0.06
   0  -1  -9    0.12    0.04
   0   1   9    0.18    0.04
   0   1   9    0.15    0.03
   0   1   9    0.20    0.04
   0   1   9    0.20    0.04
   0   1   9    0.16    0.03
   0   1   9    0.15    0.03
  -1  -1  -9   12.92    0.47
  -1  -1  -9   12.31    0.44
  -1  -1  -9   12.77    0.46
  -1  -1  -9   13.15    0.50
   1   1   9   13.08    0.47
   1   1   9   13.17    0.46
   1   1   9   12.99    0.47
   1   1   9   11.77    0.46
   1   1   9   13.31    0.47
  -2  -1  -9    2.41    0.10
  -2  -1  -9    2.52    0.17
  -2  -1  -9    2.35    0.13
  -2  -1  -9    2.41    0.09
   2   1   9    2.32    0.14
   2   1   9    2.38    0.13
   2   1   9    2.39    0.13
  -3  -1  -9    0.14    0.02
  -3  -1  -9    0.14    0.08
  -3  -1  -9    0.17    0.03
   3   1   9    0.16    0.04
   3   1   9    0.19    0.03
  -4  -1  -9    1.03    0.06
  -4  -1  -9    1.08    0.06
  -4  -1  -9    1.15    0.06
  -4  -1  -9    1.12    0.06
  -4  -1  -9    1.16    0.05
   4   1   9    1.06    0.07
   4   1   9    1.07    0.07
   4   1   9    1.17    0.07
   4   1   9    1.15    0.07
   5  -2  -9   -0.06    0.02
   5  -2  -9    0.00    0.03
  -5   2   9    0.01    0.02
  -5   2   9    0.00    0.02
   4  -2  -9    0.55    0.05
   4  -2  -9    0.46    0.06
   4  -2  -9    0.53    0.06
  -4   2   9    0.56    0.06
  -4   2   9    0.51    0.05
  -4   2   9    0.61    0.05
   3  -2  -9    0.66    0.12
  -3   2   9    0.63    0.10
   2  -2  -9    7.29    0.30
   2  -2  -9    7.48    0.32
   2  -2  -9    7.07    0.30
  -2   2   9    7.28    0.36
  -2   2   9    6.96    0.30
  -2   2   9    7.15    0.29
  -2   2   9    7.14    0.30
   1  -2  -9   31.56    1.11
   1  -2  -9   31.23    1.11
   1  -2  -9   31.40    1.08
   1  -2  -9   32.34    1.10
  -1   2   9   31.08    1.11
  -1   2   9   31.08    1.11
  -1   2   9   32.52    1.10
  -1   2   9   31.66    1.11
   0  -2  -9  130.62    4.40
   0  -2  -9  131.88    4.42
   0  -2  -9  128.48    4.40
   0   2   9  128.35    4.41
   0   2   9  125.31    4.42
   0   2   9  132.10    4.41
   0   2   9  132.41    4.41
  -1  -2  -9    0.29    0.06
  -1  -2  -9    0.28    0.08
  -1  -2  -9    0.21    0.04
  -1  -2  -9    0.32    0.02
   1   2   9    0.34    0.06
   1   2   9    0.41    0.06
   1   2   9    0.35    0.05
  -2  -2  -9    0.71    0.08
  -2  -2  -9    0.78    0.05
  -2  -2  -9    0.87    0.04
  -2  -2  -9    0.81    0.14
   2   2   9    0.98    0.10
   2   2   9    0.85    0.09
  -3  -2  -9    1.23    0.06
  -3  -2  -9    1.31    0.06
   3   2   9    1.22    0.07
   3   2   9    1.26    0.07
   3   2   9    1.21    0.08
  -4  -2  -9    0.44    0.04
  -4  -2  -9    0.45    0.04
  -4  -2  -9    0.46    0.03
   4   2   9    0.49    0.05
   4   2   9    0.41    0.05
   5  -3  -9    7.21    0.24
   5  -3  -9    6.36    0.23
  -5   3   9    6.71    0.24
  -5   3   9    5.66    0.23
  -5   3   9    6.77    0.23
   4  -3  -9    0.36    0.05
   4  -3  -9    0.23    0.03
  -4   3   9    0.28    0.03
  -4   3   9    0.35    0.05
  -4   3   9    0.27    0.04
   3  -3  -9    0.08    0.03
   3  -3  -9    0.20    0.05
  -3   3   9    0.18    0.03
  -3   3   9    0.18    0.04
  -3   3   9    0.17    0.03
   2  -3  -9    0.12    0.03
   2  -3  -9    0.03    0.06
   2  -3  -9    0.13    0.06
   2  -3  -9    0.02    0.07
   2  -3  -9    0.12    0.06
   2  -3  -9    0.14    0.03
  -2   3   9    0.18    0.06
  -2   3   9    0.20    0.06
   1  -3  -9    0.66    0.09
   1  -3  -9    0.70    0.04
   1  -3  -9    0.65    0.08
  -1   3   9    0.79    0.10
  -1   3   9    0.74    0.08
   0  -3  -9    2.75    0.15
   0  -3  -9    2.67    0.16
   0  -3  -9    2.62    0.13
   0  -3  -9    2.39    0.10
   0   3   9    2.64    0.13
   0   3   9    2.35    0.15
   0   3   9    2.72    0.15
   0   3   9    2.54    0.14
  -1  -3  -9    0.66    0.13
  -1  -3  -9    0.52    0.04
   1   3   9    0.47    0.08
   1   3   9    0.55    0.07
   1   3   9    0.65    0.09
   1   3   9    0.47    0.08
  -2  -3  -9    0.49    0.04
   2   3   9    0.48    0.05
   2   3   9    0.45    0.05
   2   3   9    0.54    0.08
  -3  -3  -9    0.59    0.04
  -3  -3  -9    0.60    0.04
   3   3   9    0.57    0.06
   3   3   9    0.57    0.05
   4  -4  -9    0.24    0.03
   4  -4  -9    0.24    0.04
  -4   4   9    0.31    0.04
  -4   4   9    0.27    0.03
   3  -4  -9    0.18    0.04
   3  -4  -9    0.09    0.03
   3  -4  -9    0.11    0.03
  -3   4   9    0.12    0.02
  -3   4   9    0.12    0.03
  -3   4   9    0.17    0.04
   2  -4  -9    0.04    0.04
   2  -4  -9    0.07    0.03
   2  -4  -9    0.06    0.03
   2  -4  -9    0.03    0.02
   2  -4  -9   -0.04    0.02
  -2   4   9    0.10    0.04
  -2   4   9    0.04    0.03
  -2   4   9    0.02    0.02
  -2   4   9    0.00    0.05
  -2   4   9    0.02    0.04
  -2   4   9    0.01    0.02
  -2   4   9    0.00    0.02
  -2   4   9    0.04    0.03
   1  -4  -9    0.06    0.03
   1  -4  -9    0.04    0.02
   1  -4  -9   -0.07    0.07
  -1   4   9    0.04    0.04
  -1   4   9   -0.07    0.08
  -1   4   9    0.08    0.03
  -1   4   9    0.06    0.05
  -1   4   9    0.03    0.04
  -1   4   9    0.08    0.03
  -1   4   9    0.09    0.03
   0  -4  -9    0.21    0.03
   0   4   9    0.22    0.06
   0   4   9    0.17    0.03
   0   4   9    0.22    0.04
   0   4   9    0.16    0.05
   0   4   9    0.20    0.04
  -1  -4  -9    0.13    0.03
   1   4   9    0.16    0.03
   1   4   9    0.20    0.05
   1   4   9    0.15    0.05
   1   4   9    0.18    0.04
   2   4   9    0.66    0.07
   2   4   9    0.73    0.08
   3   4   9    0.03    0.03
   3  -5  -9    0.13    0.03
   3  -5  -9    0.18    0.03
  -3   5   9    0.18    0.03
  -3   5   9    0.19    0.03
  -3   5   9    0.16    0.03
  -3   5   9    0.16    0.02
   2  -5  -9    0.87    0.06
   2  -5  -9    0.88    0.06
   2  -5  -9    0.91    0.06
  -2   5   9    1.01    0.09
  -2   5   9    0.94    0.07
  -2   5   9    0.84    0.06
  -2   5   9    0.94    0.06
  -2   5   9    0.92    0.06
   1  -5  -9    0.14    0.03
   1  -5  -9    0.16    0.03
  -1   5   9    0.18    0.03
  -1   5   9    0.15    0.03
  -1   5   9    0.15    0.05
  -1   5   9    0.15    0.05
  -1   5   9    0.17    0.03
  -1   5   9    0.09    0.05
   0  -5  -9    0.06    0.02
   0   5   9    0.01    0.04
   0   5   9    0.06    0.05
   0   5   9    0.03    0.02
   0   5   9    0.07    0.04
   1   5   9    8.57    0.31
   1   5   9    8.07    0.33
  -2   6   9    0.39    0.03
  -2   6   9    0.36    0.04
   1  -6  -9    0.08    0.02
  -1   6   9    0.09    0.04
   0   6 -10    0.02    0.03
   0   6 -10    0.01    0.02
  -1   6 -10    0.05    0.02
  -1   6 -10    0.04    0.03
  -1   6 -10    0.04    0.03
   1  -6  10    0.03    0.02
  -2   6 -10    0.06    0.02
  -2   6 -10    0.05    0.03
   2  -6  10    0.04    0.02
   2   5 -10    0.19    0.03
   2   5 -10    0.20    0.04
   1   5 -10    0.90    0.07
   1   5 -10    0.89    0.07
   0   5 -10    0.04    0.04
   0   5 -10    0.01    0.03
   0   5 -10    0.02    0.03
   0  -5  10    0.05    0.02
   0  -5  10    0.00    0.02
  -1   5 -10    0.61    0.06
  -1   5 -10    0.45    0.05
  -1   5 -10    0.57    0.06
  -1   5 -10    0.59    0.11
  -1   5 -10    0.57    0.05
   1  -5  10    0.61    0.05
   1  -5  10    0.56    0.05
   1  -5  10    0.56    0.05
  -2   5 -10    0.02    0.02
  -2   5 -10    0.07    0.03
  -2   5 -10    0.00    0.02
  -2   5 -10    0.04    0.06
   2  -5  10    0.03    0.03
   2  -5  10    0.02    0.02
   2  -5  10   -0.01    0.02
   2  -5  10    0.02    0.03
  -3   5 -10   -0.05    0.04
  -3   5 -10   -0.01    0.02
  -3   5 -10    0.02    0.02
  -3   5 -10    0.03    0.02
   3  -5  10    0.04    0.02
   3  -5  10    0.00    0.03
   3  -5  10    0.03    0.03
   3   4 -10    0.04    0.03
   3   4 -10    0.01    0.03
   2   4 -10    0.08    0.05
   2   4 -10    0.06    0.04
   2   4 -10    0.04    0.02
  -2  -4  10    0.05    0.03
  -2  -4  10    0.00    0.03
   1   4 -10    3.11    0.12
   1   4 -10    3.17    0.14
   1   4 -10    3.02    0.14
   1   4 -10    3.24    0.13
  -1  -4  10    3.19    0.12
   0   4 -10    0.12    0.02
   0   4 -10    0.19    0.03
   0   4 -10    0.21    0.04
   0   4 -10    0.25    0.04
   0  -4  10    0.27    0.04
   0  -4  10    0.29    0.04
  -1   4 -10   38.01    1.45
  -1   4 -10   42.25    1.45
  -1   4 -10   38.80    1.48
  -1   4 -10   45.08    1.45
  -1   4 -10   43.84    1.45
   1  -4  10   44.83    1.44
   1  -4  10   44.34    1.44
  -2   4 -10    2.52    0.11
  -2   4 -10    2.26    0.11
  -2   4 -10    2.69    0.11
  -2   4 -10    2.47    0.10
  -2   4 -10    2.49    0.17
   2  -4  10    2.43    0.10
   2  -4  10    2.45    0.11
   2  -4  10    2.46    0.10
   2  -4  10    2.41    0.11
  -3   4 -10   -0.01    0.02
  -3   4 -10   -0.05    0.04
  -3   4 -10    0.00    0.02
   3  -4  10    0.03    0.03
   3  -4  10    0.04    0.02
   3  -4  10    0.01    0.03
  -4   4 -10    0.01    0.02
  -4   4 -10    0.02    0.02
   4  -4  10    0.04    0.02
   4  -4  10    0.06    0.03
   4  -4  10    0.04    0.03
   3   3 -10    0.03    0.04
   3   3 -10    0.07    0.05
   3   3 -10    0.07    0.03
   3   3 -10    0.05    0.03
  -3  -3  10    0.06    0.03
  -3  -3  10    0.02    0.02
   2   3 -10    0.14    0.04
   2   3 -10    0.14    0.04
   2   3 -10    0.11    0.02
   2   3 -10    0.14    0.05
  -2  -3  10    0.11    0.03
  -2  -3  10    0.16    0.03
   1   3 -10    2.03    0.17
  -1  -3  10    2.04    0.14
  -1  -3  10    2.06    0.08
  -1  -3  10    1.83    0.12
  -1  -3  10    1.80    0.12
   0   3 -10    5.31    0.27
   0  -3  10    5.23    0.22
   0  -3  10    5.18    0.19
   0  -3  10    5.25    0.24
  -1   3 -10    0.03    0.02
   1  -3  10    0.03    0.02
   1  -3  10    0.04    0.04
   1  -3  10    0.06    0.05
   1  -3  10    0.04    0.02
   1  -3  10    0.08    0.04
  -2   3 -10    1.90    0.09
   2  -3  10    1.63    0.11
   2  -3  10    1.66    0.07
   2  -3  10    1.57    0.12
  -3   3 -10    2.17    0.10
  -3   3 -10    2.32    0.10
  -3   3 -10    2.31    0.11
  -3   3 -10    2.50    0.14
  -3   3 -10    2.24    0.09
   3  -3  10    2.26    0.10
   3  -3  10    2.34    0.10
   3  -3  10    2.30    0.10
  -4   3 -10    0.01    0.02
  -4   3 -10    0.03    0.02
   4  -3  10   -0.01    0.03
   4   2 -10    0.04    0.04
   4   2 -10    0.04    0.03
   4   2 -10    0.06    0.04
   4   2 -10    0.05    0.03
   4   2 -10    0.03    0.02
  -4  -2  10    0.06    0.02
  -4  -2  10    0.04    0.03
   3   2 -10    0.01    0.02
   3   2 -10    0.02    0.03
   3   2 -10    0.04    0.04
   3   2 -10    0.03    0.04
   3   2 -10    0.01    0.05
  -3  -2  10    0.01    0.03
  -3  -2  10    0.02    0.03
   2   2 -10    1.81    0.16
  -2  -2  10    1.78    0.12
  -2  -2  10    2.10    0.13
  -2  -2  10    1.64    0.08
  -2  -2  10    1.92    0.11
  -2  -2  10    1.91    0.09
  -2  -2  10    1.97    0.13
   1   2 -10    0.28    0.06
   1   2 -10    0.50    0.08
  -1  -2  10    0.41    0.05
  -1  -2  10    0.34    0.03
  -1  -2  10    0.35    0.04
  -1  -2  10    0.42    0.06
   0   2 -10    3.15    0.16
   0   2 -10    3.20    0.17
   0  -2  10    2.65    0.13
   0  -2  10    2.78    0.11
   0  -2  10    3.07    0.15
   0  -2  10    2.92    0.13
  -1   2 -10    2.06    0.09
  -1   2 -10    2.13    0.13
   1  -2  10    2.00    0.10
   1  -2  10    2.10    0.11
   1  -2  10    2.16    0.11
   1  -2  10    2.19    0.12
   1  -2  10    2.11    0.12
  -2   2 -10    9.45    0.34
  -2   2 -10    9.09    0.43
  -2   2 -10    9.39    0.38
   2  -2  10    9.53    0.38
   2  -2  10    9.81    0.36
  -3   2 -10    1.35    0.07
  -3   2 -10    1.15    0.16
   3  -2  10    1.38    0.13
  -4   2 -10    1.78    0.07
  -4   2 -10    1.68    0.08
   4  -2  10    1.89    0.09
   4  -2  10    1.79    0.08
  -5   2 -10    0.28    0.02
  -5   2 -10    0.23    0.03
   5  -2  10    0.25    0.03
   5  -2  10    0.34    0.03
   4   1 -10    0.02    0.03
   4   1 -10    0.03    0.04
   4   1 -10    0.04    0.03
   4   1 -10    0.09    0.04
   4   1 -10    0.05    0.03
  -4  -1  10    0.03    0.02
  -4  -1  10    0.02    0.03
  -4  -1  10    0.03    0.02
  -4  -1  10   -0.03    0.04
   3   1 -10    1.08    0.15
  -3  -1  10    1.07    0.10
  -3  -1  10    1.05    0.06
  -3  -1  10    1.09    0.06
  -3  -1  10    1.02    0.11
   2   1 -10    0.31    0.06
   2   1 -10    0.17    0.07
   2   1 -10    0.18    0.05
  -2  -1  10    0.28    0.03
  -2  -1  10    0.25    0.05
  -2  -1  10    0.24    0.04
  -2  -1  10    0.20    0.04
   1   1 -10   58.39    2.03
   1   1 -10   57.23    2.01
   1   1 -10   58.48    2.01
   1   1 -10   60.11    2.02
  -1  -1  10   60.13    2.01
  -1  -1  10   57.63    2.01
  -1  -1  10   59.18    2.00
  -1  -1  10   57.79    2.00
   0   1 -10    0.91    0.07
   0   1 -10    0.86    0.12
   0   1 -10    0.94    0.07
   0   1 -10    0.86    0.08
   0   1 -10    0.79    0.08
   0  -1  10    0.86    0.07
   0  -1  10    0.93    0.07
   0  -1  10    0.91    0.07
   0  -1  10    0.81    0.07
   0  -1  10    0.91    0.07
  -1   1 -10   32.85    1.11
  -1   1 -10   32.07    1.13
  -1   1 -10   30.68    1.11
  -1   1 -10   32.18    1.10
  -1   1 -10   31.84    1.08
   1  -1  10   31.04    1.10
   1  -1  10   32.30    1.10
   1  -1  10   32.32    1.12
  -2   1 -10    9.50    0.34
  -2   1 -10    9.88    0.36
  -2   1 -10    9.50    0.42
   2  -1  10    9.68    0.36
   2  -1  10    9.56    0.38
  -3   1 -10   10.35    0.39
  -3   1 -10    9.44    0.47
  -3   1 -10    9.90    0.36
   3  -1  10   10.57    0.43
  -4   1 -10    5.05    0.19
  -4   1 -10    5.27    0.18
   4  -1  10    5.03    0.20
   4  -1  10    5.03    0.19
  -5   1 -10    0.06    0.02
  -5   1 -10    0.08    0.02
   5  -1  10    0.11    0.02
   5  -1  10    0.08    0.03
   5   0 -10    1.58    0.08
   5   0 -10    1.28    0.07
   5   0 -10    1.54    0.07
  -5   0  10    1.71    0.07
   4   0 -10    1.64    0.09
   4   0 -10    1.90    0.09
   4   0 -10    1.95    0.11
   4   0 -10    1.89    0.08
   4   0 -10    1.80    0.09
  -4   0  10    1.97    0.10
  -4   0  10    1.91    0.10
  -4   0  10    1.88    0.09
  -4   0  10    2.02    0.09
   3   0 -10   10.67    0.44
  -3   0  10   10.05    0.36
  -3   0  10   10.40    0.41
  -3   0  10   10.69    0.42
   2   0 -10    0.90    0.08
   2   0 -10    0.94    0.10
  -2   0  10    1.03    0.06
  -2   0  10    0.95    0.08
  -2   0  10    1.05    0.09
  -2   0  10    1.03    0.07
   1   0 -10    6.93    0.27
   1   0 -10    6.94    0.25
   1   0 -10    7.04    0.27
   1   0 -10    7.15    0.28
  -1   0  10    7.00    0.27
  -1   0  10    6.77    0.26
  -1   0  10    7.02    0.26
  -1   0  10    7.23    0.27
   0   0 -10   12.71    0.45
   0   0 -10   12.72    0.49
   0   0 -10   11.85    0.46
   0   0 -10   12.79    0.45
   0   0 -10   12.61    0.51
   0   0 -10   13.13    0.46
   0   0  10   12.66    0.45
   0   0  10   12.00    0.45
   0   0  10   12.98    0.45
   0   0  10   13.02    0.46
  -1   0 -10   12.50    0.45
  -1   0 -10   12.57    0.48
  -1   0 -10   12.18    0.45
  -1   0 -10   12.43    0.44
  -1   0 -10   12.13    0.42
  -1   0 -10   11.92    0.59
   1   0  10   12.77    0.44
   1   0  10   12.68    0.45
   1   0  10   11.46    0.45
   1   0  10   12.22    0.45
   1   0  10   12.39    0.44
  -2   0 -10    0.15    0.04
  -2   0 -10    0.09    0.04
  -2   0 -10    0.10    0.06
  -2   0 -10    0.11    0.02
  -2   0 -10    0.14    0.02
   2   0  10    0.14    0.04
   2   0  10    0.09    0.04
  -3   0 -10    1.43    0.07
  -3   0 -10    1.46    0.07
  -3   0 -10    1.28    0.15
  -3   0 -10    1.57    0.08
  -3   0 -10    1.43    0.11
   3   0  10    1.63    0.14
  -4   0 -10    0.72    0.05
  -4   0 -10    0.73    0.05
  -4   0 -10    0.72    0.05
   4   0  10    0.66    0.06
   4   0  10    0.62    0.06
   4   0  10    0.82    0.06
   4   0  10    0.68    0.05
  -5   0 -10    0.08    0.02
  -5   0 -10    0.12    0.02
   5  -1 -10    0.03    0.03
   5  -1 -10    0.02    0.02
   5  -1 -10    0.01    0.02
   5  -1 -10    0.05    0.02
  -5   1  10    0.04    0.02
   4  -1 -10    0.26    0.05
   4  -1 -10    0.16    0.03
   4  -1 -10    0.19    0.03
  -4   1  10    0.26    0.04
  -4   1  10    0.26    0.03
  -4   1  10    0.23    0.05
   3  -1 -10    0.08    0.06
  -3   1  10    0.01    0.04
  -3   1  10   -0.01    0.05
   2  -1 -10    1.87    0.10
   2  -1 -10    1.86    0.11
   2  -1 -10    1.74    0.13
  -2   1  10    1.87    0.10
  -2   1  10    1.90    0.11
   1  -1 -10   21.30    0.74
   1  -1 -10   20.73    0.74
   1  -1 -10   20.16    0.89
   1  -1 -10   20.70    0.74
   1  -1 -10   21.05    0.75
  -1   1  10   21.12    0.74
  -1   1  10   20.26    0.73
  -1   1  10   21.74    0.75
   0  -1 -10    7.67    0.28
   0  -1 -10    7.55    0.38
   0  -1 -10    7.24    0.26
   0  -1 -10    8.13    0.30
   0  -1 -10    6.66    0.29
   0  -1 -10    7.30    0.29
   0   1  10    8.06    0.29
   0   1  10    7.14    0.29
   0   1  10    7.74    0.28
   0   1  10    7.79    0.28
   0   1  10    7.67    0.29
   0   1  10    7.91    0.30
  -1  -1 -10    1.91    0.08
  -1  -1 -10    2.00    0.10
  -1  -1 -10    1.92    0.14
  -1  -1 -10    1.92    0.11
   1   1  10    1.94    0.11
   1   1  10    1.92    0.11
   1   1  10    1.99    0.10
   1   1  10    1.89    0.12
  -2  -1 -10    7.51    0.26
  -2  -1 -10    7.11    0.34
  -2  -1 -10    7.15    0.29
  -2  -1 -10    7.12    0.25
   2   1  10    6.88    0.29
   2   1  10    7.20    0.31
   2   1  10    7.19    0.29
  -3  -1 -10    0.61    0.04
  -3  -1 -10    0.59    0.05
  -3  -1 -10    0.53    0.05
   3   1  10    0.57    0.05
   3   1  10    0.56    0.05
   3   1  10    0.53    0.06
   3   1  10    0.59    0.06
  -4  -1 -10    0.48    0.04
  -4  -1 -10    0.40    0.04
  -4  -1 -10    0.54    0.04
  -4  -1 -10    0.51    0.05
  -4  -1 -10    0.48    0.04
   4   1  10    0.46    0.05
   4   1  10    0.45    0.05
   5  -2 -10    0.54    0.05
   5  -2 -10    0.48    0.04
  -5   2  10    0.52    0.04
  -5   2  10    0.50    0.04
   4  -2 -10    0.04    0.03
   4  -2 -10    0.04    0.04
   4  -2 -10    0.04    0.02
  -4   2  10    0.04    0.03
  -4   2  10    0.02    0.03
   3  -2 -10    0.11    0.08
  -3   2  10    0.15    0.06
   2  -2 -10    0.00    0.05
   2  -2 -10   -0.01    0.05
   2  -2 -10   -0.01    0.05
  -2   2  10    0.04    0.04
  -2   2  10    0.03    0.04
   1  -2 -10   15.36    0.61
   1  -2 -10   15.27    0.56
   1  -2 -10   15.08    0.55
   1  -2 -10   15.50    0.56
   1  -2 -10   14.68    0.52
  -1   2  10   14.79    0.56
  -1   2  10   15.33    0.55
  -1   2  10   14.89    0.56
  -1   2  10   15.44    0.56
   0  -2 -10   18.13    0.66
   0  -2 -10   18.43    0.64
   0  -2 -10   16.84    0.62
   0  -2 -10   18.44    0.65
   0   2  10   18.35    0.65
   0   2  10   17.88    0.66
   0   2  10   17.98    0.66
   0   2  10   18.64    0.66
  -1  -2 -10   23.50    0.90
  -1  -2 -10   23.29    0.81
  -1  -2 -10   24.66    0.82
  -1  -2 -10   23.43    0.86
  -1  -2 -10   24.04    0.84
   1   2  10   24.28    0.86
   1   2  10   23.18    0.86
   1   2  10   24.58    0.86
  -2  -2 -10   18.97    0.70
  -2  -2 -10   19.35    0.67
  -2  -2 -10   19.75    0.66
  -2  -2 -10   19.15    0.79
   2   2  10   19.12    0.71
   2   2  10   19.56    0.72
  -3  -2 -10    0.87    0.05
  -3  -2 -10    0.88    0.05
   3   2  10    0.76    0.06
   3   2  10    0.75    0.06
   3   2  10    0.84    0.06
  -4  -2 -10    0.28    0.03
  -4  -2 -10    0.38    0.04
   4   2  10    0.33    0.04
   5  -3 -10    4.16    0.15
   4  -3 -10    2.98    0.13
   4  -3 -10    3.11    0.12
  -4   3  10    2.54    0.12
  -4   3  10    2.98    0.12
  -4   3  10    3.16    0.13
   3  -3 -10    0.59    0.06
   3  -3 -10    0.49    0.05
  -3   3  10    0.53    0.05
  -3   3  10    0.50    0.05
  -3   3  10    0.52    0.06
   2  -3 -10    0.72    0.09
   2  -3 -10    1.01    0.10
   2  -3 -10    0.90    0.05
   2  -3 -10    0.86    0.10
   2  -3 -10    0.85    0.11
   2  -3 -10    0.92    0.05
  -2   3  10    0.93    0.11
  -2   3  10    0.98    0.10
   1  -3 -10    0.10    0.05
   1  -3 -10    0.11    0.06
   1  -3 -10    0.13    0.02
   1  -3 -10    0.12    0.06
   1  -3 -10    0.11    0.02
  -1   3  10    0.19    0.06
  -1   3  10    0.10    0.05
   0  -3 -10    2.28    0.15
   0  -3 -10    2.26    0.12
   0  -3 -10    2.22    0.09
   0   3  10    2.18    0.13
   0   3  10    2.27    0.15
   0   3  10    2.40    0.13
   0   3  10    2.20    0.14
  -1  -3 -10    2.38    0.10
  -1  -3 -10    2.29    0.19
  -1  -3 -10    2.34    0.09
   1   3  10    2.42    0.15
   1   3  10    2.40    0.13
   1   3  10    2.62    0.16
   1   3  10    2.26    0.15
  -2  -3 -10    0.01    0.02
   2   3  10    0.01    0.04
   2   3  10    0.01    0.03
   2   3  10    0.03    0.03
   2   3  10    0.07    0.04
  -3  -3 -10    0.10    0.02
  -3  -3 -10    0.11    0.02
   3   3  10    0.11    0.03
   3   3  10    0.16    0.04
   4  -4 -10    0.95    0.06
   4  -4 -10    0.84    0.06
  -4   4  10    1.02    0.06
  -4   4  10    0.96    0.05
  -4   4  10    0.97    0.06
   3  -4 -10    0.49    0.05
   3  -4 -10    0.37    0.04
   3  -4 -10    0.43    0.04
  -3   4  10    0.49    0.04
  -3   4  10    0.39    0.05
  -3   4  10    0.45    0.05
   2  -4 -10    0.98    0.06
   2  -4 -10    0.85    0.06
   2  -4 -10    0.86    0.08
   2  -4 -10    0.95    0.06
   2  -4 -10    0.93    0.06
  -2   4  10    0.91    0.06
  -2   4  10    0.93    0.06
  -2   4  10    0.91    0.07
  -2   4  10    1.11    0.08
  -2   4  10    0.97    0.10
  -2   4  10    0.91    0.06
  -2   4  10    0.88    0.05
   1  -4 -10    0.34    0.04
   1  -4 -10    0.33    0.04
  -1   4  10    0.35    0.04
  -1   4  10    0.29    0.06
  -1   4  10    0.41    0.04
  -1   4  10    0.41    0.07
  -1   4  10    0.39    0.04
  -1   4  10    0.35    0.05
   0  -4 -10    0.61    0.04
   0   4  10    0.55    0.09
   0   4  10    0.49    0.05
   0   4  10    0.47    0.05
   0   4  10    0.49    0.08
   0   4  10    0.46    0.06
  -1  -4 -10    0.51    0.04
  -1  -4 -10    0.38    0.04
   1   4  10    0.50    0.08
   1   4  10    0.50    0.06
   1   4  10    0.45    0.08
   1   4  10    0.49    0.05
   2   4  10    0.06    0.04
   2   4  10    0.07    0.04
   3  -5 -10    0.00    0.02
   3  -5 -10    0.05    0.02
  -3   5  10    0.07    0.03
  -3   5  10    0.04    0.03
  -3   5  10    0.05    0.02
  -3   5  10    0.03    0.02
   2  -5 -10    0.17    0.03
   2  -5 -10    0.20    0.03
   2  -5 -10    0.19    0.03
  -2   5  10    0.20    0.04
  -2   5  10    0.17    0.04
  -2   5  10    0.22    0.05
  -2   5  10    0.21    0.03
  -2   5  10    0.16    0.03
   1  -5 -10    0.67    0.05
   1  -5 -10    0.71    0.05
  -1   5  10    0.67    0.05
  -1   5  10    0.67    0.09
  -1   5  10    0.69    0.05
  -1   5  10    0.74    0.07
  -1   5  10    0.72    0.09
  -1   5  10    0.63    0.06
   0  -5 -10    1.94    0.09
   0  -5 -10    2.02    0.09
   0   5  10    2.22    0.11
   0   5  10    1.85    0.12
   0   5  10    2.14    0.09
   0   5  10    2.20    0.13
   1   5  10    0.46    0.06
   1   5  10    0.55    0.08
  -1   6  10    0.07    0.04
  -1   6  10    0.09    0.02
  -1   6 -11   -0.01    0.03
  -1   6 -11    0.00    0.02
  -1   6 -11   -0.01    0.02
   1  -6  11   -0.01    0.02
   1  -6  11   -0.02    0.02
   2   5 -11    0.01    0.03
   2   5 -11    0.00    0.03
   1   5 -11    0.34    0.05
   1   5 -11    0.34    0.04
  -1  -5  11    0.25    0.04
   0   5 -11    0.41    0.04
   0   5 -11    0.35    0.05
   0   5 -11    0.32    0.05
   0  -5  11    0.39    0.04
   0  -5  11    0.33    0.04
  -1   5 -11    2.05    0.15
  -1   5 -11    2.21    0.10
  -1   5 -11    2.22    0.10
  -1   5 -11    2.03    0.10
  -1   5 -11    2.41    0.11
   1  -5  11    2.40    0.10
   1  -5  11    2.15    0.10
   1  -5  11    2.20    0.10
  -2   5 -11    0.05    0.02
  -2   5 -11    0.07    0.03
  -2   5 -11    0.03    0.05
  -2   5 -11    0.03    0.03
   2  -5  11    0.01    0.03
   2  -5  11    0.06    0.02
   2  -5  11    0.05    0.03
   2  -5  11    0.03    0.03
  -3   5 -11    0.11    0.02
  -3   5 -11    0.09    0.02
  -3   5 -11    0.10    0.03
  -3   5 -11    0.06    0.05
   3  -5  11    0.11    0.02
   3  -5  11    0.06    0.03
   3  -5  11    0.10    0.03
   3   4 -11    0.01    0.03
   3   4 -11    0.03    0.03
  -3  -4  11    0.01    0.03
   2   4 -11    0.46    0.04
   2   4 -11    0.44    0.05
   2   4 -11    0.49    0.07
  -2  -4  11    0.36    0.04
  -2  -4  11    0.34    0.04
   1   4 -11    0.40    0.06
   1   4 -11    0.39    0.04
   1   4 -11    0.35    0.05
   1   4 -11    0.44    0.05
  -1  -4  11    0.41    0.04
  -1  -4  11    0.41    0.05
   0   4 -11   35.29    1.26
   0   4 -11   35.19    1.26
   0   4 -11   36.90    1.26
   0   4 -11   34.72    1.25
   0   4 -11   38.57    1.26
   0  -4  11   36.99    1.25
   0  -4  11   39.79    1.25
  -1   4 -11   13.11    0.47
  -1   4 -11   13.23    0.47
  -1   4 -11   12.38    0.51
  -1   4 -11   13.17    0.47
   1  -4  11   13.75    0.47
   1  -4  11   14.13    0.46
   1  -4  11   13.60    0.47
  -2   4 -11    4.16    0.15
  -2   4 -11    4.08    0.22
  -2   4 -11    4.20    0.16
  -2   4 -11    4.20    0.16
  -2   4 -11    4.01    0.17
   2  -4  11    4.35    0.17
   2  -4  11    4.20    0.16
   2  -4  11    4.02    0.16
   2  -4  11    3.96    0.16
  -3   4 -11    0.57    0.04
  -3   4 -11    0.51    0.05
  -3   4 -11    0.47    0.07
   3  -4  11    0.55    0.06
   3  -4  11    0.53    0.06
   3  -4  11    0.58    0.05
  -4   4 -11    1.13    0.05
   4  -4  11    1.01    0.06
   4  -4  11    1.15    0.07
   4  -4  11    1.18    0.07
   3   3 -11    0.52    0.06
   3   3 -11    0.52    0.05
   3   3 -11    0.57    0.06
   3   3 -11    0.50    0.05
  -3  -3  11    0.47    0.04
  -3  -3  11    0.55    0.05
   2   3 -11    0.14    0.05
   2   3 -11    0.17    0.04
   2   3 -11    0.15    0.03
   2   3 -11    0.13    0.04
  -2  -3  11    0.13    0.03
  -2  -3  11    0.18    0.04
   1   3 -11    2.84    0.20
  -1  -3  11    2.86    0.11
  -1  -3  11    2.58    0.14
  -1  -3  11    2.78    0.15
  -1  -3  11    2.68    0.11
  -1  -3  11    2.69    0.16
   0   3 -11    0.73    0.12
   0  -3  11    0.64    0.04
   0  -3  11    0.58    0.04
   0  -3  11    0.69    0.09
   0  -3  11    0.58    0.07
  -1   3 -11    4.67    0.23
  -1   3 -11    4.58    0.17
   1  -3  11    4.44    0.16
   1  -3  11    4.29    0.16
   1  -3  11    4.40    0.21
   1  -3  11    4.44    0.22
   1  -3  11    4.23    0.21
  -2   3 -11    1.86    0.09
   2  -3  11    1.96    0.14
   2  -3  11    1.87    0.12
  -3   3 -11    1.60    0.09
  -3   3 -11    1.68    0.07
  -3   3 -11    1.69    0.07
   3  -3  11    1.60    0.08
   3  -3  11    1.58    0.08
   3  -3  11    1.65    0.08
  -4   3 -11    0.51    0.04
  -4   3 -11    0.43    0.03
   4  -3  11    0.53    0.06
   4  -3  11    0.43    0.06
   4   2 -11    0.08    0.04
   4   2 -11    0.09    0.03
   4   2 -11    0.05    0.03
   4   2 -11    0.09    0.03
   4   2 -11    0.09    0.02
  -4  -2  11    0.11    0.03
  -4  -2  11    0.12    0.02
   3   2 -11    0.79    0.05
   3   2 -11    0.80    0.07
   3   2 -11    0.89    0.06
   3   2 -11    0.84    0.07
   3   2 -11    0.78    0.08
  -3  -2  11    0.81    0.07
  -3  -2  11    0.86    0.06
  -3  -2  11    0.85    0.06
   2   2 -11    1.82    0.16
  -2  -2  11    2.04    0.12
  -2  -2  11    1.94    0.09
  -2  -2  11    1.74    0.09
  -2  -2  11    2.10    0.14
  -2  -2  11    1.90    0.11
  -2  -2  11    1.84    0.14
   1   2 -11    2.19    0.15
   1   2 -11    2.13    0.13
  -1  -2  11    2.43    0.13
  -1  -2  11    2.27    0.12
  -1  -2  11    2.09    0.11
  -1  -2  11    2.11    0.09
   0   2 -11    0.03    0.04
   0   2 -11   -0.04    0.05
   0  -2  11    0.03    0.03
   0  -2  11    0.04    0.04
   0  -2  11    0.00    0.02
   0  -2  11    0.01    0.03
  -1   2 -11    4.44    0.21
  -1   2 -11    4.38    0.16
   1  -2  11    4.44    0.21
   1  -2  11    4.27    0.16
   1  -2  11    4.38    0.18
   1  -2  11    4.59    0.19
  -2   2 -11    5.67    0.25
  -2   2 -11    5.25    0.20
   2  -2  11    5.60    0.23
   2  -2  11    5.53    0.25
  -3   2 -11    0.48    0.13
  -3   2 -11    0.83    0.06
  -3   2 -11    0.93    0.05
   3  -2  11    0.82    0.06
   3  -2  11    0.67    0.10
  -4   2 -11    1.49    0.06
  -4   2 -11    1.56    0.07
   4  -2  11    1.62    0.08
   4  -2  11    1.51    0.07
  -5   2 -11    0.10    0.01
  -5   2 -11    0.07    0.02
   5  -2  11    0.07    0.02
   5  -2  11    0.13    0.02
   4   1 -11    0.54    0.06
   4   1 -11    0.44    0.05
   4   1 -11    0.41    0.05
   4   1 -11    0.44    0.05
   4   1 -11    0.42    0.06
  -4  -1  11    0.52    0.06
  -4  -1  11    0.43    0.06
  -4  -1  11    0.41    0.04
  -4  -1  11    0.41    0.04
   3   1 -11    3.24    0.13
   3   1 -11    3.34    0.14
   3   1 -11    3.51    0.14
   3   1 -11    3.19    0.13
   3   1 -11    3.07    0.15
   3   1 -11    3.37    0.15
  -3  -1  11    3.40    0.19
  -3  -1  11    3.62    0.28
  -3  -1  11    3.57    0.15
  -3  -1  11    4.31    0.22
  -3  -1  11    3.43    0.13
  -3  -1  11    3.47    0.14
  -3  -1  11    3.24    0.13
   2   1 -11    0.67    0.09
   2   1 -11    0.54    0.07
   2   1 -11    0.66    0.10
  -2  -1  11    0.69    0.07
  -2  -1  11    0.77    0.07
  -2  -1  11    0.74    0.08
  -2  -1  11    0.74    0.08
   1   1 -11    0.69    0.08
   1   1 -11    0.81    0.08
   1   1 -11    0.70    0.08
  -1  -1  11    0.75    0.06
  -1  -1  11    0.82    0.07
  -1  -1  11    0.78    0.07
  -1  -1  11    0.65    0.07
  -1  -1  11    0.72    0.06
   0   1 -11   16.17    0.57
   0   1 -11   16.43    0.58
   0   1 -11   14.45    0.65
   0  -1  11   17.33    0.57
   0  -1  11   16.14    0.58
   0  -1  11   16.11    0.58
   0  -1  11   15.21    0.57
   0  -1  11   16.41    0.57
  -1   1 -11   37.43    1.28
  -1   1 -11   37.02    1.25
  -1   1 -11   36.28    1.26
   1  -1  11   36.20    1.26
   1  -1  11   36.50    1.26
   1  -1  11   36.57    1.28
  -2   1 -11   76.24    2.67
  -2   1 -11   76.68    2.59
  -2   1 -11   75.92    2.60
   2  -1  11   76.61    2.64
   2  -1  11   76.32    2.61
  -3   1 -11   43.24    1.49
  -3   1 -11   43.02    1.46
   3  -1  11   41.63    1.52
  -4   1 -11    1.48    0.06
  -4   1 -11    1.43    0.07
   4  -1  11    1.49    0.08
   4  -1  11    1.44    0.07
  -5   1 -11    0.09    0.02
  -5   1 -11    0.08    0.01
   5  -1  11    0.05    0.02
   5  -1  11    0.08    0.02
   5   0 -11    0.14    0.02
   5   0 -11    0.13    0.03
  -5   0  11    0.06    0.02
  -5   0  11    0.12    0.02
   4   0 -11   11.42    0.39
   4   0 -11   11.62    0.41
   4   0 -11   11.76    0.40
   4   0 -11   11.17    0.40
   4   0 -11   10.05    0.40
  -4   0  11   11.11    0.40
  -4   0  11   10.77    0.40
  -4   0  11   11.54    0.41
  -4   0  11   11.30    0.40
   3   0 -11   27.28    1.01
  -3   0  11   27.48    0.98
  -3   0  11   27.31    0.93
  -3   0  11   27.02    0.99
   2   0 -11   52.22    1.81
   2   0 -11   52.04    1.84
  -2   0  11   53.40    1.82
  -2   0  11   53.22    1.81
  -2   0  11   52.66    1.82
   1   0 -11    8.22    0.31
   1   0 -11    8.26    0.30
   1   0 -11    8.22    0.31
   1   0 -11    8.02    0.29
  -1   0  11    8.52    0.31
  -1   0  11    8.11    0.30
  -1   0  11    7.39    0.32
  -1   0  11    8.25    0.30
  -1   0  11    7.19    0.30
   0   0 -11    0.49    0.05
   0   0 -11    0.53    0.10
   0   0 -11    0.66    0.07
   0   0 -11    0.54    0.03
   0   0 -11    0.63    0.06
   0   0  11    0.57    0.06
   0   0  11    0.56    0.06
   0   0  11    0.63    0.06
   0   0  11    0.52    0.05
   0   0  11    0.66    0.06
  -1   0 -11   18.92    0.67
  -1   0 -11   18.21    0.67
  -1   0 -11   18.50    0.64
  -1   0 -11   18.88    0.70
  -1   0 -11   18.60    0.66
   1   0  11   18.97    0.66
   1   0  11   18.98    0.66
   1   0  11   18.51    0.67
   1   0  11   18.80    0.67
  -2   0 -11    2.81    0.11
  -2   0 -11    2.71    0.18
  -2   0 -11    3.01    0.14
  -2   0 -11    2.88    0.11
   2   0  11    2.83    0.16
   2   0  11    2.99    0.15
  -3   0 -11    0.51    0.13
  -3   0 -11    0.76    0.05
  -3   0 -11    0.71    0.09
  -3   0 -11    0.58    0.04
   3   0  11    0.66    0.11
  -4   0 -11    0.02    0.02
  -4   0 -11   -0.01    0.02
  -4   0 -11    0.01    0.02
   4   0  11    0.02    0.02
   4   0  11    0.02    0.03
   4   0  11    0.00    0.04
   4   0  11    0.01    0.03
   5  -1 -11    0.00    0.02
   5  -1 -11   -0.03    0.02
   5  -1 -11    0.02    0.02
   5  -1 -11    0.02    0.03
  -5   1  11    0.01    0.02
  -5   1  11    0.01    0.02
   4  -1 -11    0.22    0.03
   4  -1 -11    0.20    0.03
   4  -1 -11    0.26    0.05
  -4   1  11    0.24    0.04
  -4   1  11    0.23    0.03
  -4   1  11    0.23    0.05
   3  -1 -11    2.25    0.17
  -3   1  11    2.38    0.13
  -3   1  11    2.15    0.15
   2  -1 -11    5.67    0.22
   2  -1 -11    5.82    0.24
   2  -1 -11    5.87    0.27
  -2   1  11    5.95    0.23
  -2   1  11    5.74    0.25
   1  -1 -11    5.37    0.22
   1  -1 -11    5.29    0.22
   1  -1 -11    5.14    0.23
   1  -1 -11    5.34    0.22
  -1   1  11    5.02    0.21
  -1   1  11    5.64    0.23
  -1   1  11    5.46    0.23
   0  -1 -11    2.61    0.13
   0  -1 -11    2.68    0.13
   0  -1 -11    2.90    0.14
   0  -1 -11    2.53    0.10
   0  -1 -11    2.55    0.13
   0   1  11    2.71    0.13
   0   1  11    2.66    0.14
   0   1  11    2.56    0.12
   0   1  11    2.64    0.13
   0   1  11    2.64    0.12
  -1  -1 -11    0.52    0.04
  -1  -1 -11    0.62    0.09
  -1  -1 -11    0.44    0.06
  -1  -1 -11    0.47    0.05
  -1  -1 -11    0.43    0.03
   1   1  11    0.54    0.06
   1   1  11    0.47    0.06
   1   1  11    0.46    0.06
   1   1  11    0.44    0.06
  -2  -1 -11    7.69    0.27
  -2  -1 -11    7.55    0.27
  -2  -1 -11    7.88    0.28
  -2  -1 -11    7.73    0.37
  -2  -1 -11    7.81    0.31
   2   1  11    7.70    0.33
   2   1  11    7.63    0.31
   2   1  11    7.47    0.31
  -3  -1 -11    0.62    0.05
  -3  -1 -11    0.60    0.05
  -3  -1 -11    0.62    0.05
   3   1  11    0.61    0.05
   3   1  11    0.57    0.06
   3   1  11    0.59    0.05
  -4  -1 -11    0.01    0.02
  -4  -1 -11    0.01    0.02
  -4  -1 -11    0.02    0.02
  -4  -1 -11   -0.01    0.02
   4   1  11   -0.02    0.02
   4   1  11    0.02    0.02
   5  -2 -11    0.44    0.04
   5  -2 -11    0.45    0.04
  -5   2  11    0.38    0.04
  -5   2  11    0.48    0.04
   4  -2 -11    0.70    0.05
   4  -2 -11    0.72    0.06
   4  -2 -11    0.66    0.05
  -4   2  11    0.70    0.07
  -4   2  11    0.66    0.05
   3  -2 -11    0.16    0.09
  -3   2  11    0.17    0.07
   2  -2 -11    1.33    0.11
   2  -2 -11    1.48    0.14
   2  -2 -11    1.28    0.12
  -2   2  11    1.51    0.11
  -2   2  11    1.38    0.11
  -2   2  11    1.47    0.10
   1  -2 -11    2.46    0.13
   1  -2 -11    2.58    0.15
   1  -2 -11    2.20    0.13
   1  -2 -11    2.39    0.10
   1  -2 -11    2.48    0.15
  -1   2  11    2.49    0.13
  -1   2  11    2.32    0.13
  -1   2  11    2.37    0.14
  -1   2  11    2.46    0.12
   0  -2 -11    0.38    0.05
   0  -2 -11    0.26    0.06
   0  -2 -11    0.27    0.02
   0  -2 -11    0.26    0.06
   0   2  11    0.32    0.06
   0   2  11    0.30    0.06
   0   2  11    0.28    0.05
   0   2  11    0.27    0.05
  -1  -2 -11   18.15    0.65
  -1  -2 -11   18.14    0.72
  -1  -2 -11   17.90    0.66
  -1  -2 -11   18.56    0.62
  -1  -2 -11   17.36    0.62
   1   2  11   17.77    0.67
   1   2  11   18.41    0.67
   1   2  11   18.47    0.67
  -2  -2 -11    0.05    0.02
  -2  -2 -11    0.10    0.02
  -2  -2 -11    0.07    0.02
  -2  -2 -11    0.09    0.08
   2   2  11    0.11    0.06
   2   2  11    0.04    0.05
  -3  -2 -11    0.64    0.04
  -3  -2 -11    0.64    0.05
   3   2  11    0.59    0.05
   3   2  11    0.55    0.06
   3   2  11    0.58    0.05
  -4  -2 -11    8.84    0.30
  -4  -2 -11    8.05    0.30
   4   2  11    8.16    0.31
   4   2  11    9.45    0.31
   4  -3 -11    2.48    0.11
   4  -3 -11    2.62    0.12
  -4   3  11    2.63    0.12
  -4   3  11    2.58    0.11
   3  -3 -11    1.71    0.10
   3  -3 -11    1.74    0.09
  -3   3  11    1.73    0.09
  -3   3  11    1.80    0.10
  -3   3  11    1.83    0.08
   2  -3 -11    7.01    0.33
   2  -3 -11    7.54    0.26
   2  -3 -11    7.30    0.33
   2  -3 -11    7.05    0.35
   2  -3 -11    6.92    0.32
  -2   3  11    7.76    0.33
  -2   3  11    7.30    0.31
   1  -3 -11   31.54    1.12
   1  -3 -11   33.02    1.07
   1  -3 -11   31.45    1.11
   1  -3 -11   29.22    1.10
   1  -3 -11   29.19    1.06
  -1   3  11   31.30    1.11
  -1   3  11   32.77    1.13
   0  -3 -11    1.69    0.14
   0  -3 -11    1.65    0.07
   0  -3 -11    1.66    0.10
   0   3  11    1.60    0.11
   0   3  11    1.57    0.13
   0   3  11    1.58    0.11
   0   3  11    1.65    0.12
  -1  -3 -11    0.04    0.02
  -1  -3 -11    0.04    0.03
  -1  -3 -11    0.08    0.08
   1   3  11    0.04    0.04
   1   3  11    0.08    0.05
   1   3  11   -0.10    0.06
   1   3  11   -0.04    0.05
  -2  -3 -11    0.25    0.03
   2   3  11    0.18    0.03
   2   3  11    0.26    0.04
   2   3  11    0.16    0.05
   2   3  11    0.22    0.04
  -3  -3 -11    0.05    0.02
   3   3  11    0.05    0.03
   4  -4 -11    0.15    0.03
   4  -4 -11    0.17    0.03
  -4   4  11    0.19    0.03
  -4   4  11    0.18    0.04
  -4   4  11    0.15    0.02
  -4   4  11    0.17    0.03
   3  -4 -11    0.06    0.03
   3  -4 -11    0.05    0.02
   3  -4 -11    0.06    0.04
  -3   4  11    0.08    0.03
  -3   4  11    0.08    0.02
  -3   4  11    0.08    0.03
   2  -4 -11    2.97    0.12
   2  -4 -11    2.63    0.12
   2  -4 -11    2.83    0.14
   2  -4 -11    3.10    0.12
   2  -4 -11    2.87    0.13
  -2   4  11    3.01    0.13
  -2   4  11    2.91    0.12
  -2   4  11    2.83    0.11
  -2   4  11    3.11    0.16
  -2   4  11    2.89    0.13
  -2   4  11    2.96    0.12
   1  -4 -11    0.48    0.05
   1  -4 -11    0.47    0.04
  -1   4  11    0.46    0.06
  -1   4  11    0.49    0.07
  -1   4  11    0.47    0.08
  -1   4  11    0.49    0.05
  -1   4  11    0.43    0.05
  -1   4  11    0.47    0.05
   0  -4 -11    0.28    0.04
   0  -4 -11    0.32    0.04
   0   4  11    0.29    0.06
   0   4  11    0.32    0.05
   0   4  11    0.27    0.04
   0   4  11    0.27    0.06
   0   4  11    0.28    0.04
  -1  -4 -11    0.04    0.02
   1   4  11   -0.02    0.04
   1   4  11    0.01    0.03
   1   4  11    0.01    0.04
   1   4  11    0.04    0.05
   2   4  11    0.17    0.04
   2   4  11    0.25    0.04
   3  -5 -11   -0.02    0.02
  -3   5  11   -0.01    0.02
  -3   5  11   -0.01    0.02
  -3   5  11   -0.02    0.02
  -3   5  11   -0.01    0.02
   2  -5 -11    0.53    0.05
   2  -5 -11    0.66    0.05
   2  -5 -11    0.62    0.04
  -2   5  11    0.47    0.08
  -2   5  11    0.62    0.06
  -2   5  11    0.59    0.05
  -2   5  11    0.58    0.06
   1  -5 -11    2.44    0.10
   1  -5 -11    2.26    0.12
   1  -5 -11    2.49    0.10
  -1   5  11    2.57    0.12
  -1   5  11    2.30    0.14
  -1   5  11    2.55    0.10
  -1   5  11    2.38    0.14
  -1   5  11    2.45    0.11
   0  -5 -11    0.53    0.04
   0   5  11    0.44    0.08
   0   5  11    0.49    0.04
   0   5  11    0.53    0.08
   0   5  11    0.58    0.06
   1   5  11    0.53    0.08
   1   5  11    0.65    0.06
   1   5 -12    0.95    0.05
   1   5 -12    1.24    0.08
   1   5 -12    1.15    0.07
  -1  -5  12    0.99    0.06
   0   5 -12    0.02    0.03
   0   5 -12    0.03    0.03
   0   5 -12   -0.01    0.03
   0  -5  12    0.01    0.02
   0  -5  12    0.04    0.03
  -1   5 -12    1.44    0.08
  -1   5 -12    1.35    0.07
  -1   5 -12    1.60    0.08
  -1   5 -12    1.32    0.08
   1  -5  12    1.41    0.07
   1  -5  12    1.37    0.08
   1  -5  12    1.26    0.07
  -2   5 -12    0.39    0.04
  -2   5 -12    0.42    0.04
  -2   5 -12    0.33    0.07
  -2   5 -12    0.42    0.04
   2  -5  12    0.42    0.04
   2  -5  12    0.45    0.05
   2  -5  12    0.36    0.04
   2  -5  12    0.47    0.05
  -3   5 -12    0.85    0.05
  -3   5 -12    0.90    0.05
   3  -5  12    0.87    0.05
   3  -5  12    0.95    0.06
   3  -5  12    0.69    0.06
   3   4 -12    0.02    0.03
   3   4 -12    0.01    0.03
   2   4 -12    0.31    0.04
   2   4 -12    0.27    0.03
   2   4 -12    0.40    0.06
  -2  -4  12    0.32    0.04
  -2  -4  12    0.20    0.03
   1   4 -12    0.20    0.04
   1   4 -12    0.18    0.03
   1   4 -12    0.23    0.05
  -1  -4  12    0.24    0.03
  -1  -4  12    0.21    0.04
   0   4 -12    0.22    0.03
   0   4 -12    0.18    0.03
   0   4 -12    0.21    0.03
   0   4 -12    0.19    0.04
   0  -4  12    0.20    0.03
   0  -4  12    0.22    0.03
  -1   4 -12    0.42    0.05
  -1   4 -12    0.35    0.07
  -1   4 -12    0.45    0.05
  -1   4 -12    0.40    0.05
  -1   4 -12    0.47    0.04
   1  -4  12    0.46    0.06
   1  -4  12    0.47    0.05
   1  -4  12    0.45    0.04
   1  -4  12    0.48    0.05
  -2   4 -12    8.15    0.29
  -2   4 -12    7.85    0.29
  -2   4 -12    8.16    0.35
  -2   4 -12    8.24    0.30
  -2   4 -12    7.97    0.30
   2  -4  12    8.39    0.30
   2  -4  12    8.36    0.30
   2  -4  12    8.21    0.29
   2  -4  12    8.16    0.29
  -3   4 -12    0.03    0.02
  -3   4 -12    0.01    0.02
   3  -4  12    0.08    0.03
   3  -4  12    0.06    0.03
   3  -4  12    0.01    0.03
  -4   4 -12    4.33    0.15
   4  -4  12    4.25    0.16
   4  -4  12    4.00    0.15
   4  -4  12    4.28    0.16
   3   3 -12    2.86    0.12
   3   3 -12    3.10    0.13
   3   3 -12    3.21    0.14
   3   3 -12    3.05    0.14
  -3  -3  12    2.99    0.13
  -3  -3  12    2.92    0.12
  -3  -3  12    2.49    0.12
   2   3 -12    0.01    0.02
   2   3 -12    0.01    0.04
   2   3 -12   -0.03    0.04
   2   3 -12    0.03    0.03
  -2  -3  12    0.02    0.03
  -2  -3  12    0.02    0.03
   1   3 -12    1.44    0.16
  -1  -3  12    1.42    0.07
  -1  -3  12    1.18    0.11
  -1  -3  12    1.45    0.07
  -1  -3  12    1.29    0.12
   0  -3  12    8.32    0.34
   0  -3  12    8.56    0.36
   0  -3  12    8.32    0.30
   0  -3  12    9.09    0.30
  -1   3 -12    0.02    0.02
  -1   3 -12    0.04    0.06
   1  -3  12    0.02    0.02
   1  -3  12   -0.02    0.05
   1  -3  12    0.02    0.02
   1  -3  12    0.00    0.06
   1  -3  12   -0.01    0.04
  -2   3 -12   -0.02    0.02
   2  -3  12    0.00    0.04
   2  -3  12    0.01    0.05
  -3   3 -12    1.95    0.08
  -3   3 -12    1.91    0.08
  -3   3 -12    1.83    0.09
   3  -3  12    1.85    0.08
   3  -3  12    1.81    0.09
   3  -3  12    1.85    0.09
  -4   3 -12    0.76    0.04
  -4   3 -12    0.90    0.05
   4  -3  12    0.87    0.06
   4  -3  12    0.67    0.08
   4  -3  12    0.90    0.07
   4   2 -12    0.22    0.03
   4   2 -12    0.28    0.04
   4   2 -12    0.27    0.04
   4   2 -12    0.33    0.05
  -4  -2  12    0.24    0.04
  -4  -2  12    0.29    0.03
   3   2 -12    0.10    0.04
   3   2 -12    0.13    0.03
   3   2 -12    0.10    0.04
   3   2 -12    0.11    0.02
   3   2 -12    0.10    0.05
  -3  -2  12    0.13    0.03
  -3  -2  12    0.09    0.03
  -3  -2  12    0.13    0.04
   2   2 -12    0.14    0.08
  -2  -2  12    0.14    0.03
  -2  -2  12    0.16    0.03
  -2  -2  12    0.24    0.07
  -2  -2  12    0.12    0.06
   1   2 -12    4.39    0.22
   1   2 -12    3.86    0.19
  -1  -2  12    4.02    0.18
  -1  -2  12    4.39    0.18
  -1  -2  12    3.94    0.16
  -1  -2  12    4.24    0.20
   0   2 -12    2.09    0.13
   0   2 -12    2.00    0.14
   0  -2  12    1.98    0.08
   0  -2  12    2.14    0.12
   0  -2  12    2.01    0.11
   0  -2  12    1.98    0.11
  -1   2 -12    0.04    0.02
  -1   2 -12    0.04    0.04
   1  -2  12    0.04    0.04
   1  -2  12    0.04    0.04
   1  -2  12    0.03    0.04
  -2   2 -12    0.52    0.05
  -2   2 -12    0.63    0.09
   2  -2  12    0.55    0.07
   2  -2  12    0.65    0.09
  -3   2 -12    0.01    0.02
  -3   2 -12    0.03    0.02
  -3   2 -12    0.02    0.02
   3  -2  12    0.00    0.03
   3  -2  12    0.05    0.02
   3  -2  12    0.04    0.03
  -4   2 -12    1.28    0.06
  -4   2 -12    1.22    0.07
   4  -2  12    1.30    0.07
   4  -2  12    1.33    0.08
   4   1 -12    0.39    0.06
   4   1 -12    0.36    0.05
   4   1 -12    0.45    0.06
   4   1 -12    0.42    0.05
  -4  -1  12    0.44    0.05
  -4  -1  12    0.37    0.04
  -4  -1  12    0.42    0.06
  -4  -1  12    0.33    0.04
  -4  -1  12    0.40    0.04
   3   1 -12    0.07    0.04
   3   1 -12    0.04    0.02
   3   1 -12    0.14    0.04
   3   1 -12    0.10    0.04
   3   1 -12    0.05    0.03
  -3  -1  12    0.06    0.04
  -3  -1  12    0.06    0.03
  -3  -1  12    0.06    0.03
  -3  -1  12    0.05    0.03
   2   1 -12    6.15    0.27
   2   1 -12    6.40    0.29
  -2  -1  12    6.62    0.26
  -2  -1  12    6.62    0.27
  -2  -1  12    6.30    0.23
  -2  -1  12    6.43    0.27
  -2  -1  12    6.18    0.23
  -2  -1  12    6.24    0.26
   1   1 -12    0.08    0.04
   1   1 -12    0.07    0.04
  -1  -1  12    0.05    0.04
  -1  -1  12    0.07    0.03
  -1  -1  12    0.10    0.04
  -1  -1  12    0.06    0.04
  -1  -1  12    0.06    0.03
  -1  -1  12    0.08    0.03
   0   1 -12   16.30    0.60
   0   1 -12   16.71    0.59
   0  -1  12   16.78    0.59
   0  -1  12   15.79    0.59
   0  -1  12   16.70    0.60
   0  -1  12   17.25    0.59
  -1   1 -12    3.04    0.11
  -1   1 -12    3.08    0.13
  -1   1 -12    2.95    0.15
   1  -1  12    2.90    0.15
   1  -1  12    2.91    0.13
   1  -1  12    2.92    0.14
  -2   1 -12   13.16    0.45
  -2   1 -12   13.14    0.47
  -2   1 -12   12.77    0.54
   2  -1  12   12.73    0.51
   2  -1  12   12.85    0.48
  -3   1 -12    4.34    0.20
  -3   1 -12    4.52    0.17
  -3   1 -12    4.31    0.17
   3  -1  12    3.83    0.23
   3  -1  12    5.04    0.19
  -4   1 -12   15.90    0.54
  -4   1 -12   15.23    0.54
   4  -1  12   15.34    0.54
   4  -1  12   15.97    0.55
   5   0 -12    0.40    0.04
  -5   0  12    0.44    0.04
   4   0 -12    3.04    0.13
   4   0 -12    2.93    0.12
   4   0 -12    3.18    0.14
   4   0 -12    2.93    0.13
  -4   0  12    3.07    0.13
  -4   0  12    3.07    0.14
  -4   0  12    3.14    0.13
  -4   0  12    3.01    0.12
   3   0 -12    5.38    0.28
  -3   0  12    5.48    0.25
  -3   0  12    5.39    0.26
   2   0 -12   33.54    1.21
   2   0 -12   34.00    1.18
  -2   0  12   34.26    1.17
  -2   0  12   34.18    1.19
  -2   0  12   33.36    1.19
   1   0 -12   10.74    0.41
   1   0 -12   10.73    0.41
   1   0 -12   11.32    0.41
  -1   0  12   10.90    0.40
  -1   0  12   10.95    0.40
  -1   0  12   11.12    0.41
   0   0 -12    0.03    0.02
   0   0 -12    0.01    0.04
   0   0 -12    0.01    0.05
   0   0 -12   -0.03    0.03
   0   0 -12    0.04    0.03
   0   0  12    0.01    0.03
   0   0  12   -0.03    0.03
   0   0  12    0.03    0.03
   0   0  12   -0.01    0.03
  -1   0 -12   15.19    0.59
  -1   0 -12   15.63    0.55
  -1   0 -12   15.76    0.56
  -1   0 -12   15.41    0.53
   1   0  12   15.65    0.56
   1   0  12   15.78    0.56
   1   0  12   15.35    0.57
   1   0  12   14.94    0.56
  -2   0 -12    1.72    0.08
  -2   0 -12    1.92    0.08
  -2   0 -12    1.91    0.11
  -2   0 -12    1.79    0.15
   2   0  12    1.63    0.13
   2   0  12    1.74    0.11
  -3   0 -12   -0.01    0.02
  -3   0 -12    0.03    0.02
  -3   0 -12    0.05    0.02
  -3   0 -12    0.01    0.06
  -3   0 -12    0.03    0.03
   3   0  12    0.00    0.02
   3   0  12    0.04    0.03
   3   0  12    0.10    0.09
  -4   0 -12    0.07    0.02
  -4   0 -12    0.07    0.02
  -4   0 -12    0.06    0.02
   4   0  12    0.12    0.03
   4   0  12    0.06    0.02
   4   0  12    0.06    0.03
   5  -1 -12    0.46    0.04
   5  -1 -12    0.36    0.03
   5  -1 -12    0.51    0.05
   5  -1 -12    0.43    0.03
  -5   1  12    0.43    0.04
  -5   1  12    0.41    0.04
   4  -1 -12    0.16    0.03
   4  -1 -12    0.15    0.03
   4  -1 -12    0.22    0.04
  -4   1  12    0.18    0.03
  -4   1  12    0.20    0.05
  -4   1  12    0.21    0.04
   3  -1 -12    1.60    0.14
  -3   1  12    1.39    0.11
  -3   1  12    1.27    0.13
   2  -1 -12    0.04    0.04
   2  -1 -12    0.00    0.05
   2  -1 -12    0.07    0.03
  -2   1  12   -0.02    0.04
  -2   1  12    0.03    0.04
  -2   1  12   -0.02    0.04
   1  -1 -12    1.90    0.12
   1  -1 -12    1.89    0.11
   1  -1 -12    1.92    0.11
   1  -1 -12    1.99    0.11
  -1   1  12    1.93    0.11
  -1   1  12    2.05    0.12
  -1   1  12    1.81    0.10
   0  -1 -12   12.56    0.45
   0  -1 -12   12.21    0.45
   0  -1 -12   12.62    0.46
   0  -1 -12   11.72    0.45
   0  -1 -12   12.15    0.43
   0   1  12   13.17    0.47
   0   1  12   12.40    0.45
   0   1  12   12.64    0.46
   0   1  12   11.98    0.46
  -1  -1 -12    1.58    0.07
  -1  -1 -12    1.61    0.13
  -1  -1 -12    1.58    0.10
  -1  -1 -12    1.65    0.07
  -1  -1 -12    1.58    0.11
   1   1  12    1.61    0.11
   1   1  12    1.55    0.10
   1   1  12    1.64    0.10
   1   1  12    1.68    0.10
  -2  -1 -12    7.92    0.27
  -2  -1 -12    7.28    0.27
  -2  -1 -12    7.77    0.31
  -2  -1 -12    7.78    0.27
  -2  -1 -12    7.74    0.38
   2   1  12    7.61    0.32
   2   1  12    7.37    0.31
  -3  -1 -12    0.70    0.05
  -3  -1 -12    0.71    0.05
  -3  -1 -12    0.64    0.05
  -3  -1 -12    0.68    0.05
  -3  -1 -12    0.59    0.05
   3   1  12    0.70    0.06
   3   1  12    0.67    0.08
   3   1  12    0.68    0.05
  -4  -1 -12    0.55    0.04
  -4  -1 -12    0.64    0.05
  -4  -1 -12    0.58    0.04
  -4  -1 -12    0.67    0.05
   4   1  12    0.58    0.05
   4   1  12    0.66    0.05
   5  -2 -12    0.33    0.04
   5  -2 -12    0.34    0.03
  -5   2  12    0.25    0.03
  -5   2  12    0.31    0.04
   4  -2 -12    1.08    0.06
   4  -2 -12    1.17    0.07
   4  -2 -12    1.17    0.07
  -4   2  12    1.08    0.07
  -4   2  12    1.18    0.08
   3  -2 -12    0.28    0.15
   3  -2 -12    0.35    0.04
   3  -2 -12    0.26    0.04
   3  -2 -12    0.24    0.07
   3  -2 -12    0.40    0.05
  -3   2  12    0.31    0.04
  -3   2  12    0.36    0.05
  -3   2  12    0.30    0.03
   2  -2 -12    0.01    0.05
   2  -2 -12   -0.02    0.06
   2  -2 -12   -0.01    0.05
  -2   2  12    0.03    0.05
  -2   2  12    0.05    0.05
  -2   2  12   -0.02    0.04
   1  -2 -12    6.58    0.28
   1  -2 -12    6.14    0.28
   1  -2 -12    6.65    0.29
   1  -2 -12    6.43    0.27
   1  -2 -12    6.50    0.24
  -1   2  12    6.84    0.28
  -1   2  12    6.87    0.28
  -1   2  12    7.07    0.28
   0  -2 -12    0.03    0.02
   0  -2 -12    0.01    0.01
   0  -2 -12   -0.11    0.05
   0  -2 -12    0.03    0.05
   0  -2 -12    0.21    0.04
   0   2  12   -0.02    0.04
   0   2  12    0.21    0.05
   0   2  12   -0.02    0.04
   0   2  12    0.00    0.04
  -1  -2 -12    3.87    0.23
  -1  -2 -12    3.94    0.15
  -1  -2 -12    3.85    0.14
  -1  -2 -12    3.71    0.17
  -1  -2 -12    3.97    0.19
   1   2  12    3.88    0.20
   1   2  12    3.73    0.19
   1   2  12    3.82    0.19
  -2  -2 -12    2.23    0.09
  -2  -2 -12    2.15    0.19
  -2  -2 -12    2.21    0.10
   2   2  12    1.69    0.18
   2   2  12    1.95    0.14
   2   2  12    2.42    0.13
   2   2  12    2.12    0.15
   2   2  12    2.30    0.13
  -3  -2 -12    5.15    0.19
  -3  -2 -12    5.34    0.18
  -3  -2 -12    4.79    0.19
   3   2  12    4.89    0.19
   3   2  12    4.60    0.19
   3   2  12    4.99    0.19
   3   2  12    4.93    0.23
  -4  -2 -12    0.55    0.04
   4   2  12    0.45    0.04
   4   2  12    0.49    0.05
   4  -3 -12    1.16    0.06
   4  -3 -12    1.25    0.07
  -4   3  12    1.04    0.08
  -4   3  12    1.26    0.08
  -4   3  12    1.20    0.06
   3  -3 -12    0.49    0.05
   3  -3 -12    0.48    0.06
  -3   3  12    0.52    0.05
  -3   3  12    0.42    0.06
  -3   3  12    0.45    0.05
   2  -3 -12   21.82    0.84
   2  -3 -12   22.50    0.77
   2  -3 -12   22.86    0.89
   2  -3 -12   22.59    0.84
  -2   3  12   22.63    0.84
   1  -3 -12    0.55    0.08
   1  -3 -12    0.44    0.09
   1  -3 -12    0.56    0.04
   1  -3 -12    0.36    0.08
   1  -3 -12    0.59    0.05
  -1   3  12    0.61    0.08
  -1   3  12    0.64    0.09
  -1   3  12    0.66    0.08
   0  -3 -12    5.75    0.24
   0  -3 -12    5.71    0.28
   0  -3 -12    6.11    0.21
   0  -3 -12    5.70    0.21
   0   3  12    6.02    0.25
   0   3  12    6.12    0.28
   0   3  12    5.74    0.26
   0   3  12    5.82    0.27
  -1  -3 -12    5.48    0.19
  -1  -3 -12    5.31    0.20
  -1  -3 -12    5.05    0.31
   1   3  12    5.46    0.25
   1   3  12    4.93    0.25
   1   3  12    5.05    0.21
   1   3  12    5.60    0.27
   1   3  12    5.29    0.23
   1   3  12    5.23    0.20
  -2  -3 -12    0.19    0.03
  -2  -3 -12    0.23    0.03
   2   3  12    0.18    0.04
   2   3  12    0.21    0.04
   2   3  12    0.16    0.05
  -3  -3 -12    0.27    0.03
   3   3  12    0.28    0.04
   4  -4 -12    0.40    0.04
   4  -4 -12    0.35    0.05
  -4   4  12    0.39    0.04
  -4   4  12    0.38    0.05
  -4   4  12    0.35    0.04
  -4   4  12    0.40    0.03
   3  -4 -12    0.20    0.04
   3  -4 -12    0.17    0.03
  -3   4  12    0.21    0.03
  -3   4  12    0.17    0.04
  -3   4  12    0.23    0.04
   2  -4 -12    3.48    0.15
   2  -4 -12    3.64    0.16
   2  -4 -12    3.93    0.16
   2  -4 -12    4.03    0.15
   2  -4 -12    3.69    0.15
  -2   4  12    3.71    0.15
  -2   4  12    3.77    0.16
  -2   4  12    3.62    0.14
  -2   4  12    3.77    0.15
  -2   4  12    3.92    0.19
   1  -4 -12    0.53    0.04
   1  -4 -12    0.55    0.05
  -1   4  12    0.48    0.06
  -1   4  12    0.42    0.05
  -1   4  12    0.49    0.05
  -1   4  12    0.51    0.05
  -1   4  12    0.55    0.09
  -1   4  12    0.49    0.08
   0  -4 -12    0.34    0.03
   0  -4 -12    0.35    0.04
   0  -4 -12    0.44    0.04
   0   4  12    0.43    0.05
   0   4  12    0.54    0.08
   0   4  12    0.41    0.06
   0   4  12    0.39    0.04
   0   4  12    0.32    0.06
  -1  -4 -12    0.05    0.02
   1   4  12    0.03    0.05
   1   4  12    0.03    0.05
   1   4  12    0.04    0.04
   1   4  12    0.02    0.03
  -2  -4 -12    0.69    0.04
   2   4  12    0.80    0.06
   2   4  12    0.74    0.08
   2   4  12    0.71    0.05
   3  -5 -12    0.09    0.02
   3  -5 -12    0.09    0.03
  -3   5  12    0.09    0.02
  -3   5  12    0.12    0.03
  -3   5  12    0.08    0.02
  -3   5  12    0.09    0.03
   2  -5 -12   -0.01    0.03
   2  -5 -12    0.03    0.02
   2  -5 -12   -0.01    0.02
   2  -5 -12    0.02    0.02
  -2   5  12   -0.02    0.03
  -2   5  12   -0.01    0.03
  -2   5  12    0.01    0.02
  -2   5  12    0.01    0.02
   1  -5 -12    2.71    0.11
   1  -5 -12    2.90    0.12
   1  -5 -12    2.92    0.11
  -1   5  12    2.74    0.11
  -1   5  12    2.85    0.13
  -1   5  12    2.65    0.15
  -1   5  12    2.46    0.14
  -1   5  12    2.73    0.12
   0  -5 -12    0.41    0.04
   0   5  12    0.40    0.06
   0   5  12    0.37    0.04
   0   5  12    0.44    0.06
   1   5  12    0.09    0.03
   1   5  12    0.04    0.04
   1   5 -13    0.05    0.03
   1   5 -13    0.10    0.04
   1   5 -13    0.04    0.02
  -1  -5  13   -0.01    0.03
   0   5 -13    0.08    0.04
   0   5 -13    0.05    0.02
   0   5 -13    0.04    0.03
   0  -5  13    0.05    0.03
   0  -5  13    0.07    0.03
  -1   5 -13    1.30    0.07
  -1   5 -13    1.37    0.07
   1  -5  13    1.45    0.09
   1  -5  13    1.35    0.08
   1  -5  13    1.29    0.07
  -2   5 -13    0.45    0.04
  -2   5 -13    0.29    0.06
  -2   5 -13    0.44    0.04
  -2   5 -13    0.33    0.04
   2  -5  13    0.51    0.05
   2  -5  13    0.40    0.04
   2  -5  13    0.44    0.05
   2  -5  13    0.41    0.05
  -3   5 -13    0.45    0.04
  -3   5 -13    0.39    0.03
   3  -5  13    0.38    0.05
   3  -5  13    0.45    0.05
   3  -5  13    0.47    0.04
   2   4 -13    0.03    0.05
   2   4 -13    0.01    0.03
   2   4 -13    0.01    0.05
   2   4 -13    0.02    0.02
  -2  -4  13    0.03    0.03
   1   4 -13    0.41    0.05
   1   4 -13    0.31    0.03
   1   4 -13    0.37    0.05
  -1  -4  13    0.32    0.04
  -1  -4  13    0.34    0.04
   0   4 -13    1.44    0.07
   0   4 -13    1.54    0.08
   0   4 -13    1.41    0.08
   0   4 -13    1.63    0.08
   0  -4  13    1.55    0.08
   0  -4  13    1.53    0.08
  -1   4 -13    0.67    0.05
  -1   4 -13    0.67    0.06
  -1   4 -13    0.64    0.05
  -1   4 -13    0.69    0.04
   1  -4  13    0.71    0.05
   1  -4  13    0.63    0.05
   1  -4  13    0.74    0.06
   1  -4  13    0.73    0.06
  -2   4 -13    0.46    0.05
  -2   4 -13    0.41    0.07
  -2   4 -13    0.55    0.04
  -2   4 -13    0.52    0.05
  -2   4 -13    0.50    0.04
  -2   4 -13    0.49    0.04
   2  -4  13    0.53    0.05
   2  -4  13    0.52    0.05
   2  -4  13    0.50    0.06
  -3   4 -13    0.92    0.05
  -3   4 -13    1.00    0.05
   3  -4  13    1.02    0.07
   3  -4  13    1.04    0.06
   3  -4  13    0.99    0.06
  -4   4 -13    6.92    0.24
   4  -4  13    6.64    0.24
   4  -4  13    6.70    0.24
   3   3 -13    0.08    0.03
   3   3 -13    0.05    0.04
   3   3 -13    0.10    0.03
   3   3 -13    0.07    0.05
  -3  -3  13    0.09    0.03
  -3  -3  13    0.05    0.03
   2   3 -13    0.43    0.06
   2   3 -13    0.44    0.06
   2   3 -13    0.50    0.05
   2   3 -13    0.43    0.04
  -2  -3  13    0.48    0.05
  -2  -3  13    0.50    0.06
   1   3 -13   29.70    0.95
   1   3 -13   27.09    1.03
  -1  -3  13   27.38    0.94
  -1  -3  13   26.24    0.97
  -1  -3  13   27.58    1.00
  -1  -3  13   26.23    0.93
   0   3 -13   46.05    1.60
   0  -3  13   41.97    1.57
   0  -3  13   44.95    1.52
   0  -3  13   47.11    1.53
   0  -3  13   44.48    1.59
  -1   3 -13    9.09    0.33
  -1   3 -13    9.38    0.40
   1  -3  13    9.26    0.33
   1  -3  13    9.03    0.32
   1  -3  13    9.04    0.39
   1  -3  13    9.10    0.37
  -2   3 -13    0.07    0.02
  -2   3 -13    0.12    0.03
  -2   3 -13    0.09    0.05
  -2   3 -13    0.15    0.03
   2  -3  13    0.04    0.05
   2  -3  13    0.14    0.07
   2  -3  13    0.06    0.03
   2  -3  13    0.08    0.05
   2  -3  13    0.13    0.03
  -3   3 -13    0.67    0.04
  -3   3 -13    0.63    0.06
  -3   3 -13    0.69    0.05
   3  -3  13    0.70    0.06
   3  -3  13    0.63    0.06
   3  -3  13    0.68    0.05
  -4   3 -13    0.52    0.03
  -4   3 -13    0.56    0.04
   4  -3  13    0.55    0.05
   4  -3  13    0.56    0.06
   4  -3  13    0.56    0.05
   4   2 -13   -0.03    0.03
   4   2 -13   -0.01    0.03
   4   2 -13    0.00    0.02
  -4  -2  13    0.00    0.02
  -4  -2  13    0.01    0.02
  -4  -2  13    0.03    0.02
  -4  -2  13    0.03    0.03
   3   2 -13    1.47    0.09
   3   2 -13    1.44    0.07
   3   2 -13    1.41    0.08
   3   2 -13    1.47    0.10
  -3  -2  13    1.49    0.08
  -3  -2  13    1.41    0.08
  -3  -2  13    1.55    0.09
   2   2 -13    0.02    0.09
  -2  -2  13    0.02    0.03
  -2  -2  13    0.08    0.06
  -2  -2  13    0.04    0.03
  -2  -2  13   -0.07    0.05
   1   2 -13    2.86    0.16
   1   2 -13    3.01    0.18
  -1  -2  13    2.64    0.12
  -1  -2  13    2.90    0.12
  -1  -2  13    3.20    0.15
  -1  -2  13    2.93    0.15
  -1  -2  13    3.25    0.16
   0   2 -13    2.38    0.15
   0  -2  13    2.59    0.13
   0  -2  13    2.44    0.14
   0  -2  13    2.54    0.14
   0  -2  13    2.47    0.10
   0  -2  13    2.46    0.14
  -1   2 -13    4.96    0.23
  -1   2 -13    4.66    0.18
   1  -2  13    4.40    0.20
   1  -2  13    4.81    0.23
   1  -2  13    4.73    0.20
  -2   2 -13    0.12    0.07
  -2   2 -13    0.23    0.03
   2  -2  13    0.26    0.07
   2  -2  13    0.17    0.05
  -3   2 -13    0.18    0.02
  -3   2 -13    0.21    0.03
  -3   2 -13    0.18    0.03
   3  -2  13    0.20    0.03
   3  -2  13    0.23    0.03
   3  -2  13    0.23    0.04
  -4   2 -13    0.26    0.02
  -4   2 -13    0.24    0.03
   4  -2  13    0.28    0.03
   4  -2  13    0.29    0.04
   4   1 -13    0.29    0.03
   4   1 -13    0.31    0.05
   4   1 -13    0.29    0.04
   4   1 -13    0.35    0.04
  -4  -1  13    0.29    0.04
  -4  -1  13    0.29    0.03
  -4  -1  13    0.29    0.04
  -4  -1  13    0.32    0.04
   3   1 -13    0.19    0.03
   3   1 -13    0.17    0.04
   3   1 -13    0.30    0.04
   3   1 -13    0.22    0.05
   3   1 -13    0.25    0.05
  -3  -1  13    0.22    0.03
  -3  -1  13    0.26    0.04
  -3  -1  13    0.19    0.03
  -3  -1  13    0.17    0.03
   2   1 -13    7.15    0.30
  -2  -1  13    7.57    0.29
  -2  -1  13    6.95    0.30
  -2  -1  13    7.11    0.26
  -2  -1  13    6.80    0.26
  -2  -1  13    7.43    0.30
  -2  -1  13    7.03    0.30
   1   1 -13    6.28    0.26
   1   1 -13    6.68    0.26
  -1  -1  13    6.52    0.26
  -1  -1  13    6.14    0.26
  -1  -1  13    6.40    0.27
  -1  -1  13    6.20    0.26
  -1  -1  13    5.97    0.23
  -1  -1  13    6.49    0.25
   0   1 -13   20.47    0.74
   0   1 -13   20.70    0.72
   0  -1  13   20.99    0.73
   0  -1  13   19.84    0.73
   0  -1  13   20.35    0.73
   0  -1  13   20.20    0.72
  -1   1 -13    4.14    0.17
  -1   1 -13    4.34    0.20
  -1   1 -13    4.42    0.16
   1  -1  13    4.18    0.18
   1  -1  13    4.31    0.20
   1  -1  13    4.33    0.18
  -2   1 -13    3.45    0.22
  -2   1 -13    3.92    0.15
  -2   1 -13    3.98    0.17
   2  -1  13    4.08    0.18
   2  -1  13    3.98    0.21
  -3   1 -13   17.89    0.59
  -3   1 -13   16.90    0.58
  -3   1 -13   16.78    0.58
   3  -1  13   16.65    0.59
   3  -1  13   16.42    0.58
   3  -1  13   16.58    0.59
  -4   1 -13    2.44    0.10
  -4   1 -13    2.41    0.09
   4  -1  13    2.37    0.10
   4  -1  13    2.35    0.11
   4   0 -13    0.01    0.03
   4   0 -13    0.01    0.02
   4   0 -13    0.02    0.04
   4   0 -13    0.04    0.02
  -4   0  13    0.02    0.04
  -4   0  13    0.00    0.02
  -4   0  13    0.02    0.03
   3   0 -13   18.89    0.72
   3   0 -13   16.23    0.63
   3   0 -13   17.59    0.64
   3   0 -13   17.15    0.64
   3   0 -13   18.10    0.65
  -3   0  13   19.64    0.64
  -3   0  13   18.67    0.65
  -3   0  13   19.20    0.71
  -3   0  13   20.56    0.72
  -3   0  13   18.27    0.64
   2   0 -13   38.85    1.36
   2   0 -13   39.41    1.38
  -2   0  13   38.14    1.35
  -2   0  13   39.37    1.37
  -2   0  13   39.28    1.36
   1   0 -13   39.45    1.35
   1   0 -13   38.42    1.35
   1   0 -13   39.36    1.36
  -1   0  13   38.89    1.34
  -1   0  13   39.61    1.35
  -1   0  13   37.73    1.36
   0   0 -13    8.43    0.32
   0   0 -13    7.70    0.28
   0   0 -13    7.95    0.30
   0   0 -13    8.22    0.31
   0   0  13    8.06    0.32
   0   0  13    8.63    0.32
   0   0  13    8.26    0.31
   0   0  13    8.01    0.30
  -1   0 -13    1.34    0.11
  -1   0 -13    1.30    0.09
  -1   0 -13    1.30    0.10
  -1   0 -13    1.34    0.06
   1   0  13    1.42    0.10
   1   0  13    1.34    0.09
   1   0  13    1.39    0.10
   1   0  13    1.47    0.09
  -2   0 -13   23.80    0.95
  -2   0 -13   26.42    0.89
  -2   0 -13   24.47    0.85
  -2   0 -13   25.49    0.86
   2   0  13   25.09    0.89
   2   0  13   24.69    0.91
  -3   0 -13    0.32    0.04
  -3   0 -13    0.28    0.04
  -3   0 -13    0.27    0.03
  -3   0 -13    0.37    0.05
  -3   0 -13    0.23    0.03
   3   0  13    0.28    0.04
   3   0  13    0.28    0.03
  -4   0 -13    1.03    0.06
  -4   0 -13    0.99    0.06
  -4   0 -13    1.11    0.05
   4   0  13    1.04    0.06
   4   0  13    1.17    0.07
   5  -1 -13    1.01    0.05
   5  -1 -13    1.01    0.06
   5  -1 -13    0.96    0.05
   4  -1 -13    0.70    0.05
   4  -1 -13    0.69    0.06
   4  -1 -13    0.70    0.06
  -4   1  13    0.76    0.07
  -4   1  13    0.63    0.06
  -4   1  13    0.72    0.05
   3  -1 -13    1.61    0.15
   3  -1 -13    1.55    0.08
  -3   1  13    1.42    0.14
  -3   1  13    1.81    0.14
  -3   1  13    1.63    0.10
   2  -1 -13    1.97    0.14
   2  -1 -13    1.99    0.12
  -2   1  13    2.00    0.13
  -2   1  13    1.95    0.13
   1  -1 -13    0.02    0.04
   1  -1 -13   -0.01    0.04
   1  -1 -13    0.05    0.04
  -1   1  13    0.02    0.04
  -1   1  13    0.03    0.04
  -1   1  13    0.00    0.04
   0  -1 -13    5.64    0.23
   0  -1 -13    5.85    0.23
   0  -1 -13    5.48    0.20
   0  -1 -13    5.40    0.20
   0  -1 -13    5.65    0.24
   0  -1 -13    5.67    0.23
   0   1  13    5.72    0.23
   0   1  13    5.50    0.24
   0   1  13    5.63    0.23
   0   1  13    5.56    0.24
  -1  -1 -13    5.39    0.20
  -1  -1 -13    6.01    0.28
  -1  -1 -13    5.49    0.24
  -1  -1 -13    5.70    0.24
  -1  -1 -13    5.69    0.20
   1   1  13    5.69    0.24
   1   1  13    5.74    0.24
   1   1  13    5.17    0.23
   1   1  13    5.58    0.24
  -2  -1 -13    5.06    0.29
  -2  -1 -13    5.16    0.19
  -2  -1 -13    4.85    0.18
  -2  -1 -13    5.28    0.19
  -2  -1 -13    5.07    0.23
   2   1  13    5.02    0.23
  -3  -1 -13    0.67    0.05
  -3  -1 -13    0.69    0.05
  -3  -1 -13    0.72    0.06
  -3  -1 -13    0.67    0.05
   3   1  13    0.64    0.06
   3   1  13    0.60    0.09
   3   1  13    0.66    0.05
  -4  -1 -13    0.05    0.02
  -4  -1 -13    0.05    0.02
  -4  -1 -13    0.07    0.02
  -4  -1 -13    0.05    0.02
   4   1  13    0.07    0.02
   4   1  13    0.11    0.02
   4  -2 -13    2.07    0.10
   4  -2 -13    1.96    0.09
   4  -2 -13    2.01    0.09
  -4   2  13    2.24    0.11
   3  -2 -13    0.90    0.06
   3  -2 -13    0.98    0.07
   3  -2 -13    1.02    0.06
  -3   2  13    0.95    0.06
  -3   2  13    0.95    0.08
  -3   2  13    0.86    0.06
   2  -2 -13    1.13    0.10
   2  -2 -13    0.95    0.10
   2  -2 -13    0.90    0.12
  -2   2  13    1.05    0.11
  -2   2  13    1.00    0.10
  -2   2  13    1.00    0.10
   1  -2 -13   -0.01    0.06
   1  -2 -13    0.00    0.06
   1  -2 -13    0.07    0.06
   1  -2 -13    0.02    0.02
  -1   2  13   -0.04    0.04
  -1   2  13   -0.04    0.04
  -1   2  13    0.01    0.04
   0  -2 -13    3.03    0.12
   0  -2 -13    3.15    0.15
   0  -2 -13    3.17    0.12
   0  -2 -13    3.13    0.18
   0   2  13    3.22    0.17
   0   2  13    3.05    0.16
   0   2  13    3.19    0.17
   0   2  13    3.12    0.16
  -1  -2 -13    7.25    0.26
  -1  -2 -13    7.35    0.36
  -1  -2 -13    7.33    0.26
  -1  -2 -13    6.93    0.25
  -1  -2 -13    7.29    0.30
  -1  -2 -13    7.17    0.29
   1   2  13    7.33    0.31
   1   2  13    6.92    0.31
   1   2  13    7.44    0.32
  -2  -2 -13    1.98    0.09
  -2  -2 -13    1.87    0.08
  -2  -2 -13    2.02    0.09
   2   2  13    1.93    0.13
   2   2  13    1.72    0.10
   2   2  13    1.91    0.09
   2   2  13    1.81    0.09
  -3  -2 -13    1.37    0.07
  -3  -2 -13    1.52    0.07
  -3  -2 -13    1.40    0.07
   3   2  13    1.42    0.08
   3   2  13    1.51    0.11
   3   2  13    1.46    0.08
   3   2  13    1.42    0.08
  -4  -2 -13    1.02    0.05
   4  -3 -13    0.01    0.03
  -4   3  13    0.03    0.02
  -4   3  13    0.01    0.03
  -4   3  13   -0.03    0.03
   3  -3 -13    5.28    0.21
   3  -3 -13    5.26    0.20
  -3   3  13    5.06    0.21
  -3   3  13    5.17    0.19
  -3   3  13    5.14    0.20
   2  -3 -13    4.97    0.26
   2  -3 -13    4.98    0.20
   2  -3 -13    4.76    0.29
   2  -3 -13    5.12    0.19
   2  -3 -13    4.49    0.19
   2  -3 -13    4.86    0.18
  -2   3  13    4.62    0.18
  -2   3  13    4.77    0.20
  -2   3  13    5.62    0.28
  -2   3  13    4.88    0.18
  -2   3  13    4.76    0.19
   1  -3 -13   21.00    0.72
   1  -3 -13   20.88    0.80
   1  -3 -13   20.68    0.78
   1  -3 -13   20.05    0.77
   1  -3 -13   22.43    0.73
  -1   3  13   20.76    0.77
  -1   3  13   21.92    0.79
  -1   3  13   20.16    0.77
   0  -3 -13   26.54    0.92
   0  -3 -13   26.37    0.99
   0  -3 -13   26.68    0.93
   0  -3 -13   28.26    0.92
   0   3  13   27.09    0.98
   0   3  13   25.79    0.98
   0   3  13   27.08    0.96
   0   3  13   27.63    0.99
  -1  -3 -13   13.39    0.43
  -1  -3 -13   12.33    0.43
  -1  -3 -13   12.24    0.42
   1   3  13   11.51    0.44
   1   3  13   12.09    0.44
   1   3  13   11.88    0.47
  -2  -3 -13    1.06    0.06
  -2  -3 -13    1.12    0.06
   2   3  13    1.09    0.08
   2   3  13    0.99    0.07
   2   3  13    1.01    0.10
  -3  -3 -13    0.62    0.04
  -3  -3 -13    0.60    0.04
   3   3  13    0.66    0.06
   3   3  13    0.53    0.06
   4  -4 -13    0.02    0.02
   4  -4 -13    0.01    0.02
  -4   4  13    0.00    0.02
  -4   4  13   -0.03    0.02
  -4   4  13    0.02    0.02
  -4   4  13    0.02    0.02
   3  -4 -13    0.06    0.02
   3  -4 -13    0.03    0.04
  -3   4  13    0.08    0.03
  -3   4  13    0.01    0.05
  -3   4  13    0.08    0.02
  -3   4  13    0.07    0.04
  -3   4  13    0.08    0.03
  -3   4  13    0.06    0.03
   2  -4 -13    5.25    0.21
   2  -4 -13    5.74    0.21
   2  -4 -13    5.41    0.22
   2  -4 -13    5.69    0.20
  -2   4  13    5.34    0.20
  -2   4  13    5.35    0.21
  -2   4  13    5.43    0.22
  -2   4  13    5.45    0.24
  -2   4  13    5.16    0.20
  -2   4  13    5.40    0.21
   1  -4 -13    1.11    0.06
   1  -4 -13    0.97    0.07
   1  -4 -13    0.99    0.06
  -1   4  13    0.92    0.07
  -1   4  13    0.97    0.10
  -1   4  13    1.06    0.06
  -1   4  13    0.98    0.09
  -1   4  13    0.97    0.07
   0  -4 -13    0.08    0.03
   0  -4 -13    0.05    0.02
   0  -4 -13    0.07    0.03
   0   4  13    0.05    0.04
   0   4  13    0.06    0.03
   0   4  13    0.03    0.03
   0   4  13    0.05    0.05
   0   4  13    0.06    0.06
  -1  -4 -13    0.86    0.05
  -1  -4 -13    0.79    0.05
   1   4  13    0.89    0.07
   1   4  13    0.84    0.10
   1   4  13    0.80    0.07
  -2  -4 -13    0.52    0.04
   2   4  13    0.58    0.08
   2   4  13    0.51    0.05
   2   4  13    0.62    0.06
   3  -5 -13    0.09    0.03
   3  -5 -13    0.11    0.02
  -3   5  13    0.13    0.03
  -3   5  13    0.10    0.02
   2  -5 -13    0.07    0.02
   2  -5 -13    0.06    0.02
   2  -5 -13    0.08    0.02
   2  -5 -13    0.07    0.04
  -2   5  13    0.03    0.03
  -2   5  13    0.06    0.02
  -2   5  13    0.06    0.03
  -2   5  13    0.00    0.02
   1  -5 -13    2.74    0.12
   1  -5 -13    2.77    0.11
  -1   5  13    2.79    0.12
  -1   5  13    2.65    0.14
  -1   5  13    2.63    0.11
  -1   5  13    2.69    0.11
   0  -5 -13    0.09    0.02
   0   5  13    0.07    0.05
   0   5  13    0.07    0.02
   0   5  13    0.12    0.04
   1   5  13    0.01    0.03
   1   5  13    0.00    0.03
   1   5 -14    0.30    0.04
   1   5 -14    0.28    0.02
   1   5 -14    0.37    0.05
  -1  -5  14    0.16    0.03
  -1  -5  14    0.21    0.03
   0   5 -14    0.00    0.02
   0   5 -14    0.02    0.02
   0   5 -14    0.03    0.04
   0   5 -14    0.02    0.03
   0  -5  14    0.02    0.03
   0  -5  14    0.00    0.03
  -1   5 -14    0.42    0.05
  -1   5 -14    0.45    0.04
   1  -5  14    0.51    0.06
   1  -5  14    0.39    0.05
   1  -5  14    0.31    0.04
  -2   5 -14    0.88    0.05
  -2   5 -14    0.68    0.08
  -2   5 -14    0.89    0.05
   2  -5  14    0.86    0.06
   2  -5  14    1.00    0.06
   2  -5  14    0.85    0.05
   2  -5  14    0.81    0.07
  -3   5 -14    1.16    0.06
  -3   5 -14    1.16    0.05
   3  -5  14    1.21    0.06
   3  -5  14    0.99    0.06
   3  -5  14    1.13    0.06
   2   4 -14    0.55    0.07
   2   4 -14    0.45    0.05
   2   4 -14    0.44    0.04
  -2  -4  14    0.47    0.05
  -2  -4  14    0.38    0.05
   1   4 -14    2.22    0.09
   1   4 -14    2.14    0.11
   1   4 -14    2.34    0.10
  -1  -4  14    2.25    0.10
  -1  -4  14    2.04    0.10
   0   4 -14    2.65    0.12
   0   4 -14    2.96    0.12
   0   4 -14    2.82    0.12
   0   4 -14    2.98    0.11
   0  -4  14    2.95    0.12
   0  -4  14    2.95    0.12
   0  -4  14    2.95    0.13
  -1   4 -14    0.44    0.05
  -1   4 -14    0.41    0.04
  -1   4 -14    0.38    0.04
  -1   4 -14    0.40    0.04
  -1   4 -14    0.37    0.05
   1  -4  14    0.46    0.05
   1  -4  14    0.44    0.05
   1  -4  14    0.43    0.06
   1  -4  14    0.42    0.05
  -2   4 -14    0.18    0.02
  -2   4 -14    0.21    0.03
  -2   4 -14    0.18    0.03
  -2   4 -14    0.08    0.05
  -2   4 -14    0.19    0.02
   2  -4  14    0.15    0.04
   2  -4  14    0.31    0.05
   2  -4  14    0.17    0.03
   2  -4  14    0.18    0.03
  -3   4 -14    2.13    0.08
  -3   4 -14    2.15    0.09
  -3   4 -14    2.12    0.09
   3  -4  14    2.31    0.09
   3  -4  14    2.16    0.10
  -4   4 -14    0.66    0.04
  -4   4 -14    0.67    0.04
   4  -4  14    0.65    0.04
   4  -4  14    0.62    0.05
   3   3 -14    0.42    0.05
   3   3 -14    0.32    0.04
   3   3 -14    0.42    0.04
   3   3 -14    0.43    0.05
  -3  -3  14    0.37    0.04
  -3  -3  14    0.43    0.05
   2   3 -14    4.89    0.19
   2   3 -14    4.38    0.20
   2   3 -14    4.79    0.18
   2   3 -14    4.79    0.17
  -2  -3  14    4.84    0.18
  -2  -3  14    4.73    0.18
   1   3 -14    9.69    0.34
   1   3 -14    9.75    0.34
   1   3 -14    9.25    0.35
   1   3 -14    8.99    0.34
   1   3 -14    9.23    0.33
  -1  -3  14    9.72    0.34
  -1  -3  14    9.58    0.34
   0   3 -14    6.14    0.30
   0  -3  14    6.36    0.23
   0  -3  14    6.13    0.34
   0  -3  14    6.13    0.29
   0  -3  14    6.32    0.23
  -1   3 -14    6.25    0.30
   1  -3  14    5.96    0.23
   1  -3  14    6.53    0.27
   1  -3  14    5.98    0.29
   1  -3  14    6.23    0.22
  -2   3 -14    2.41    0.11
  -2   3 -14    2.46    0.09
  -2   3 -14    2.40    0.14
  -2   3 -14    2.41    0.10
   2  -3  14    2.51    0.11
   2  -3  14    2.38    0.10
   2  -3  14    2.22    0.11
   2  -3  14    2.43    0.11
  -3   3 -14    0.04    0.02
  -3   3 -14    0.07    0.02
   3  -3  14    0.05    0.03
   3  -3  14    0.05    0.02
   3  -3  14    0.03    0.03
  -4   3 -14    0.36    0.03
  -4   3 -14    0.38    0.03
   4  -3  14    0.41    0.04
   4  -3  14    0.39    0.04
   4  -3  14    0.38    0.05
   4   2 -14    0.80    0.06
   4   2 -14    0.81    0.06
   4   2 -14    0.79    0.05
  -4  -2  14    0.86    0.05
  -4  -2  14    0.61    0.06
  -4  -2  14    0.84    0.05
   3   2 -14    0.58    0.05
   3   2 -14    0.52    0.06
   3   2 -14    0.52    0.06
   3   2 -14    0.52    0.04
  -3  -2  14    0.47    0.05
  -3  -2  14    0.55    0.05
  -3  -2  14    0.45    0.05
  -3  -2  14    0.52    0.06
   2   2 -14    1.46    0.09
   2   2 -14    1.39    0.07
   2   2 -14    1.60    0.08
   2   2 -14    1.44    0.09
  -2  -2  14    1.65    0.08
  -2  -2  14    1.56    0.08
  -2  -2  14    1.59    0.15
  -2  -2  14    1.54    0.09
   1   2 -14    6.96    0.29
  -1  -2  14    6.62    0.25
  -1  -2  14    7.30    0.30
  -1  -2  14    6.45    0.28
  -1  -2  14    6.88    0.28
  -1  -2  14    6.27    0.24
   0   2 -14    7.31    0.32
   0  -2  14    7.06    0.26
   0  -2  14    7.11    0.29
   0  -2  14    7.52    0.31
   0  -2  14    7.53    0.30
  -1   2 -14    0.11    0.06
  -1   2 -14    0.04    0.02
   1  -2  14    0.06    0.05
   1  -2  14    0.02    0.04
   1  -2  14   -0.02    0.04
  -2   2 -14    6.82    0.25
  -2   2 -14    6.47    0.31
   2  -2  14    6.46    0.31
   2  -2  14    6.91    0.27
  -3   2 -14    0.29    0.02
  -3   2 -14    0.24    0.04
   3  -2  14    0.24    0.04
   3  -2  14    0.24    0.04
   3  -2  14    0.29    0.03
  -4   2 -14    0.08    0.02
  -4   2 -14    0.06    0.02
   4  -2  14    0.04    0.03
   4  -2  14    0.08    0.02
   4   1 -14    0.12    0.03
   4   1 -14    0.12    0.03
   4   1 -14    0.10    0.04
   4   1 -14    0.08    0.03
  -4  -1  14    0.15    0.03
  -4  -1  14    0.11    0.04
  -4  -1  14    0.14    0.03
  -4  -1  14    0.13    0.03
   3   1 -14    0.49    0.05
   3   1 -14    0.57    0.07
   3   1 -14    0.58    0.07
   3   1 -14    0.65    0.06
   3   1 -14    0.53    0.04
  -3  -1  14    0.64    0.07
  -3  -1  14    0.61    0.06
  -3  -1  14    0.51    0.07
  -3  -1  14    0.57    0.05
   2   1 -14    5.07    0.23
  -2  -1  14    4.93    0.19
  -2  -1  14    4.67    0.18
  -2  -1  14    5.24    0.22
  -2  -1  14    5.07    0.23
  -2  -1  14    5.00    0.23
  -2  -1  14    4.95    0.23
   1   1 -14    7.11    0.30
   1   1 -14    7.67    0.29
  -1  -1  14    7.31    0.29
  -1  -1  14    7.46    0.30
  -1  -1  14    7.14    0.30
  -1  -1  14    6.68    0.26
  -1  -1  14    7.44    0.29
   0   1 -14   15.25    0.56
   0   1 -14   14.80    0.55
   0  -1  14   14.82    0.55
   0  -1  14   15.34    0.56
   0  -1  14   14.97    0.54
  -1   1 -14    0.06    0.02
  -1   1 -14    0.08    0.03
  -1   1 -14    0.05    0.04
   1  -1  14    0.04    0.04
   1  -1  14    0.10    0.05
  -2   1 -14    2.57    0.11
  -2   1 -14    2.62    0.13
   2  -1  14    2.93    0.17
   2  -1  14    2.49    0.15
  -3   1 -14    4.66    0.17
  -3   1 -14    4.71    0.17
  -3   1 -14    4.30    0.21
  -3   1 -14    4.77    0.18
   3  -1  14    4.56    0.18
   3  -1  14    4.73    0.18
   3  -1  14    4.45    0.17
  -4   1 -14    0.32    0.03
  -4   1 -14    0.29    0.02
   4  -1  14    0.40    0.04
   4  -1  14    0.27    0.04
   4   0 -14    0.04    0.02
   4   0 -14    0.08    0.04
   4   0 -14    0.02    0.03
   4   0 -14    0.04    0.03
  -4   0  14    0.06    0.04
  -4   0  14    0.10    0.03
  -4   0  14    0.06    0.02
   3   0 -14    0.41    0.06
   3   0 -14    0.34    0.05
   3   0 -14    0.36    0.04
   3   0 -14    0.28    0.03
  -3   0  14    0.32    0.05
  -3   0  14    0.38    0.05
  -3   0  14    0.35    0.06
  -3   0  14    0.26    0.04
   2   0 -14    0.12    0.06
   2   0 -14    0.11    0.05
  -2   0  14    0.09    0.05
  -2   0  14    0.16    0.05
  -2   0  14    0.14    0.05
   1   0 -14   22.11    0.78
   1   0 -14   21.54    0.78
   1   0 -14   22.34    0.79
  -1   0  14   22.01    0.77
  -1   0  14   21.46    0.77
  -1   0  14   21.70    0.79
   0   0 -14    7.13    0.27
   0   0 -14    7.06    0.28
   0   0 -14    6.90    0.26
   0   0 -14    6.63    0.24
   0   0  14    7.02    0.27
   0   0  14    6.95    0.28
   0   0  14    6.95    0.28
   0   0  14    6.68    0.25
  -1   0 -14   52.96    1.77
  -1   0 -14   49.60    1.89
  -1   0 -14   51.86    1.78
  -1   0 -14   52.92    1.75
   1   0  14   51.43    1.79
   1   0  14   52.31    1.78
   1   0  14   50.31    1.78
   1   0  14   50.71    1.78
  -2   0 -14    0.06    0.05
  -2   0 -14    0.16    0.08
  -2   0 -14    0.14    0.02
   2   0  14    0.04    0.06
   2   0  14    0.11    0.05
  -3   0 -14    3.20    0.13
  -3   0 -14    3.25    0.14
  -3   0 -14    3.20    0.13
  -3   0 -14    3.23    0.12
   3   0  14    3.32    0.14
   3   0  14    3.24    0.13
   3   0  14    3.37    0.14
  -4   0 -14    0.63    0.05
  -4   0 -14    0.65    0.04
   4   0  14    0.62    0.04
   4   0  14    0.68    0.06
   4  -1 -14    5.66    0.21
   4  -1 -14    5.70    0.22
   4  -1 -14    5.92    0.22
  -4   1  14    6.22    0.22
  -4   1  14    5.61    0.22
  -4   1  14    6.24    0.23
   3  -1 -14    0.55    0.05
   3  -1 -14    0.66    0.07
   3  -1 -14    0.57    0.06
   3  -1 -14    0.73    0.06
  -3   1  14    0.59    0.07
  -3   1  14    0.71    0.05
  -3   1  14    0.53    0.06
   2  -1 -14    2.55    0.16
   2  -1 -14    2.65    0.15
  -2   1  14    2.61    0.16
  -2   1  14    2.67    0.15
   1  -1 -14    0.78    0.07
   1  -1 -14    0.78    0.07
   1  -1 -14    0.79    0.08
  -1   1  14    0.80    0.08
  -1   1  14    0.83    0.09
  -1   1  14    0.78    0.08
   0  -1 -14    9.05    0.35
   0  -1 -14    8.17    0.31
   0  -1 -14    8.66    0.33
   0  -1 -14    8.67    0.31
   0  -1 -14    8.70    0.33
   0   1  14    9.28    0.34
   0   1  14    8.98    0.35
   0   1  14    8.38    0.34
   0   1  14    9.20    0.35
  -1  -1 -14    7.34    0.27
  -1  -1 -14    7.53    0.35
  -1  -1 -14    7.74    0.27
  -1  -1 -14    7.48    0.31
  -1  -1 -14    7.40    0.30
   1   1  14    7.63    0.30
   1   1  14    7.71    0.32
   1   1  14    7.26    0.31
  -2  -1 -14    2.91    0.12
  -2  -1 -14    2.85    0.11
  -2  -1 -14    2.85    0.21
  -2  -1 -14    2.85    0.12
  -2  -1 -14    2.88    0.17
   2   1  14    2.47    0.16
  -3  -1 -14    0.70    0.05
  -3  -1 -14    0.75    0.05
  -3  -1 -14    0.64    0.05
  -3  -1 -14    0.71    0.05
   3   1  14    0.66    0.09
   3   1  14    0.70    0.05
   3   1  14    0.61    0.06
  -4  -1 -14    0.11    0.02
  -4  -1 -14    0.09    0.02
  -4  -1 -14    0.13    0.02
   4   1  14    0.10    0.02
   4   1  14    0.11    0.03
   4  -2 -14    1.66    0.08
   4  -2 -14    1.66    0.08
   4  -2 -14    1.65    0.08
  -4   2  14    1.67    0.09
   3  -2 -14    0.76    0.06
   3  -2 -14    0.74    0.06
   3  -2 -14    0.69    0.06
  -3   2  14    0.72    0.05
  -3   2  14    0.68    0.07
  -3   2  14    0.61    0.06
   2  -2 -14    0.07    0.05
   2  -2 -14    0.05    0.05
  -2   2  14    0.16    0.07
  -2   2  14    0.13    0.06
  -2   2  14    0.08    0.06
   1  -2 -14    1.20    0.11
   1  -2 -14    1.24    0.12
   1  -2 -14    1.30    0.12
   1  -2 -14    1.14    0.06
   1  -2 -14    1.25    0.06
   1  -2 -14    1.23    0.06
  -1   2  14    1.34    0.11
  -1   2  14    1.70    0.13
  -1   2  14    1.24    0.11
   0  -2 -14    0.15    0.03
   0  -2 -14    0.12    0.05
   0  -2 -14    0.23    0.06
   0  -2 -14    0.08    0.02
   0  -2 -14    0.13    0.02
   0   2  14    0.30    0.07
   0   2  14    0.13    0.05
   0   2  14    0.11    0.05
   0   2  14    0.10    0.05
  -1  -2 -14    2.33    0.14
  -1  -2 -14    2.48    0.19
  -1  -2 -14    2.22    0.15
  -1  -2 -14    2.31    0.10
  -1  -2 -14    2.26    0.09
  -1  -2 -14    2.39    0.10
   1   2  14    2.51    0.16
   1   2  14    2.17    0.14
   1   2  14    2.42    0.15
  -2  -2 -14    2.39    0.10
  -2  -2 -14    2.45    0.10
  -2  -2 -14    2.49    0.10
   2   2  14    2.19    0.11
   2   2  14    2.36    0.11
   2   2  14    2.33    0.14
   2   2  14    2.36    0.11
  -3  -2 -14    0.46    0.04
  -3  -2 -14    0.59    0.04
  -3  -2 -14    0.50    0.04
   3   2  14    0.43    0.05
   3   2  14    0.45    0.05
   3   2  14    0.53    0.05
   3   2  14    0.50    0.08
   4  -3 -14    0.42    0.04
  -4   3  14    0.34    0.04
  -4   3  14    0.36    0.04
  -4   3  14    0.39    0.04
   3  -3 -14    4.12    0.16
   3  -3 -14    4.17    0.17
  -3   3  14    4.02    0.16
  -3   3  14    4.19    0.17
  -3   3  14    4.18    0.17
   2  -3 -14    0.21    0.03
   2  -3 -14    0.26    0.04
   2  -3 -14    0.19    0.03
   2  -3 -14    0.18    0.03
   2  -3 -14    0.23    0.05
  -2   3  14    0.19    0.04
  -2   3  14    0.18    0.03
  -2   3  14    0.23    0.04
  -2   3  14    0.22    0.03
   1  -3 -14    4.58    0.25
   1  -3 -14    5.12    0.19
   1  -3 -14    4.68    0.26
   1  -3 -14    5.04    0.18
  -1   3  14    4.66    0.24
  -1   3  14    5.15    0.25
   0  -3 -14    3.39    0.13
   0  -3 -14    3.38    0.13
   0  -3 -14    3.34    0.12
   0  -3 -14    3.02    0.20
   0   3  14    3.46    0.19
   0   3  14    2.90    0.16
   0   3  14    3.36    0.20
   0   3  14    2.93    0.18
  -1  -3 -14   11.87    0.41
  -1  -3 -14   11.82    0.42
  -1  -3 -14   13.04    0.42
   1   3  14   10.99    0.42
   1   3  14   11.84    0.46
   1   3  14   11.62    0.43
   1   3  14   11.82    0.42
  -2  -3 -14    7.20    0.25
  -2  -3 -14    7.02    0.26
   2   3  14    7.23    0.27
   2   3  14    7.19    0.27
   2   3  14    7.24    0.30
  -3  -3 -14    0.01    0.02
  -3  -3 -14    0.02    0.02
   3   3  14    0.01    0.03
   3   3  14    0.00    0.02
   4  -4 -14    0.34    0.04
   4  -4 -14    0.36    0.03
  -4   4  14    0.37    0.04
  -4   4  14    0.38    0.03
  -4   4  14    0.28    0.04
  -4   4  14    0.29    0.04
   3  -4 -14    0.68    0.06
   3  -4 -14    0.71    0.05
  -3   4  14    0.74    0.06
  -3   4  14    0.65    0.06
  -3   4  14    0.70    0.04
  -3   4  14    0.75    0.05
  -3   4  14    0.64    0.05
   2  -4 -14    0.95    0.07
   2  -4 -14    1.05    0.06
   2  -4 -14    1.04    0.08
   2  -4 -14    1.05    0.07
  -2   4  14    0.94    0.05
  -2   4  14    0.90    0.06
  -2   4  14    1.00    0.07
  -2   4  14    1.01    0.10
  -2   4  14    0.97    0.06
   1  -4 -14    0.53    0.05
   1  -4 -14    0.53    0.05
   1  -4 -14    0.51    0.05
  -1   4  14    0.49    0.09
  -1   4  14    0.49    0.05
  -1   4  14    0.51    0.05
  -1   4  14    0.50    0.06
   0  -4 -14    0.04    0.02
   0  -4 -14    0.06    0.03
   0   4  14    0.06    0.04
   0   4  14    0.05    0.05
   0   4  14    0.04    0.06
   0   4  14    0.06    0.03
  -1  -4 -14    0.84    0.05
  -1  -4 -14    0.91    0.05
   1   4  14    0.96    0.07
   1   4  14    0.94    0.07
   1   4  14    0.89    0.10
  -2  -4 -14    0.40    0.03
   2   4  14    0.44    0.05
   2   4  14    0.42    0.07
   3  -5 -14    0.60    0.04
   3  -5 -14    0.67    0.04
  -3   5  14    0.52    0.04
  -3   5  14    0.49    0.04
   2  -5 -14    0.80    0.05
   2  -5 -14    0.71    0.04
   2  -5 -14    0.74    0.06
   2  -5 -14    0.75    0.05
  -2   5  14    0.82    0.05
  -2   5  14    0.67    0.05
  -2   5  14    0.77    0.06
   1  -5 -14    1.72    0.08
   1  -5 -14    1.68    0.07
  -1   5  14    1.72    0.08
  -1   5  14    1.52    0.11
  -1   5  14    1.65    0.08
  -1   5  14    1.72    0.09
   0  -5 -14    0.04    0.02
   0   5  14    0.03    0.04
   0   5  14    0.02    0.02
   0   5  14    0.03    0.03
   1   5  14    0.03    0.03
   1   5  14    0.03    0.03
   1   5 -15    0.78    0.05
   1   5 -15    0.73    0.04
   1   5 -15    0.80    0.06
  -1  -5  15    0.65    0.05
   0   5 -15    0.17    0.04
   0   5 -15    0.15    0.02
   0  -5  15    0.13    0.04
   0  -5  15    0.14    0.04
  -1   5 -15    0.07    0.03
  -1   5 -15    0.04    0.02
   1  -5  15    0.05    0.03
   1  -5  15    0.04    0.04
   1  -5  15    0.13    0.04
   1  -5  15    0.04    0.03
  -2   5 -15    0.54    0.05
  -2   5 -15    0.49    0.04
   2  -5  15    0.44    0.05
   2  -5  15    0.56    0.05
   2  -5  15    0.56    0.05
   2  -5  15    0.54    0.06
  -3   5 -15    0.20    0.02
   2   4 -15    0.09    0.05
   2   4 -15    0.00    0.03
   2   4 -15    0.05    0.03
   2   4 -15    0.03    0.02
  -2  -4  15    0.03    0.03
  -2  -4  15    0.02    0.03
   1   4 -15    0.43    0.06
   1   4 -15    0.37    0.03
   1   4 -15    0.40    0.05
  -1  -4  15    0.48    0.06
  -1  -4  15    0.35    0.05
  -1  -4  15    0.43    0.07
   0   4 -15    1.99    0.09
   0   4 -15    1.95    0.09
   0   4 -15    1.93    0.08
   0  -4  15    2.02    0.09
   0  -4  15    1.85    0.10
   0  -4  15    1.52    0.11
   0  -4  15    1.93    0.10
  -1   4 -15    1.51    0.07
  -1   4 -15    1.45    0.06
  -1   4 -15    1.39    0.08
  -1   4 -15    1.41    0.06
   1  -4  15    1.40    0.07
   1  -4  15    1.51    0.09
   1  -4  15    1.63    0.09
   1  -4  15    1.53    0.08
   1  -4  15    1.36    0.08
  -2   4 -15    0.00    0.02
  -2   4 -15   -0.04    0.04
  -2   4 -15    0.02    0.02
  -2   4 -15    0.00    0.03
  -2   4 -15    0.01    0.02
   2  -4  15    0.00    0.04
   2  -4  15    0.02    0.04
   2  -4  15    0.03    0.02
   2  -4  15    0.01    0.03
  -3   4 -15    0.99    0.05
  -3   4 -15    1.00    0.06
  -3   4 -15    1.04    0.05
   3  -4  15    0.79    0.07
   3  -4  15    1.05    0.06
   3  -4  15    1.06    0.07
   3   3 -15    0.35    0.04
   3   3 -15    0.40    0.05
   3   3 -15    0.35    0.04
   3   3 -15    0.35    0.05
  -3  -3  15    0.35    0.04
  -3  -3  15    0.42    0.05
   2   3 -15    0.74    0.08
   2   3 -15    0.72    0.06
   2   3 -15    0.65    0.05
   2   3 -15    0.62    0.07
  -2  -3  15    0.73    0.07
  -2  -3  15    0.74    0.06
   1   3 -15   -0.01    0.04
   1   3 -15    0.05    0.02
   1   3 -15    0.02    0.04
   1   3 -15    0.01    0.03
  -1  -3  15    0.03    0.04
  -1  -3  15    0.02    0.04
  -1  -3  15    0.00    0.04
   0   3 -15   50.33    1.85
   0  -3  15   51.90    1.85
   0  -3  15   53.44    1.78
   0  -3  15   53.34    1.78
  -1   3 -15   79.52    2.66
   1  -3  15   71.94    2.59
   1  -3  15   79.58    2.61
   1  -3  15   74.62    2.62
   1  -3  15   75.27    2.58
  -2   3 -15    3.26    0.13
  -2   3 -15    3.29    0.12
  -2   3 -15    3.45    0.14
   2  -3  15    3.34    0.14
   2  -3  15    3.20    0.14
   2  -3  15    3.28    0.13
  -3   3 -15    0.01    0.02
  -3   3 -15    0.03    0.02
   3  -3  15    0.01    0.03
   3  -3  15    0.04    0.02
   3  -3  15   -0.02    0.03
  -4   3 -15    0.18    0.02
  -4   3 -15    0.15    0.02
   4  -3  15    0.21    0.03
   4  -3  15    0.22    0.03
   4  -3  15    0.16    0.03
   4   2 -15    4.30    0.17
   4   2 -15    4.54    0.16
   4   2 -15    4.73    0.17
  -4  -2  15    4.25    0.16
  -4  -2  15    4.18    0.16
   3   2 -15    2.49    0.11
   3   2 -15    2.56    0.13
   3   2 -15    2.57    0.10
   3   2 -15    2.58    0.12
  -3  -2  15    2.56    0.12
  -3  -2  15    2.72    0.11
  -3  -2  15    2.45    0.11
   2   2 -15    2.78    0.13
   2   2 -15    2.77    0.13
   2   2 -15    2.56    0.11
   2   2 -15    2.72    0.11
   2   2 -15    2.77    0.13
  -2  -2  15    2.74    0.12
  -2  -2  15    2.96    0.12
  -2  -2  15    3.02    0.12
  -2  -2  15    3.08    0.13
   1   2 -15    2.26    0.15
  -1  -2  15    2.24    0.10
  -1  -2  15    2.21    0.14
  -1  -2  15    2.24    0.14
  -1  -2  15    2.25    0.10
  -1  -2  15    2.40    0.15
   0   2 -15    0.45    0.08
   0  -2  15    0.45    0.05
   0  -2  15    0.52    0.08
   0  -2  15    0.45    0.05
   0  -2  15    0.45    0.07
   0  -2  15    0.49    0.07
  -1   2 -15    1.59    0.13
  -1   2 -15    1.54    0.08
   1  -2  15    1.63    0.13
   1  -2  15    1.55    0.11
   1  -2  15    1.56    0.11
  -2   2 -15    8.12    0.37
  -2   2 -15    8.75    0.31
  -3   2 -15    0.16    0.02
  -3   2 -15    0.09    0.03
   3  -2  15    0.13    0.03
   3  -2  15    0.12    0.03
   3  -2  15    0.12    0.03
  -4   2 -15    0.02    0.02
  -4   2 -15    0.03    0.02
   4  -2  15    0.02    0.03
   4  -2  15    0.05    0.02
   4  -2  15    0.03    0.03
   4   1 -15    0.03    0.03
   4   1 -15    0.01    0.03
   4   1 -15    0.06    0.04
   4   1 -15    0.04    0.02
  -4  -1  15    0.04    0.03
  -4  -1  15    0.05    0.02
  -4  -1  15    0.08    0.03
  -4  -1  15    0.03    0.02
   3   1 -15    0.01    0.02
   3   1 -15   -0.02    0.04
   3   1 -15    0.01    0.04
   3   1 -15    0.03    0.03
   3   1 -15   -0.06    0.03
  -3  -1  15    0.03    0.04
  -3  -1  15    0.01    0.03
  -3  -1  15    0.03    0.03
  -3  -1  15    0.01    0.04
  -3  -1  15   -0.02    0.02
   2   1 -15    3.58    0.19
  -2  -1  15    3.36    0.19
  -2  -1  15    3.39    0.13
  -2  -1  15    3.26    0.19
  -2  -1  15    3.65    0.18
   1   1 -15    9.13    0.35
   1   1 -15    8.47    0.36
  -1  -1  15    8.44    0.35
  -1  -1  15    8.86    0.34
  -1  -1  15    8.81    0.35
  -1  -1  15    8.87    0.35
   0   1 -15   10.51    0.39
   0   1 -15    9.97    0.40
   0  -1  15   10.10    0.38
   0  -1  15   10.26    0.40
   0  -1  15   10.29    0.39
  -1   1 -15    5.38    0.19
  -1   1 -15    5.01    0.24
   1  -1  15    5.12    0.21
   1  -1  15    5.23    0.22
   1  -1  15    5.18    0.24
  -2   1 -15    0.06    0.04
  -2   1 -15    0.07    0.02
   2  -1  15    0.07    0.05
   2  -1  15    0.07    0.07
  -3   1 -15   15.40    0.54
  -3   1 -15   15.36    0.54
  -3   1 -15   15.87    0.53
  -3   1 -15   15.04    0.55
   3  -1  15   15.15    0.54
   3  -1  15   15.39    0.54
   3  -1  15   15.77    0.54
  -4   1 -15    0.24    0.03
  -4   1 -15    0.26    0.02
   4  -1  15    0.24    0.03
   4  -1  15    0.26    0.03
   4   0 -15    0.41    0.04
   4   0 -15    0.49    0.05
   4   0 -15    0.46    0.04
   4   0 -15    0.42    0.06
  -4   0  15    0.50    0.06
  -4   0  15    0.46    0.04
  -4   0  15    0.43    0.05
   3   0 -15    0.39    0.05
   3   0 -15    0.35    0.05
   3   0 -15    0.35    0.04
   3   0 -15    0.36    0.04
  -3   0  15    0.49    0.06
  -3   0  15    0.30    0.04
  -3   0  15    0.32    0.05
  -3   0  15    0.41    0.05
   2   0 -15    0.06    0.06
   2   0 -15   -0.02    0.04
  -2   0  15    0.03    0.04
  -2   0  15    0.01    0.05
  -2   0  15   -0.01    0.05
   1   0 -15    1.79    0.12
   1   0 -15    1.92    0.12
  -1   0  15    1.95    0.11
  -1   0  15    2.05    0.11
  -1   0  15    1.91    0.13
   0   0 -15   16.11    0.57
   0   0 -15   16.13    0.58
   0   0 -15   15.22    0.56
   0   0 -15   16.68    0.60
   0   0  15   16.30    0.60
   0   0  15   16.57    0.60
   0   0  15   16.68    0.59
  -1   0 -15   17.53    0.62
  -1   0 -15   17.43    0.63
  -1   0 -15   17.40    0.59
   1   0  15   17.85    0.63
   1   0  15   15.66    0.65
   1   0  15   17.16    0.63
  -2   0 -15   26.49    0.91
  -2   0 -15   27.09    0.88
  -2   0 -15   24.70    0.87
  -2   0 -15   24.40    0.97
   2   0  15   25.04    0.94
   2   0  15   24.96    0.92
  -3   0 -15   28.72    1.04
  -3   0 -15   30.03    1.03
  -3   0 -15   30.93    1.03
  -3   0 -15   29.06    1.02
   3   0  15   30.53    1.03
   3   0  15   30.62    1.04
   3   0  15   31.39    1.04
  -4   0 -15   13.35    0.48
  -4   0 -15   13.87    0.47
  -4   0 -15   13.22    0.46
   4   0  15   13.68    0.48
   4   0  15   13.63    0.47
   4  -1 -15    6.12    0.23
   4  -1 -15    6.14    0.23
   4  -1 -15    6.20    0.22
  -4   1  15    5.71    0.23
  -4   1  15    6.56    0.24
  -4   1  15    6.40    0.23
   3  -1 -15   22.01    0.77
   3  -1 -15   20.84    0.78
   3  -1 -15   22.62    0.77
   3  -1 -15   22.35    0.78
  -3   1  15   22.61    0.78
  -3   1  15   23.01    0.78
  -3   1  15   22.87    0.77
   2  -1 -15    2.96    0.16
   2  -1 -15    2.86    0.18
  -2   1  15    2.95    0.17
  -2   1  15    2.89    0.17
   1  -1 -15    0.13    0.04
   1  -1 -15    0.18    0.05
   1  -1 -15    0.15    0.05
  -1   1  15    0.16    0.05
  -1   1  15    0.21    0.06
  -1   1  15    0.25    0.06
   0  -1 -15    2.28    0.12
   0  -1 -15    2.10    0.12
   0  -1 -15    2.41    0.14
   0  -1 -15    2.31    0.09
   0  -1 -15    1.88    0.09
   0   1  15    2.44    0.13
   0   1  15    2.26    0.14
   0   1  15    2.39    0.13
  -1  -1 -15    6.73    0.29
  -1  -1 -15    6.83    0.27
  -1  -1 -15    6.48    0.24
  -1  -1 -15    6.81    0.33
  -1  -1 -15    6.46    0.24
  -1  -1 -15    6.94    0.24
  -1  -1 -15    6.76    0.28
   1   1  15    6.18    0.28
   1   1  15    6.74    0.28
  -2  -1 -15    3.24    0.23
  -2  -1 -15    3.25    0.13
  -2  -1 -15    3.13    0.12
  -2  -1 -15    3.22    0.13
   2   1  15    2.80    0.18
  -3  -1 -15    0.23    0.04
  -3  -1 -15    0.28    0.03
  -3  -1 -15    0.28    0.04
  -3  -1 -15    0.29    0.04
   3   1  15    0.27    0.04
   3   1  15    0.28    0.04
   3   1  15    0.19    0.06
  -4  -1 -15    0.11    0.03
  -4  -1 -15    0.15    0.02
  -4  -1 -15    0.10    0.02
   4   1  15    0.07    0.02
   4   1  15    0.11    0.02
   4  -2 -15    0.95    0.06
   4  -2 -15    0.96    0.06
   4  -2 -15    0.89    0.05
  -4   2  15    0.97    0.07
  -4   2  15    0.81    0.06
   3  -2 -15    1.42    0.08
   3  -2 -15    1.37    0.08
   3  -2 -15    1.38    0.07
  -3   2  15    1.34    0.09
  -3   2  15    1.36    0.07
  -3   2  15    1.27    0.08
   2  -2 -15    0.09    0.04
   2  -2 -15    0.00    0.06
  -2   2  15    0.14    0.07
  -2   2  15    0.03    0.06
  -2   2  15    0.03    0.06
   1  -2 -15    8.60    0.36
   1  -2 -15    8.98    0.36
   1  -2 -15    8.99    0.36
   1  -2 -15    8.68    0.31
  -1   2  15    8.58    0.36
  -1   2  15    9.33    0.37
  -1   2  15    8.72    0.37
   0  -2 -15    0.43    0.04
   0  -2 -15    0.39    0.04
   0  -2 -15    0.40    0.03
   0  -2 -15    0.47    0.07
   0  -2 -15    0.43    0.08
   0   2  15    0.41    0.08
   0   2  15    0.31    0.07
   0   2  15    0.37    0.08
  -1  -2 -15    1.41    0.07
  -1  -2 -15    1.16    0.12
  -1  -2 -15    1.34    0.06
  -1  -2 -15    1.19    0.15
  -1  -2 -15    1.37    0.07
   1   2  15    1.35    0.13
   1   2  15    1.29    0.11
   1   2  15    1.18    0.12
  -2  -2 -15    1.10    0.07
  -2  -2 -15    1.17    0.06
  -2  -2 -15    1.09    0.07
  -2  -2 -15    1.18    0.06
   2   2  15    1.12    0.07
   2   2  15    0.99    0.07
   2   2  15    1.18    0.11
   2   2  15    1.14    0.07
  -3  -2 -15    0.14    0.03
  -3  -2 -15    0.09    0.02
   3   2  15    0.15    0.03
   3   2  15    0.18    0.04
   3   2  15    0.16    0.05
   4  -3 -15    1.51    0.08
  -4   3  15    1.54    0.08
  -4   3  15    1.62    0.07
  -4   3  15    1.40    0.08
   3  -3 -15    2.76    0.12
   3  -3 -15    2.55    0.11
   3  -3 -15    2.76    0.12
  -3   3  15    2.65    0.13
  -3   3  15    2.57    0.11
  -3   3  15    2.72    0.12
   2  -3 -15    0.15    0.03
   2  -3 -15    0.25    0.04
   2  -3 -15    0.17    0.03
   2  -3 -15    0.24    0.05
  -2   3  15    0.21    0.04
  -2   3  15    0.22    0.03
  -2   3  15    0.14    0.03
  -2   3  15    0.20    0.04
   1  -3 -15    0.04    0.03
   1  -3 -15    0.04    0.02
   1  -3 -15    0.02    0.03
   1  -3 -15    0.03    0.03
   1  -3 -15   -0.07    0.08
   1  -3 -15    0.04    0.03
  -1   3  15    0.00    0.03
  -1   3  15    0.05    0.03
  -1   3  15    0.04    0.02
  -1   3  15    0.07    0.04
  -1   3  15   -0.04    0.07
   0  -3 -15   22.29    0.75
   0  -3 -15   22.97    0.75
   0  -3 -15   22.09    0.75
   0   3  15   20.89    0.78
   0   3  15   21.75    0.76
   0   3  15   22.06    0.79
   0   3  15   21.73    0.76
   0   3  15   21.67    0.75
   0   3  15   20.63    0.76
  -1  -3 -15    4.74    0.17
  -1  -3 -15    4.45    0.18
  -1  -3 -15    4.93    0.18
   1   3  15    4.53    0.22
   1   3  15    4.54    0.19
   1   3  15    4.54    0.18
   1   3  15    4.68    0.18
  -2  -3 -15    0.15    0.03
  -2  -3 -15    0.13    0.03
   2   3  15    0.16    0.05
   2   3  15    0.16    0.04
   2   3  15    0.14    0.03
  -3  -3 -15    0.01    0.02
  -3  -3 -15    0.00    0.03
   3   3  15    0.01    0.02
   3   3  15    0.02    0.02
   3   3  15    0.03    0.03
   3  -4 -15    1.32    0.07
   3  -4 -15    1.31    0.07
  -3   4  15    1.39    0.08
  -3   4  15    1.33    0.06
  -3   4  15    1.29    0.06
   2  -4 -15    0.13    0.03
   2  -4 -15    0.15    0.03
   2  -4 -15    0.15    0.03
   2  -4 -15    0.13    0.05
  -2   4  15    0.16    0.02
  -2   4  15    0.19    0.06
  -2   4  15    0.17    0.04
  -2   4  15    0.16    0.04
  -2   4  15    0.12    0.03
  -2   4  15    0.16    0.03
   1  -4 -15    7.54    0.27
   1  -4 -15    7.43    0.26
   1  -4 -15    7.27    0.27
  -1   4  15    7.23    0.27
  -1   4  15    7.31    0.31
  -1   4  15    7.35    0.28
  -1   4  15    7.33    0.27
   0  -4 -15    2.98    0.12
   0  -4 -15    3.08    0.12
   0   4  15    2.77    0.16
   0   4  15    2.96    0.13
   0   4  15    2.79    0.16
   0   4  15    3.04    0.14
  -1  -4 -15    3.36    0.13
  -1  -4 -15    3.27    0.13
   1   4  15    3.43    0.17
   1   4  15    3.49    0.15
   1   4  15    3.54    0.14
   2   4  15    0.02    0.03
   2   4  15   -0.01    0.03
   2  -5 -15    1.19    0.06
   2  -5 -15    1.21    0.06
   2  -5 -15    1.18    0.07
  -2   5  15    1.19    0.06
  -2   5  15    1.19    0.07
  -2   5  15    1.04    0.06
   1  -5 -15    0.53    0.04
   1  -5 -15    0.52    0.04
  -1   5  15    0.48    0.06
  -1   5  15    0.43    0.07
  -1   5  15    0.49    0.04
  -1   5  15    0.46    0.04
   0  -5 -15    0.03    0.02
   0  -5 -15    0.06    0.02
   0   5  15    0.04    0.02
   0   5  15    0.03    0.04
   0   5  15    0.08    0.03
   1   5 -16    0.06    0.03
   1   5 -16    0.09    0.04
   1   5 -16    0.05    0.02
  -1  -5  16    0.04    0.03
   0   5 -16    0.14    0.02
   0   5 -16    0.20    0.03
   0  -5  16    0.14    0.04
   0  -5  16    0.12    0.04
  -1   5 -16    0.03    0.03
  -1   5 -16    0.01    0.02
  -1   5 -16    0.02    0.02
   1  -5  16    0.00    0.04
   1  -5  16   -0.02    0.03
   1  -5  16    0.01    0.02
   1  -5  16   -0.02    0.03
  -2   5 -16    0.52    0.04
  -2   5 -16    0.61    0.05
   2  -5  16    0.57    0.05
   2  -5  16    0.63    0.06
   2  -5  16    0.57    0.05
   2   4 -16    0.63    0.05
   2   4 -16    0.72    0.04
   2   4 -16    0.68    0.07
  -2  -4  16    0.58    0.05
  -2  -4  16    0.52    0.06
  -2  -4  16    0.65    0.05
   1   4 -16    0.96    0.06
   1   4 -16    0.91    0.05
   1   4 -16    0.84    0.07
  -1  -4  16    0.77    0.06
  -1  -4  16    0.67    0.07
  -1  -4  16    1.00    0.07
  -1  -4  16    0.92    0.08
   0   4 -16    6.33    0.24
   0   4 -16    6.70    0.23
   0   4 -16    6.31    0.24
   0  -4  16    6.59    0.24
   0  -4  16    6.58    0.25
   0  -4  16    6.02    0.24
  -1   4 -16    0.33    0.03
  -1   4 -16    0.43    0.05
  -1   4 -16    0.42    0.03
  -1   4 -16    0.38    0.04
   1  -4  16    0.42    0.06
   1  -4  16    0.35    0.04
   1  -4  16    0.49    0.06
   1  -4  16    0.43    0.04
  -2   4 -16    0.04    0.03
  -2   4 -16    0.02    0.02
  -2   4 -16    0.06    0.02
   2  -4  16    0.06    0.03
   2  -4  16    0.06    0.04
   2  -4  16    0.04    0.03
  -3   4 -16    1.18    0.05
  -3   4 -16    1.19    0.05
  -3   4 -16    1.17    0.06
   3  -4  16    0.99    0.07
   3  -4  16    1.24    0.07
   3  -4  16    1.18    0.06
   3   3 -16    0.52    0.05
   3   3 -16    0.56    0.06
  -3  -3  16    0.52    0.05
  -3  -3  16    0.59    0.06
  -3  -3  16    0.49    0.04
   2   3 -16    2.09    0.11
   2   3 -16    2.05    0.11
   2   3 -16    2.09    0.09
   2   3 -16    1.84    0.10
  -2  -3  16    2.09    0.10
  -2  -3  16    1.93    0.09
  -2  -3  16    2.16    0.11
   1   3 -16    2.21    0.10
   1   3 -16    2.04    0.11
   1   3 -16    2.10    0.12
   1   3 -16    2.21    0.09
  -1  -3  16    2.27    0.12
  -1  -3  16    2.44    0.11
  -1  -3  16    2.41    0.11
   0   3 -16    4.45    0.18
   0   3 -16    4.76    0.18
   0   3 -16    4.80    0.17
   0   3 -16    4.83    0.17
   0  -3  16    4.61    0.19
   0  -3  16    4.51    0.18
   0  -3  16    4.86    0.18
   0  -3  16    4.79    0.19
   0  -3  16    5.11    0.19
  -1   3 -16    9.84    0.33
  -1   3 -16    8.98    0.34
  -1   3 -16    9.25    0.33
   1  -3  16    9.61    0.35
   1  -3  16    9.67    0.34
   1  -3  16    9.66    0.34
   1  -3  16    9.51    0.35
  -2   3 -16    2.80    0.12
  -2   3 -16    2.79    0.11
  -2   3 -16    2.77    0.11
   2  -3  16    2.77    0.12
   2  -3  16    2.80    0.13
   2  -3  16    2.81    0.12
  -3   3 -16    1.04    0.05
  -3   3 -16    1.03    0.05
   3  -3  16    1.00    0.07
   3  -3  16    1.02    0.07
   3  -3  16    1.02    0.06
  -4   3 -16    5.22    0.18
  -4   3 -16    5.04    0.18
   4  -3  16    4.99    0.19
   4  -3  16    5.05    0.18
   4  -3  16    5.17    0.19
   4   2 -16    0.43    0.04
   3   2 -16    3.45    0.15
   3   2 -16    3.43    0.14
   3   2 -16    3.62    0.13
   3   2 -16    3.49    0.15
  -3  -2  16    3.49    0.15
  -3  -2  16    3.33    0.14
  -3  -2  16    3.63    0.14
   2   2 -16    0.75    0.05
   2   2 -16    0.77    0.07
   2   2 -16    0.87    0.07
   2   2 -16    0.88    0.08
   2   2 -16    0.82    0.05
  -2  -2  16    0.96    0.06
  -2  -2  16    0.96    0.08
  -2  -2  16    0.88    0.06
  -2  -2  16    0.91    0.06
   1   2 -16   13.03    0.50
  -1  -2  16   11.47    0.52
  -1  -2  16   13.08    0.51
  -1  -2  16   12.82    0.49
  -1  -2  16   13.18    0.45
  -1  -2  16   13.34    0.46
   0   2 -16    4.30    0.23
   0  -2  16    4.20    0.22
   0  -2  16    4.28    0.20
   0  -2  16    4.37    0.20
   0  -2  16    3.99    0.16
  -1   2 -16    1.04    0.06
  -1   2 -16    0.97    0.11
   1  -2  16    1.11    0.11
   1  -2  16    1.00    0.09
   1  -2  16    1.14    0.09
  -2   2 -16   17.61    0.60
  -2   2 -16   18.58    0.62
  -2   2 -16   17.23    0.68
  -2   2 -16   18.20    0.61
   2  -2  16   17.75    0.62
   2  -2  16   16.77    0.61
   2  -2  16   17.70    0.62
  -3   2 -16    0.79    0.08
  -3   2 -16    0.62    0.04
   3  -2  16    0.59    0.05
   3  -2  16    0.59    0.06
   3  -2  16    0.67    0.06
  -4   2 -16    0.01    0.02
   4  -2  16   -0.01    0.02
   4  -2  16    0.01    0.03
   4  -2  16    0.01    0.03
   4   1 -16    0.31    0.04
   4   1 -16    0.30    0.03
   4   1 -16    0.28    0.05
   4   1 -16    0.32    0.04
  -4  -1  16    0.35    0.04
  -4  -1  16    0.27    0.04
  -4  -1  16    0.29    0.03
   3   1 -16    0.05    0.03
   3   1 -16    0.06    0.02
   3   1 -16    0.10    0.04
   3   1 -16    0.04    0.04
   3   1 -16    0.13    0.04
  -3  -1  16    0.06    0.04
  -3  -1  16    0.08    0.03
  -3  -1  16    0.12    0.05
  -3  -1  16    0.05    0.03
   2   1 -16    0.37    0.07
  -2  -1  16    0.44    0.08
  -2  -1  16    0.38    0.08
  -2  -1  16    0.50    0.05
  -2  -1  16    0.39    0.07
   1   1 -16    7.03    0.28
   1   1 -16    6.21    0.30
  -1  -1  16    6.17    0.28
  -1  -1  16    6.75    0.27
  -1  -1  16    6.29    0.28
  -1  -1  16    6.64    0.28
  -1  -1  16    6.31    0.25
   0   1 -16    6.94    0.28
   0   1 -16    6.88    0.30
   0  -1  16    6.96    0.28
   0  -1  16    6.97    0.27
   0  -1  16    6.66    0.29
  -1   1 -16    0.96    0.05
  -1   1 -16    0.98    0.10
   1  -1  16    0.98    0.09
   1  -1  16    0.89    0.10
  -2   1 -16    2.73    0.14
  -2   1 -16    2.87    0.12
   2  -1  16    2.57    0.18
   2  -1  16    2.33    0.15
  -3   1 -16    5.33    0.21
  -3   1 -16    5.58    0.20
  -3   1 -16    5.43    0.20
  -3   1 -16    5.18    0.21
   3  -1  16    5.57    0.21
   3  -1  16    5.76    0.21
   3  -1  16    5.61    0.20
  -4   1 -16    0.29    0.03
  -4   1 -16    0.30    0.03
   4  -1  16    0.27    0.04
   4  -1  16    0.26    0.03
   4   0 -16    0.23    0.03
   4   0 -16    0.25    0.03
   4   0 -16    0.26    0.03
  -4   0  16    0.26    0.03
  -4   0  16    0.29    0.05
  -4   0  16    0.26    0.04
   3   0 -16    8.33    0.30
   3   0 -16    8.15    0.30
   3   0 -16    8.13    0.31
   3   0 -16    7.90    0.29
  -3   0  16    8.09    0.30
  -3   0  16    8.54    0.31
  -3   0  16    8.41    0.30
   2   0 -16    1.57    0.14
   2   0 -16    1.48    0.11
  -2   0  16    1.35    0.13
  -2   0  16    1.51    0.11
  -2   0  16    1.20    0.11
   1   0 -16    0.58    0.07
   1   0 -16    0.55    0.07
  -1   0  16    0.59    0.07
  -1   0  16    0.56    0.08
  -1   0  16    0.66    0.07
   0   0 -16    9.86    0.37
   0   0 -16    9.55    0.36
   0   0 -16    9.95    0.39
   0   0  16    9.84    0.39
   0   0  16    9.70    0.39
   0   0  16   10.18    0.38
  -1   0 -16    0.54    0.04
  -1   0 -16    0.61    0.07
  -1   0 -16    0.46    0.07
   1   0  16    0.59    0.07
  -2   0 -16   23.74    0.74
  -2   0 -16   21.78    0.77
  -2   0 -16   18.60    0.83
   2   0  16   21.26    0.79
  -3   0 -16    1.61    0.08
  -3   0 -16    1.81    0.08
  -3   0 -16    1.55    0.07
  -3   0 -16    1.59    0.09
   3   0  16    1.72    0.09
   3   0  16    1.85    0.08
   3   0  16    1.87    0.09
  -4   0 -16   16.76    0.55
  -4   0 -16   15.95    0.54
  -4   0 -16   15.41    0.56
   4   0  16   16.14    0.56
   4   0  16   15.95    0.58
   4   0  16   15.70    0.55
   4  -1 -16    6.22    0.23
   4  -1 -16    5.63    0.23
   4  -1 -16    6.44    0.23
  -4   1  16    6.66    0.24
  -4   1  16    6.41    0.23
   3  -1 -16    8.58    0.30
   3  -1 -16    8.32    0.31
   3  -1 -16    8.42    0.31
  -3   1  16    8.55    0.31
  -3   1  16    8.36    0.32
  -3   1  16    8.41    0.30
   2  -1 -16    4.08    0.21
  -2   1  16    4.52    0.23
   1  -1 -16    1.87    0.13
   1  -1 -16    1.90    0.12
   1  -1 -16    1.84    0.10
  -1   1  16    2.07    0.13
  -1   1  16    2.02    0.14
   0  -1 -16    1.13    0.06
   0  -1 -16    1.23    0.09
   0  -1 -16    1.17    0.11
   0   1  16    1.38    0.10
   0   1  16    1.29    0.11
   0   1  16    1.22    0.10
  -1  -1 -16    1.52    0.13
  -1  -1 -16    1.40    0.07
  -1  -1 -16    1.68    0.12
  -1  -1 -16    1.39    0.07
  -1  -1 -16    1.52    0.07
  -1  -1 -16    1.46    0.15
   1   1  16    1.44    0.11
   1   1  16    1.55    0.11
  -2  -1 -16    1.20    0.07
  -2  -1 -16    1.20    0.06
  -2  -1 -16    1.17    0.07
  -2  -1 -16    1.14    0.07
  -2  -1 -16    1.09    0.06
   2   1  16    1.05    0.07
   2   1  16    1.10    0.06
   2   1  16    1.25    0.11
  -3  -1 -16    0.08    0.02
  -3  -1 -16    0.16    0.03
  -3  -1 -16    0.13    0.03
   3   1  16    0.11    0.03
   3   1  16    0.14    0.04
   3   1  16    0.06    0.05
  -4  -1 -16    0.11    0.02
  -4  -1 -16    0.15    0.02
  -4  -1 -16    0.14    0.03
   4   1  16    0.11    0.02
   4  -2 -16    1.25    0.07
   4  -2 -16    1.21    0.06
   4  -2 -16    1.26    0.06
  -4   2  16    1.18    0.07
  -4   2  16    1.18    0.07
  -4   2  16    1.24    0.07
   3  -2 -16    0.33    0.04
   3  -2 -16    0.25    0.03
   3  -2 -16    0.36    0.05
  -3   2  16    0.32    0.05
  -3   2  16    0.25    0.04
  -3   2  16    0.27    0.03
   2  -2 -16    1.45    0.09
   2  -2 -16    1.29    0.13
   2  -2 -16    1.29    0.08
  -2   2  16    1.28    0.08
  -2   2  16    1.46    0.07
  -2   2  16    1.50    0.14
  -2   2  16    1.27    0.09
  -2   2  16    1.24    0.12
  -2   2  16    1.15    0.08
  -2   2  16    1.13    0.12
   1  -2 -16   14.04    0.54
   1  -2 -16   14.19    0.53
   1  -2 -16   14.25    0.53
   1  -2 -16   14.19    0.49
  -1   2  16   13.51    0.54
  -1   2  16   14.23    0.55
  -1   2  16   13.73    0.54
   0  -2 -16    0.78    0.05
   0  -2 -16    0.75    0.05
   0  -2 -16    0.74    0.09
   0  -2 -16    0.80    0.05
   0  -2 -16    0.78    0.09
   0   2  16    0.77    0.09
   0   2  16    0.95    0.11
   0   2  16    0.78    0.10
  -1  -2 -16    0.32    0.04
  -1  -2 -16    0.29    0.10
  -1  -2 -16    0.33    0.04
  -1  -2 -16    0.08    0.07
  -1  -2 -16    0.32    0.04
   1   2  16    0.24    0.06
   1   2  16    0.26    0.07
   1   2  16    0.40    0.06
   1   2  16    0.23    0.10
  -2  -2 -16    0.34    0.04
  -2  -2 -16    0.36    0.04
  -2  -2 -16    0.38    0.04
  -2  -2 -16    0.36    0.04
   2   2  16    0.35    0.04
   2   2  16    0.29    0.06
  -3  -2 -16    0.00    0.02
  -3  -2 -16    0.02    0.02
   3   2  16   -0.01    0.03
   3   2  16   -0.02    0.04
   4  -3 -16    1.40    0.07
  -4   3  16    1.43    0.07
  -4   3  16    1.26    0.07
  -4   3  16    1.42    0.06
   3  -3 -16    1.12    0.07
   3  -3 -16    1.17    0.07
   3  -3 -16    1.09    0.07
  -3   3  16    1.13    0.07
  -3   3  16    1.20    0.06
  -3   3  16    1.07    0.07
   2  -3 -16    0.03    0.04
   2  -3 -16    0.03    0.03
   2  -3 -16    0.06    0.03
   2  -3 -16    0.03    0.03
  -2   3  16    0.02    0.03
  -2   3  16    0.03    0.02
  -2   3  16    0.03    0.03
  -2   3  16   -0.02    0.03
   1  -3 -16   -0.05    0.02
   1  -3 -16    0.01    0.03
   1  -3 -16    0.02    0.03
   1  -3 -16    0.03    0.03
   1  -3 -16   -0.01    0.03
   1  -3 -16   -0.03    0.03
  -1   3  16    0.00    0.03
  -1   3  16    0.01    0.02
  -1   3  16   -0.04    0.03
  -1   3  16   -0.03    0.03
   0  -3 -16   10.78    0.37
   0  -3 -16   11.01    0.37
   0  -3 -16   10.56    0.38
   0  -3 -16   10.96    0.38
   0   3  16    9.97    0.41
   0   3  16   10.48    0.38
   0   3  16   10.26    0.38
   0   3  16   10.19    0.38
   0   3  16   10.15    0.37
   0   3  16   10.69    0.41
  -1  -3 -16    0.43    0.05
  -1  -3 -16    0.50    0.05
  -1  -3 -16    0.49    0.04
   1   3  16    0.46    0.06
   1   3  16    0.47    0.08
   1   3  16    0.46    0.05
   1   3  16    0.47    0.06
  -2  -3 -16    0.05    0.02
  -2  -3 -16    0.06    0.02
  -2  -3 -16    0.02    0.02
   2   3  16    0.07    0.05
   2   3  16    0.07    0.03
   2   3  16    0.04    0.03
  -3  -3 -16    1.17    0.05
   3   3  16    1.05    0.08
   3   3  16    1.05    0.06
   3   3  16    1.13    0.06
   3  -4 -16    0.63    0.05
   3  -4 -16    0.69    0.05
  -3   4  16    0.65    0.05
  -3   4  16    0.69    0.05
  -3   4  16    0.70    0.04
   2  -4 -16   11.17    0.39
   2  -4 -16   10.58    0.39
   2  -4 -16   11.36    0.39
  -2   4  16   10.91    0.39
  -2   4  16   10.88    0.39
  -2   4  16   10.83    0.40
  -2   4  16   11.28    0.38
  -2   4  16   10.66    0.39
  -2   4  16   10.45    0.42
   1  -4 -16    3.39    0.13
   1  -4 -16    3.16    0.14
   1  -4 -16    3.58    0.14
   1  -4 -16    3.31    0.14
  -1   4  16    3.48    0.14
  -1   4  16    3.00    0.17
  -1   4  16    3.33    0.15
  -1   4  16    3.32    0.14
   0  -4 -16    1.12    0.07
   0  -4 -16    1.13    0.07
   0  -4 -16    1.22    0.06
   0   4  16    1.07    0.10
   0   4  16    1.09    0.07
   0   4  16    0.99    0.10
   0   4  16    1.19    0.08
  -1  -4 -16    1.61    0.07
   1   4  16    1.71    0.12
   1   4  16    1.81    0.09
   1   4  16    1.79    0.09
  -2  -4 -16    0.11    0.02
   2   4  16    0.12    0.03
   2   4  16    0.14    0.04
   2  -5 -16    0.99    0.05
   2  -5 -16    0.89    0.06
   2  -5 -16    0.93    0.05
  -2   5  16    0.87    0.06
  -2   5  16    0.75    0.05
  -2   5  16    0.83    0.05
   1  -5 -16    0.23    0.03
   1  -5 -16    0.26    0.04
  -1   5  16    0.28    0.04
  -1   5  16    0.25    0.03
  -1   5  16    0.24    0.03
   0  -5 -16    0.06    0.02
   0   5  16    0.05    0.02
   0   5  16    0.08    0.03
   0   5  16    0.06    0.04
   0   5 -17    0.64    0.04
   0   5 -17    0.64    0.05
   0  -5  17    0.52    0.06
   0  -5  17    0.69    0.06
  -1   5 -17    0.07    0.02
  -1   5 -17    0.05    0.02
  -1   5 -17    0.07    0.03
   1  -5  17    0.05    0.03
   1  -5  17    0.08    0.03
   1  -5  17    0.06    0.02
  -2   5 -17    0.34    0.03
  -2   5 -17    0.41    0.04
   2  -5  17    0.25    0.04
   2  -5  17    0.37    0.05
   2  -5  17    0.40    0.04
   2  -5  17    0.20    0.04
   2   4 -17    0.07    0.03
   2   4 -17    0.19    0.04
   2   4 -17    0.18    0.02
   2   4 -17    0.18    0.03
  -2  -4  17    0.12    0.03
  -2  -4  17    0.13    0.03
   1   4 -17    0.58    0.07
   1   4 -17    0.57    0.05
   1   4 -17    0.58    0.04
  -1  -4  17    0.49    0.06
  -1  -4  17    0.70    0.07
  -1  -4  17    0.62    0.06
   0   4 -17    3.42    0.14
   0   4 -17    3.76    0.13
   0   4 -17    3.65    0.14
   0  -4  17    3.87    0.15
   0  -4  17    3.42    0.14
   0  -4  17    3.54    0.15
   0  -4  17    3.50    0.17
  -1   4 -17    0.41    0.03
  -1   4 -17    0.46    0.05
  -1   4 -17    0.48    0.04
  -1   4 -17    0.44    0.05
   1  -4  17    0.41    0.06
   1  -4  17    0.53    0.06
   1  -4  17    0.44    0.05
   1  -4  17    0.41    0.05
  -2   4 -17    0.02    0.02
  -2   4 -17   -0.02    0.02
  -2   4 -17    0.00    0.02
   2  -4  17    0.02    0.04
   2  -4  17   -0.02    0.03
   2  -4  17   -0.02    0.02
  -3   4 -17    0.00    0.02
  -3   4 -17    0.02    0.01
  -3   4 -17    0.01    0.02
   3  -4  17    0.00    0.03
   3  -4  17    0.01    0.02
   3  -4  17    0.01    0.03
   3   3 -17    0.49    0.05
   3   3 -17    0.47    0.05
  -3  -3  17    0.35    0.05
  -3  -3  17    0.52    0.05
   2   3 -17    0.13    0.02
   2   3 -17    0.09    0.05
   2   3 -17    0.12    0.04
  -2  -3  17    0.15    0.03
  -2  -3  17    0.12    0.04
  -2  -3  17    0.08    0.03
   1   3 -17    2.10    0.12
   1   3 -17    2.19    0.09
  -1  -3  17    2.14    0.10
  -1  -3  17    2.08    0.11
  -1  -3  17    2.38    0.11
  -1  -3  17    2.27    0.11
  -1  -3  17    2.23    0.12
   0   3 -17    1.16    0.06
   0   3 -17    1.14    0.06
   0  -3  17    1.19    0.07
   0  -3  17    1.09    0.08
   0  -3  17    1.16    0.08
   0  -3  17    1.21    0.09
   0  -3  17    1.16    0.08
  -1   3 -17    3.12    0.12
  -1   3 -17    3.07    0.12
  -1   3 -17    3.02    0.12
   1  -3  17    3.16    0.13
   1  -3  17    3.14    0.14
   1  -3  17    3.08    0.14
  -2   3 -17   -0.03    0.02
  -2   3 -17    0.03    0.02
  -2   3 -17    0.00    0.02
   2  -3  17    0.00    0.03
   2  -3  17    0.00    0.02
   2  -3  17    0.00    0.04
  -3   3 -17    0.18    0.02
  -3   3 -17    0.19    0.02
   3  -3  17    0.18    0.03
   3  -3  17    0.17    0.03
  -4   3 -17    1.19    0.05
  -4   3 -17    1.24    0.05
   4  -3  17    1.22    0.06
   4  -3  17    1.28    0.06
   4  -3  17    1.29    0.06
   3   2 -17    0.05    0.04
   3   2 -17    0.09    0.03
   3   2 -17    0.11    0.03
  -3  -2  17    0.05    0.03
  -3  -2  17    0.10    0.03
  -3  -2  17    0.10    0.03
  -3  -2  17    0.14    0.04
  -3  -2  17    0.06    0.02
   2   2 -17    2.21    0.11
   2   2 -17    2.01    0.09
   2   2 -17    2.14    0.10
   2   2 -17    2.24    0.09
   2   2 -17    2.23    0.12
  -2  -2  17    2.11    0.10
  -2  -2  17    2.06    0.11
  -2  -2  17    2.13    0.10
  -2  -2  17    2.49    0.12
  -2  -2  17    2.34    0.10
   1   2 -17   18.86    0.72
   1   2 -17   20.89    0.75
  -1  -2  17   20.19    0.74
  -1  -2  17   19.35    0.73
  -1  -2  17   20.54    0.70
  -1  -2  17   20.10    0.75
  -1  -2  17   20.04    0.69
  -1  -2  17   19.99    0.74
   0   2 -17   19.18    0.72
   0  -2  17   19.02    0.69
   0  -2  17   17.42    0.65
   0  -2  17   19.35    0.71
   0  -2  17   18.69    0.68
  -1   2 -17    0.08    0.07
  -1   2 -17   -0.01    0.03
   1  -2  17    0.08    0.06
   1  -2  17    0.12    0.06
   1  -2  17    0.01    0.05
  -2   2 -17    8.89    0.31
  -2   2 -17    8.75    0.29
  -2   2 -17    8.33    0.30
   2  -2  17    8.13    0.30
   2  -2  17    8.37    0.31
   2  -2  17    8.34    0.31
  -3   2 -17    0.24    0.02
   3  -2  17    0.26    0.03
   3  -2  17    0.27    0.04
   3  -2  17    0.27    0.04
  -4   2 -17    0.10    0.02
   4  -2  17    0.11    0.03
   4  -2  17    0.13    0.02
   4  -2  17    0.07    0.03
   4   1 -17    2.13    0.10
   4   1 -17    1.92    0.08
   4   1 -17    2.09    0.09
  -4  -1  17    2.12    0.10
  -4  -1  17    2.19    0.09
  -4  -1  17    1.89    0.09
   3   1 -17    0.50    0.04
   3   1 -17    0.59    0.06
   3   1 -17    0.50    0.06
   3   1 -17    0.41    0.05
   3   1 -17    0.52    0.07
  -3  -1  17    0.53    0.06
  -3  -1  17    0.55    0.05
  -3  -1  17    0.63    0.06
  -3  -1  17    0.62    0.07
   2   1 -17    0.25    0.05
   2   1 -17    0.15    0.02
   2   1 -17    0.24    0.04
  -2  -1  17    0.17    0.03
  -2  -1  17    0.15    0.04
  -2  -1  17    0.13    0.04
   1   1 -17    2.16    0.14
  -1  -1  17    2.16    0.13
  -1  -1  17    2.20    0.13
  -1  -1  17    1.87    0.14
   0   1 -17    2.66    0.16
   0   1 -17    2.69    0.15
   0  -1  17    2.64    0.16
   0  -1  17    2.80    0.15
   0  -1  17    2.75    0.14
  -1   1 -17    5.35    0.20
  -1   1 -17    5.59    0.26
   1  -1  17    5.30    0.26
   1  -1  17    5.52    0.24
  -2   1 -17    6.38    0.23
  -2   1 -17    5.83    0.24
  -2   1 -17    6.83    0.23
  -2   1 -17    6.57    0.25
   2  -1  17    5.58    0.23
   2  -1  17    6.21    0.23
   2  -1  17    5.96    0.30
   2  -1  17    5.63    0.27
  -3   1 -17    5.98    0.21
  -3   1 -17    5.88    0.22
  -3   1 -17    5.59    0.23
   3  -1  17    5.97    0.22
   3  -1  17    5.94    0.22
   3  -1  17    6.13    0.22
  -4   1 -17    0.03    0.02
  -4   1 -17    0.03    0.01
   4  -1  17   -0.01    0.04
   4  -1  17    0.03    0.03
   4  -1  17    0.06    0.02
   4   0 -17   -0.01    0.02
   4   0 -17   -0.02    0.02
   4   0 -17    0.01    0.02
  -4   0  17    0.01    0.03
  -4   0  17    0.00    0.02
  -4   0  17    0.01    0.03
   3   0 -17    4.87    0.18
   3   0 -17    4.54    0.19
   3   0 -17    4.79    0.19
   3   0 -17    4.70    0.18
  -3   0  17    4.81    0.18
  -3   0  17    4.73    0.19
  -3   0  17    4.84    0.20
   2   0 -17    1.49    0.14
   2   0 -17    1.61    0.12
  -2   0  17    1.45    0.13
  -2   0  17    1.46    0.11
  -2   0  17    1.41    0.12
   1   0 -17    0.00    0.04
   1   0 -17   -0.03    0.05
  -1   0  17    0.01    0.04
  -1   0  17    0.04    0.05
  -1   0  17    0.01    0.04
   0   0 -17    3.61    0.17
   0   0 -17    3.75    0.19
   0   0 -17    3.62    0.15
   0   0  17    3.49    0.18
   0   0  17    3.83    0.18
   0   0  17    3.37    0.19
  -1   0 -17    1.99    0.14
  -1   0 -17    2.03    0.09
  -1   0 -17    2.00    0.11
   1   0  17    2.09    0.13
  -2   0 -17    5.61    0.22
  -2   0 -17    5.48    0.21
  -2   0 -17    5.48    0.21
  -2   0 -17    5.81    0.21
   2   0  17    5.36    0.20
   2   0  17    5.87    0.34
   2   0  17    5.49    0.21
   2   0  17    5.71    0.21
  -3   0 -17   31.60    1.04
  -3   0 -17   29.76    1.03
  -3   0 -17   30.54    1.02
  -3   0 -17   28.97    1.03
   3   0  17   29.33    1.03
   3   0  17   29.65    1.04
   3   0  17   31.02    1.03
  -4   0 -17    0.87    0.04
  -4   0 -17    1.10    0.05
  -4   0 -17    0.81    0.06
   4   0  17    0.98    0.06
   4   0  17    0.98    0.08
   4  -1 -17    0.12    0.03
   4  -1 -17    0.13    0.02
  -4   1  17    0.12    0.02
  -4   1  17    0.13    0.04
   3  -1 -17    5.63    0.21
   3  -1 -17    5.40    0.21
   3  -1 -17    5.49    0.20
  -3   1  17    5.40    0.20
  -3   1  17    5.39    0.22
  -3   1  17    5.53    0.21
   2  -1 -17   67.96    2.35
  -2   1  17   67.84    2.37
   1  -1 -17    8.76    0.35
   1  -1 -17    8.62    0.36
  -1   1  17    8.72    0.37
  -1   1  17    9.40    0.38
   0  -1 -17    0.10    0.05
   0  -1 -17    0.09    0.02
   0  -1 -17    0.06    0.05
   0  -1 -17    0.13    0.02
   0   1  17    0.06    0.05
   0   1  17    0.20    0.06
   0   1  17    0.09    0.05
  -1  -1 -17    0.02    0.05
  -1  -1 -17    0.03    0.02
  -1  -1 -17    0.06    0.06
  -1  -1 -17    0.03    0.02
  -1  -1 -17    0.01    0.02
   1   1  17   -0.05    0.05
   1   1  17    0.04    0.05
  -2  -1 -17    5.73    0.21
  -2  -1 -17    5.50    0.21
  -2  -1 -17    5.27    0.20
  -2  -1 -17    5.64    0.21
  -2  -1 -17    5.89    0.20
   2   1  17    5.75    0.25
   2   1  17    5.29    0.21
   2   1  17    5.23    0.20
  -3  -1 -17    0.10    0.03
  -3  -1 -17    0.10    0.03
  -3  -1 -17    0.08    0.04
  -3  -1 -17    0.11    0.03
   3   1  17    0.12    0.03
   3   1  17    0.09    0.05
  -4  -1 -17    1.61    0.07
   4   1  17    1.56    0.07
   4  -2 -17    0.03    0.02
   4  -2 -17    0.05    0.03
   4  -2 -17    0.03    0.02
  -4   2  17    0.03    0.03
  -4   2  17    0.02    0.03
  -4   2  17    0.05    0.02
   3  -2 -17    0.19    0.03
   3  -2 -17    0.27    0.04
   3  -2 -17    0.34    0.05
  -3   2  17    0.23    0.04
  -3   2  17    0.26    0.05
  -3   2  17    0.23    0.03
   2  -2 -17    0.23    0.03
   2  -2 -17    0.22    0.04
   2  -2 -17    0.27    0.05
  -2   2  17    0.22    0.03
  -2   2  17    0.19    0.03
  -2   2  17    0.20    0.04
  -2   2  17    0.25    0.04
   1  -2 -17   14.93    0.55
   1  -2 -17   15.04    0.56
   1  -2 -17   14.96    0.55
   1  -2 -17   13.53    0.51
  -1   2  17   14.64    0.56
  -1   2  17   15.06    0.57
  -1   2  17   13.80    0.56
   0  -2 -17    0.56    0.05
   0  -2 -17    0.57    0.04
   0  -2 -17    0.71    0.11
   0  -2 -17    0.48    0.09
   0  -2 -17    0.61    0.05
   0   2  17    0.61    0.09
   0   2  17    0.62    0.10
   0   2  17    0.48    0.10
  -1  -2 -17    0.10    0.03
  -1  -2 -17    0.06    0.03
  -1  -2 -17    0.05    0.02
  -1  -2 -17    0.08    0.03
  -1  -2 -17    0.08    0.03
   1   2  17    0.10    0.04
   1   2  17    0.08    0.03
   1   2  17    0.06    0.04
  -2  -2 -17    0.00    0.02
  -2  -2 -17    0.01    0.02
  -2  -2 -17   -0.08    0.04
  -2  -2 -17    0.01    0.03
   2   2  17   -0.02    0.03
   2   2  17    0.02    0.05
  -3  -2 -17    0.03    0.02
  -3  -2 -17    0.04    0.03
  -3  -2 -17    0.02    0.02
   3   2  17   -0.01    0.04
   3   2  17    0.00    0.03
   4  -3 -17    1.22    0.06
  -4   3  17    1.23    0.06
  -4   3  17    1.09    0.06
  -4   3  17    1.20    0.06
   3  -3 -17    0.42    0.04
   3  -3 -17    0.44    0.04
   3  -3 -17    0.40    0.05
  -3   3  17    0.40    0.04
  -3   3  17    0.35    0.04
  -3   3  17    0.45    0.05
   2  -3 -17    0.48    0.07
   2  -3 -17    0.49    0.05
   2  -3 -17    0.47    0.05
   2  -3 -17    0.50    0.05
  -2   3  17    0.48    0.04
  -2   3  17    0.44    0.05
  -2   3  17    0.50    0.05
  -2   3  17    0.44    0.06
   1  -3 -17    2.56    0.11
   1  -3 -17    2.64    0.12
   1  -3 -17    2.48    0.11
   1  -3 -17    2.14    0.11
   1  -3 -17    2.70    0.11
   1  -3 -17    2.60    0.14
  -1   3  17    2.52    0.11
  -1   3  17    2.57    0.10
  -1   3  17    2.63    0.12
  -1   3  17    2.47    0.12
   0  -3 -17   12.81    0.45
   0  -3 -17   12.89    0.44
   0  -3 -17   12.57    0.44
   0  -3 -17   12.76    0.44
   0   3  17   12.59    0.48
   0   3  17   12.67    0.45
   0   3  17   11.93    0.45
   0   3  17   12.35    0.44
   0   3  17   12.46    0.45
   0   3  17   12.36    0.47
  -1  -3 -17    1.60    0.07
  -1  -3 -17    1.52    0.08
  -1  -3 -17    1.53    0.08
   1   3  17    1.49    0.09
   1   3  17    1.51    0.12
   1   3  17    1.45    0.08
   1   3  17    1.47    0.09
  -2  -3 -17    0.09    0.03
  -2  -3 -17    0.05    0.02
   2   3  17    0.06    0.03
   2   3  17    0.02    0.05
   2   3  17    0.05    0.03
   3  -4 -17    1.96    0.09
   3  -4 -17    1.90    0.08
  -3   4  17    1.82    0.08
  -3   4  17    1.84    0.07
  -3   4  17    1.91    0.09
   2  -4 -17    0.26    0.05
   2  -4 -17    0.23    0.03
   2  -4 -17    0.34    0.04
  -2   4  17    0.28    0.03
  -2   4  17    0.42    0.08
  -2   4  17    0.22    0.04
  -2   4  17    0.32    0.04
  -2   4  17    0.29    0.04
   1  -4 -17    5.13    0.20
   1  -4 -17    5.24    0.20
   1  -4 -17    5.17    0.20
   1  -4 -17    5.32    0.20
   1  -4 -17    5.52    0.20
  -1   4  17    5.41    0.20
  -1   4  17    5.37    0.20
  -1   4  17    5.34    0.21
  -1   4  17    5.20    0.24
   0  -4 -17    7.18    0.27
   0  -4 -17    8.20    0.28
   0  -4 -17    8.00    0.27
   0   4  17    7.26    0.30
   0   4  17    6.54    0.30
   0   4  17    7.57    0.28
   0   4  17    7.54    0.28
  -1  -4 -17   14.82    0.53
  -1  -4 -17   15.08    0.53
   1   4  17   15.88    0.56
   1   4  17   15.17    0.54
   1   4  17   15.66    0.54
   2  -5 -17    0.61    0.04
   2  -5 -17    0.67    0.04
   2  -5 -17    0.63    0.04
  -2   5  17    0.59    0.04
  -2   5  17    0.64    0.05
  -2   5  17    0.48    0.04
   1  -5 -17    0.02    0.03
   1  -5 -17    0.05    0.02
  -1   5  17    0.08    0.02
  -1   5  17    0.09    0.02
  -1   5  17    0.09    0.03
   0   5  17    0.00    0.02
   0   5  17    0.02    0.03
   0   5 -18    1.17    0.05
   0   5 -18    1.17    0.06
   0  -5  18    1.19    0.07
  -1   5 -18    0.68    0.05
  -1   5 -18    0.67    0.03
   1  -5  18    0.52    0.05
   1  -5  18    0.70    0.05
   1  -5  18    0.61    0.04
   1  -5  18    0.63    0.05
  -2   5 -18    0.52    0.04
   2  -5  18    0.53    0.04
   2   4 -18    0.89    0.04
   2   4 -18    0.84    0.06
  -2  -4  18    0.87    0.06
  -2  -4  18    0.86    0.06
   1   4 -18    0.37    0.05
   1   4 -18    0.38    0.05
   1   4 -18    0.42    0.04
  -1  -4  18    0.41    0.05
  -1  -4  18    0.46    0.06
  -1  -4  18    0.36    0.04
   0   4 -18    3.80    0.14
   0   4 -18    3.58    0.15
   0  -4  18    3.73    0.15
   0  -4  18    3.57    0.14
   0  -4  18    3.54    0.17
   0  -4  18    3.88    0.16
  -1   4 -18    0.04    0.03
  -1   4 -18    0.02    0.02
  -1   4 -18    0.03    0.02
   1  -4  18    0.07    0.04
   1  -4  18    0.06    0.03
   1  -4  18    0.03    0.04
  -2   4 -18    0.00    0.02
  -2   4 -18    0.01    0.02
  -2   4 -18    0.01    0.03
   2  -4  18    0.01    0.04
   2  -4  18    0.00    0.03
   2  -4  18    0.00    0.03
  -3   4 -18    0.00    0.02
  -3   4 -18    0.01    0.01
  -3   4 -18    0.02    0.02
   3  -4  18   -0.01    0.02
   3  -4  18   -0.01    0.02
   3  -4  18    0.01    0.02
   3   3 -18    0.26    0.04
   3   3 -18    0.26    0.04
  -3  -3  18    0.15    0.02
  -3  -3  18    0.20    0.03
   2   3 -18    0.78    0.05
   2   3 -18    0.76    0.07
   2   3 -18    0.81    0.07
  -2  -3  18    0.62    0.05
  -2  -3  18    0.75    0.06
  -2  -3  18    0.73    0.06
  -2  -3  18    0.78    0.07
   1   3 -18    4.85    0.18
   1   3 -18    4.79    0.20
  -1  -3  18    4.69    0.18
  -1  -3  18    5.04    0.19
  -1  -3  18    4.73    0.19
  -1  -3  18    4.54    0.19
  -1  -3  18    5.24    0.20
   0   3 -18   16.73    0.57
   0   3 -18   16.97    0.57
   0  -3  18   15.48    0.59
   0  -3  18   17.34    0.59
   0  -3  18   17.38    0.59
   0  -3  18   16.12    0.58
  -1   3 -18    3.16    0.12
  -1   3 -18    3.06    0.12
   1  -3  18    3.21    0.13
   1  -3  18    3.03    0.14
   1  -3  18    3.30    0.14
  -2   3 -18    0.07    0.02
  -2   3 -18    0.12    0.03
  -2   3 -18    0.09    0.02
   2  -3  18    0.12    0.05
   2  -3  18    0.10    0.03
   2  -3  18    0.07    0.03
  -3   3 -18    0.13    0.02
  -3   3 -18    0.15    0.02
   3  -3  18    0.12    0.03
   3  -3  18    0.14    0.03
   3   2 -18    0.02    0.04
   3   2 -18    0.02    0.03
   3   2 -18    0.05    0.03
  -3  -2  18    0.10    0.04
  -3  -2  18    0.05    0.02
  -3  -2  18    0.05    0.03
  -3  -2  18    0.05    0.03
   2   2 -18    5.78    0.22
   2   2 -18    5.45    0.21
   2   2 -18    5.34    0.22
   2   2 -18    5.45    0.20
  -2  -2  18    5.02    0.22
  -2  -2  18    6.15    0.22
  -2  -2  18    5.82    0.21
  -2  -2  18    5.53    0.21
   1   2 -18   16.13    0.58
   1   2 -18   17.78    0.60
   1   2 -18   16.75    0.58
  -1  -2  18   17.28    0.60
  -1  -2  18   16.48    0.59
  -1  -2  18   16.91    0.59
  -1  -2  18   16.49    0.59
   0   2 -18   29.46    1.06
   0  -2  18   29.95    1.03
   0  -2  18   28.05    1.05
   0  -2  18   28.11    1.03
  -1   2 -18    6.15    0.21
  -1   2 -18    5.39    0.28
  -1   2 -18    5.74    0.20
   1  -2  18    5.42    0.22
   1  -2  18    6.01    0.22
   1  -2  18    5.54    0.28
  -2   2 -18   12.33    0.43
  -2   2 -18   12.14    0.42
  -2   2 -18   12.06    0.41
   2  -2  18   11.64    0.42
   2  -2  18   11.80    0.43
   2  -2  18   11.98    0.42
  -3   2 -18    0.03    0.02
   3  -2  18    0.03    0.03
   3  -2  18    0.02    0.03
   3  -2  18    0.08    0.03
  -4   2 -18    0.42    0.03
   4  -2  18    0.36    0.04
   4  -2  18    0.44    0.04
   4  -2  18    0.34    0.04
   4   1 -18    1.08    0.06
   4   1 -18    0.90    0.05
  -4  -1  18    0.95    0.05
  -4  -1  18    1.05    0.06
  -4  -1  18    1.08    0.05
   3   1 -18    0.44    0.06
   3   1 -18    0.50    0.04
   3   1 -18    0.47    0.06
   3   1 -18    0.53    0.05
  -3  -1  18    0.50    0.07
  -3  -1  18    0.46    0.05
  -3  -1  18    0.44    0.05
  -3  -1  18    0.57    0.05
   2   1 -18    0.08    0.04
   2   1 -18    0.08    0.02
   2   1 -18    0.05    0.04
  -2  -1  18    0.03    0.03
  -2  -1  18    0.02    0.03
  -2  -1  18    0.05    0.03
   1   1 -18    2.07    0.14
  -1  -1  18    1.79    0.13
  -1  -1  18    1.90    0.13
   0   1 -18    2.58    0.16
   0   1 -18    2.53    0.15
   0  -1  18    2.57    0.14
   0  -1  18    2.46    0.13
  -1   1 -18    0.89    0.06
  -1   1 -18    0.63    0.10
   1  -1  18    0.85    0.09
   1  -1  18    0.90    0.11
  -2   1 -18   15.62    0.52
  -2   1 -18   15.05    0.52
  -2   1 -18   14.52    0.51
  -2   1 -18   14.24    0.50
   2  -1  18   14.49    0.52
   2  -1  18   14.53    0.51
   2  -1  18   14.38    0.51
  -3   1 -18    1.08    0.06
  -3   1 -18    0.99    0.07
  -3   1 -18    1.00    0.05
   3  -1  18    1.11    0.07
   3  -1  18    1.10    0.06
   3  -1  18    1.10    0.07
  -4   1 -18    0.04    0.02
  -4   1 -18    0.05    0.02
   4  -1  18    0.05    0.02
   4  -1  18    0.02    0.03
   4  -1  18    0.05    0.02
   4   0 -18    0.19    0.02
   4   0 -18    0.19    0.03
   4   0 -18    0.16    0.03
  -4   0  18    0.18    0.03
  -4   0  18    0.18    0.04
   3   0 -18    7.82    0.29
   3   0 -18    7.87    0.29
   3   0 -18    8.01    0.28
   3   0 -18    8.31    0.30
  -3   0  18    7.88    0.30
  -3   0  18    8.00    0.29
  -3   0  18    7.96    0.29
   2   0 -18    0.98    0.06
   2   0 -18    1.07    0.07
   2   0 -18    1.07    0.07
  -2   0  18    1.03    0.07
  -2   0  18    1.05    0.07
  -2   0  18    1.05    0.06
  -2   0  18    0.86    0.08
   1   0 -18    0.02    0.05
   1   0 -18    0.08    0.05
  -1   0  18   -0.08    0.05
  -1   0  18    0.00    0.05
   0   0 -18    0.49    0.07
   0   0 -18    0.57    0.08
   0   0 -18    0.55    0.06
   0   0  18    0.47    0.08
   0   0  18    0.50    0.08
   0   0  18    0.51    0.07
  -1   0 -18    0.01    0.04
  -1   0 -18    0.04    0.02
  -1   0 -18    0.01    0.06
   1   0  18    0.03    0.05
  -2   0 -18    1.94    0.09
  -2   0 -18    1.96    0.09
  -2   0 -18    1.84    0.10
  -2   0 -18    1.85    0.09
   2   0  18    1.85    0.09
   2   0  18    1.86    0.08
   2   0  18    1.79    0.09
  -3   0 -18    4.82    0.18
  -3   0 -18    4.52    0.17
  -3   0 -18    4.80    0.19
   3   0  18    4.71    0.18
   3   0  18    4.53    0.22
   3   0  18    4.67    0.17
  -4   0 -18    0.18    0.03
  -4   0 -18    0.22    0.02
  -4   0 -18    0.23    0.02
   4   0  18    0.20    0.04
   4   0  18    0.17    0.03
   4  -1 -18    0.57    0.04
   4  -1 -18    0.50    0.04
  -4   1  18    0.40    0.05
  -4   1  18    0.51    0.04
  -4   1  18    0.52    0.06
   3  -1 -18    7.07    0.25
   3  -1 -18    6.95    0.25
   3  -1 -18    6.97    0.26
  -3   1  18    6.73    0.25
  -3   1  18    6.88    0.26
  -3   1  18    6.64    0.26
   2  -1 -18    5.82    0.22
   2  -1 -18    5.72    0.22
  -2   1  18    5.89    0.22
  -2   1  18    5.77    0.22
  -2   1  18    5.73    0.22
   1  -1 -18    3.02    0.15
   1  -1 -18    2.88    0.18
   1  -1 -18    2.88    0.17
  -1   1  18    3.31    0.19
  -1   1  18    3.13    0.18
   0  -1 -18    0.76    0.05
   0  -1 -18    0.56    0.09
   0  -1 -18    0.93    0.09
   0   1  18    0.74    0.09
   0   1  18    0.85    0.10
   0   1  18    0.77    0.08
  -1  -1 -18    6.66    0.24
  -1  -1 -18    6.19    0.29
  -1  -1 -18    6.64    0.27
  -1  -1 -18    6.46    0.23
   1   1  18    6.59    0.29
   1   1  18    5.99    0.28
  -2  -1 -18    2.77    0.11
  -2  -1 -18    2.57    0.11
  -2  -1 -18    2.66    0.11
  -2  -1 -18    2.72    0.11
   2   1  18    2.54    0.12
   2   1  18    2.59    0.15
   2   1  18    2.62    0.11
  -3  -1 -18    0.53    0.05
  -3  -1 -18    0.53    0.06
  -3  -1 -18    0.48    0.05
   3   1  18    0.55    0.06
   3   1  18    0.47    0.09
   4  -2 -18    4.01    0.16
   4  -2 -18    4.33    0.16
   4  -2 -18    4.37    0.16
  -4   2  18    4.28    0.16
  -4   2  18    4.09    0.17
  -4   2  18    4.32    0.16
   3  -2 -18    0.05    0.04
   3  -2 -18    0.05    0.04
   3  -2 -18    0.02    0.03
  -3   2  18   -0.01    0.03
  -3   2  18    0.04    0.02
  -3   2  18    0.00    0.04
   2  -2 -18    5.49    0.21
   2  -2 -18    5.27    0.20
   2  -2 -18    5.32    0.20
  -2   2  18    5.26    0.20
  -2   2  18    5.13    0.21
  -2   2  18    5.13    0.20
  -2   2  18    5.12    0.19
   1  -2 -18   13.10    0.45
   1  -2 -18   13.03    0.45
   1  -2 -18   12.27    0.45
   1  -2 -18   12.51    0.50
   1  -2 -18   13.16    0.46
  -1   2  18   12.40    0.46
  -1   2  18   12.73    0.45
  -1   2  18   12.63    0.45
  -1   2  18   12.43    0.45
  -1   2  18   13.58    0.57
  -1   2  18   13.15    0.57
   0  -2 -18    2.28    0.11
   0  -2 -18    2.36    0.10
   0  -2 -18    2.24    0.10
   0  -2 -18    2.22    0.10
   0  -2 -18    2.30    0.10
   0  -2 -18    2.22    0.10
   0  -2 -18    2.35    0.15
   0   2  18    2.36    0.11
   0   2  18    2.31    0.25
   0   2  18    2.33    0.10
   0   2  18    2.33    0.10
  -1  -2 -18    0.44    0.05
  -1  -2 -18    0.45    0.05
  -1  -2 -18    0.45    0.05
  -1  -2 -18    0.44    0.05
  -1  -2 -18    0.45    0.04
   1   2  18    0.36    0.06
   1   2  18    0.45    0.05
   1   2  18    0.40    0.04
   1   2  18    0.42    0.04
  -2  -2 -18    0.12    0.04
  -2  -2 -18    0.18    0.03
  -2  -2 -18    0.18    0.03
  -2  -2 -18    0.16    0.03
  -2  -2 -18    0.17    0.03
   2   2  18    0.16    0.04
   2   2  18    0.11    0.05
  -3  -2 -18    0.07    0.02
  -3  -2 -18    0.05    0.02
  -3  -2 -18    0.08    0.03
   3   2  18    0.08    0.03
   3   2  18    0.04    0.04
   4  -3 -18    0.34    0.04
  -4   3  18    0.33    0.04
  -4   3  18    0.25    0.04
  -4   3  18    0.36    0.03
   3  -3 -18    0.14    0.03
   3  -3 -18    0.11    0.03
   3  -3 -18    0.08    0.02
  -3   3  18    0.08    0.03
  -3   3  18    0.08    0.02
   2  -3 -18    0.07    0.03
   2  -3 -18    0.06    0.04
   2  -3 -18    0.13    0.03
  -2   3  18    0.01    0.03
  -2   3  18    0.06    0.04
  -2   3  18    0.00    0.03
  -2   3  18    0.09    0.02
   1  -3 -18    5.31    0.20
   1  -3 -18    5.41    0.20
   1  -3 -18    5.42    0.21
   1  -3 -18    5.39    0.20
  -1   3  18    5.53    0.21
  -1   3  18    5.14    0.19
  -1   3  18    5.17    0.20
  -1   3  18    5.00    0.21
   0  -3 -18    3.54    0.14
   0  -3 -18    3.44    0.14
   0  -3 -18    3.60    0.14
   0  -3 -18    3.42    0.14
   0  -3 -18    3.39    0.14
   0   3  18    3.40    0.17
   0   3  18    3.39    0.14
   0   3  18    3.40    0.14
   0   3  18    3.32    0.15
   0   3  18    3.36    0.14
  -1  -3 -18    0.67    0.05
  -1  -3 -18    0.59    0.05
  -1  -3 -18    0.61    0.05
   1   3  18    0.60    0.06
   1   3  18    0.59    0.06
   1   3  18    0.62    0.09
   1   3  18    0.71    0.07
  -2  -3 -18    0.15    0.03
  -2  -3 -18    0.12    0.02
   2   3  18    0.12    0.05
   2   3  18    0.15    0.03
   2   3  18    0.21    0.04
   3  -4 -18    0.59    0.05
   3  -4 -18    0.57    0.04
  -3   4  18    0.54    0.05
  -3   4  18    0.53    0.04
  -3   4  18    0.53    0.03
   2  -4 -18    1.29    0.07
   2  -4 -18    1.44    0.07
   2  -4 -18    1.38    0.08
  -2   4  18    1.38    0.07
  -2   4  18    1.27    0.07
  -2   4  18    1.37    0.07
  -2   4  18    1.37    0.08
   1  -4 -18    8.05    0.29
   1  -4 -18    8.04    0.29
   1  -4 -18    8.27    0.30
   1  -4 -18    8.21    0.29
  -1   4  18    8.17    0.30
  -1   4  18    8.33    0.29
  -1   4  18    8.25    0.29
  -1   4  18    7.12    0.32
   0  -4 -18    9.35    0.32
   0  -4 -18    9.24    0.32
   0   4  18    8.45    0.32
   0   4  18    8.49    0.35
   0   4  18    8.91    0.33
  -1  -4 -18    4.64    0.17
  -1  -4 -18    4.68    0.18
   1   4  18    4.91    0.21
   1   4  18    4.58    0.18
  -1   5  18    0.07    0.02
  -1   5 -19    0.01    0.01
  -1   5 -19    0.00    0.02
   1  -5  19    0.01    0.02
   1  -5  19    0.00    0.02
   1   4 -19    6.16    0.24
   1   4 -19    6.91    0.23
  -1  -4  19    6.26    0.24
  -1  -4  19    6.70    0.24
  -1  -4  19    6.71    0.25
   0   4 -19    1.39    0.06
   0   4 -19    1.35    0.07
   0  -4  19    1.21    0.08
   0  -4  19    1.28    0.07
   0  -4  19    1.52    0.08
   0  -4  19    1.42    0.09
  -1   4 -19    0.02    0.02
  -1   4 -19    0.02    0.02
  -1   4 -19    0.06    0.03
   1  -4  19    0.06    0.04
   1  -4  19    0.04    0.04
   1  -4  19    0.04    0.03
  -2   4 -19    0.23    0.03
  -2   4 -19    0.25    0.03
  -2   4 -19    0.23    0.02
   2  -4  19    0.20    0.03
   2  -4  19    0.23    0.04
   2  -4  19    0.20    0.03
  -3   4 -19    1.01    0.04
  -3   4 -19    0.92    0.05
  -3   4 -19    1.03    0.04
   3  -4  19    1.03    0.05
   3  -4  19    0.74    0.05
   3  -4  19    0.98    0.05
   2   3 -19    0.03    0.04
   2   3 -19    0.03    0.03
   2   3 -19    0.00    0.02
  -2  -3  19    0.07    0.03
  -2  -3  19    0.05    0.04
  -2  -3  19    0.03    0.02
  -2  -3  19    0.06    0.03
   1   3 -19    0.75    0.07
   1   3 -19    0.72    0.05
  -1  -3  19    0.90    0.08
  -1  -3  19    0.75    0.07
  -1  -3  19    0.75    0.07
  -1  -3  19    0.83    0.06
   0   3 -19    9.21    0.33
   0   3 -19    8.91    0.35
   0   3 -19    9.37    0.33
   0  -3  19    9.88    0.35
   0  -3  19    9.19    0.34
   0  -3  19    9.67    0.34
   0  -3  19    9.38    0.34
   0  -3  19    9.27    0.34
  -1   3 -19    0.87    0.05
  -1   3 -19    0.88    0.05
   1  -3  19    0.95    0.08
   1  -3  19    0.91    0.07
   1  -3  19    0.90    0.06
  -2   3 -19    0.04    0.03
  -2   3 -19    0.03    0.02
  -2   3 -19    0.02    0.02
   2  -3  19    0.00    0.03
   2  -3  19    0.03    0.03
   2  -3  19    0.04    0.04
  -3   3 -19    0.47    0.04
  -3   3 -19    0.44    0.04
  -3   3 -19    0.45    0.03
   3  -3  19    0.43    0.05
   3   2 -19    0.00    0.02
   3   2 -19   -0.02    0.04
   3   2 -19    0.00    0.03
  -3  -2  19   -0.03    0.03
  -3  -2  19    0.01    0.02
  -3  -2  19    0.00    0.02
  -3  -2  19    0.02    0.03
   2   2 -19    0.06    0.02
   2   2 -19    0.07    0.04
   2   2 -19    0.11    0.02
   2   2 -19    0.13    0.03
  -2  -2  19    0.14    0.03
  -2  -2  19    0.12    0.04
  -2  -2  19    0.06    0.04
  -2  -2  19    0.13    0.03
   1   2 -19    0.81    0.07
   1   2 -19    0.84    0.05
   1   2 -19    0.70    0.05
  -1  -2  19    0.81    0.07
  -1  -2  19    0.81    0.08
  -1  -2  19    0.82    0.06
  -1  -2  19    0.78    0.07
   0   2 -19   30.59    1.10
   0   2 -19   33.00    1.12
   0   2 -19   32.18    1.10
   0  -2  19   33.04    1.12
   0  -2  19   32.31    1.11
   0  -2  19   32.59    1.11
   0  -2  19   33.04    1.11
  -1   2 -19   95.30    3.18
  -1   2 -19   93.20    3.17
  -1   2 -19   92.58    3.16
   1  -2  19   94.99    3.18
   1  -2  19   94.23    3.17
   1  -2  19   92.01    3.17
  -2   2 -19    0.42    0.03
  -2   2 -19    0.44    0.04
  -2   2 -19    0.45    0.05
   2  -2  19    0.40    0.05
   2  -2  19    0.50    0.06
   2  -2  19    0.54    0.06
  -3   2 -19    0.12    0.02
   3  -2  19    0.11    0.03
   3  -2  19    0.11    0.03
   3  -2  19    0.12    0.03
  -4   2 -19    1.24    0.05
   4  -2  19    1.27    0.06
   4  -2  19    1.28    0.06
   4  -2  19    1.21    0.06
  -4  -1  19   10.13    0.35
   3   1 -19    1.58    0.08
   3   1 -19    1.56    0.09
   3   1 -19    1.53    0.07
   3   1 -19    1.54    0.09
  -3  -1  19    1.53    0.09
  -3  -1  19    1.54    0.08
  -3  -1  19    1.59    0.08
   2   1 -19    0.00    0.02
   2   1 -19    0.02    0.03
   2   1 -19   -0.01    0.03
  -2  -1  19    0.01    0.02
  -2  -1  19    0.01    0.03
  -2  -1  19   -0.01    0.03
   1   1 -19   -0.03    0.06
   1   1 -19    0.02    0.04
  -1  -1  19    0.00    0.05
  -1  -1  19    0.01    0.05
   0   1 -19    0.13    0.06
   0   1 -19   -0.01    0.06
   0  -1  19    0.03    0.05
   0  -1  19    0.06    0.05
  -1   1 -19    2.75    0.12
  -1   1 -19    2.83    0.19
   1  -1  19    2.96    0.24
   1  -1  19    2.79    0.17
  -2   1 -19   11.75    0.41
  -2   1 -19   12.01    0.42
  -2   1 -19   11.76    0.42
  -2   1 -19   11.72    0.40
   2  -1  19   11.36    0.41
   2  -1  19   11.28    0.42
   2  -1  19   11.70    0.41
  -3   1 -19    0.75    0.04
  -3   1 -19    0.68    0.06
  -3   1 -19    0.74    0.05
   3  -1  19    0.80    0.05
   3  -1  19    0.79    0.06
   3  -1  19    0.78    0.06
  -4   1 -19    0.00    0.01
  -4   1 -19    0.01    0.02
   4  -1  19    0.02    0.02
   4  -1  19    0.01    0.03
   4  -1  19    0.02    0.02
   4   0 -19    1.33    0.06
   4   0 -19    1.43    0.06
   4   0 -19    1.46    0.07
  -4   0  19    1.36    0.08
  -4   0  19    1.36    0.07
   3   0 -19    2.72    0.11
   3   0 -19    2.84    0.12
   3   0 -19    2.59    0.12
   3   0 -19    2.76    0.12
  -3   0  19    2.67    0.11
  -3   0  19    2.74    0.12
  -3   0  19    2.65    0.13
   2   0 -19    0.96    0.06
   2   0 -19    1.04    0.07
   2   0 -19    0.99    0.07
  -2   0  19    0.89    0.10
  -2   0  19    1.03    0.06
  -2   0  19    0.95    0.06
  -2   0  19    0.98    0.07
   1   0 -19    0.33    0.07
   1   0 -19    0.26    0.06
  -1   0  19    0.18    0.07
  -1   0  19    0.19    0.06
  -1   0  19    0.19    0.07
   0   0 -19    0.11    0.06
   0   0 -19    0.11    0.04
   0   0  19    0.16    0.06
   0   0  19    0.17    0.06
   0   0  19    0.17    0.06
  -1   0 -19    2.30    0.16
  -1   0 -19    2.02    0.12
  -1   0 -19    2.19    0.10
   1   0  19    2.41    0.15
  -2   0 -19    0.52    0.06
  -2   0 -19    0.48    0.05
  -2   0 -19    0.49    0.05
   2   0  19    0.44    0.04
   2   0  19    0.49    0.06
   2   0  19    0.43    0.05
   2   0  19    0.50    0.05
  -3   0 -19    8.56    0.30
  -3   0 -19    8.55    0.31
   3   0  19    8.59    0.30
   3   0  19    8.42    0.34
   3   0  19    8.51    0.31
   4   0  19    0.13    0.02
   4  -1 -19    0.81    0.05
   4  -1 -19    0.86    0.04
  -4   1  19    0.71    0.05
  -4   1  19    0.82    0.06
  -4   1  19    0.75    0.05
   3  -1 -19    5.24    0.20
   3  -1 -19    5.26    0.19
   3  -1 -19    5.10    0.19
  -3   1  19    4.96    0.19
  -3   1  19    5.05    0.21
  -3   1  19    5.29    0.20
   2  -1 -19    3.38    0.14
   2  -1 -19    3.18    0.13
  -2   1  19    3.27    0.14
  -2   1  19    3.22    0.13
  -2   1  19    3.17    0.13
   1  -1 -19    0.48    0.08
   1  -1 -19    0.44    0.08
  -1   1  19    0.39    0.08
  -1   1  19    0.51    0.09
   0  -1 -19    0.07    0.03
   0  -1 -19    0.09    0.05
   0  -1 -19    0.08    0.06
   0   1  19    0.14    0.06
   0   1  19    0.12    0.07
   0   1  19    0.07    0.06
  -1  -1 -19    0.35    0.04
  -1  -1 -19    0.29    0.05
  -1  -1 -19    0.35    0.05
  -1  -1 -19    0.38    0.05
  -1  -1 -19    0.36    0.04
   1   1  19    0.41    0.05
   1   1  19    0.39    0.04
   1   1  19    0.46    0.07
   1   1  19    0.32    0.07
  -2  -1 -19    7.72    0.28
  -2  -1 -19    7.52    0.27
  -2  -1 -19    7.24    0.28
  -2  -1 -19    7.60    0.27
  -2  -1 -19    7.44    0.27
   2   1  19    7.36    0.27
   2   1  19    7.40    0.28
   2   1  19    7.74    0.32
  -3  -1 -19   18.90    0.66
  -3  -1 -19   20.19    0.68
  -3  -1 -19   18.17    0.67
   3   1  19   19.61    0.67
   3   1  19   19.98    0.70
   4  -2 -19    0.62    0.05
   4  -2 -19    0.76    0.04
   4  -2 -19    0.71    0.04
  -4   2  19    0.66    0.05
  -4   2  19    0.71    0.05
  -4   2  19    0.74    0.05
   3  -2 -19    4.90    0.18
   3  -2 -19    4.69    0.18
  -3   2  19    4.97    0.18
  -3   2  19    4.30    0.19
  -3   2  19    4.78    0.18
   2  -2 -19    0.57    0.05
   2  -2 -19    0.48    0.06
   2  -2 -19    0.48    0.06
  -2   2  19    0.57    0.05
  -2   2  19    0.55    0.06
  -2   2  19    0.57    0.05
  -2   2  19    0.53    0.06
   1  -2 -19    4.71    0.19
   1  -2 -19    4.81    0.19
   1  -2 -19    5.12    0.19
   1  -2 -19    5.37    0.20
  -1   2  19    5.24    0.20
  -1   2  19    5.25    0.19
  -1   2  19    4.96    0.19
   0  -2 -19    0.99    0.06
   0  -2 -19    1.08    0.06
   0  -2 -19    1.06    0.06
   0  -2 -19    1.05    0.07
   0  -2 -19    1.00    0.07
   0   2  19    0.96    0.06
   0   2  19    1.05    0.07
   0   2  19    1.02    0.06
  -1  -2 -19    0.84    0.06
  -1  -2 -19    0.81    0.05
  -1  -2 -19    0.79    0.05
  -1  -2 -19    0.82    0.06
  -1  -2 -19    0.77    0.06
   1   2  19    0.72    0.09
   1   2  19    0.70    0.06
   1   2  19    0.74    0.05
   1   2  19    0.74    0.07
  -2  -2 -19    0.18    0.03
  -2  -2 -19    0.10    0.04
  -2  -2 -19    0.13    0.03
  -2  -2 -19    0.10    0.03
  -2  -2 -19    0.16    0.03
   2   2  19    0.09    0.05
   2   2  19    0.09    0.04
  -3  -2 -19    0.07    0.02
  -3  -2 -19    0.07    0.02
   3   2  19    0.06    0.03
   3   2  19    0.05    0.04
   3  -3 -19    0.06    0.02
   3  -3 -19    0.14    0.03
   3  -3 -19    0.10    0.02
  -3   3  19    0.11    0.03
  -3   3  19    0.09    0.02
   2  -3 -19    0.46    0.05
   2  -3 -19    0.50    0.05
   2  -3 -19    0.45    0.06
  -2   3  19    0.45    0.04
  -2   3  19    0.45    0.05
  -2   3  19    0.46    0.06
  -2   3  19    0.43    0.04
   1  -3 -19    8.26    0.29
   1  -3 -19    7.98    0.29
   1  -3 -19    7.64    0.28
   1  -3 -19    8.22    0.29
  -1   3  19    8.18    0.29
  -1   3  19    7.89    0.28
  -1   3  19    7.64    0.30
  -1   3  19    8.15    0.29
   0  -3 -19    2.08    0.10
   0  -3 -19    2.15    0.10
   0  -3 -19    2.16    0.09
   0  -3 -19    2.02    0.10
   0   3  19    2.15    0.10
   0   3  19    1.97    0.10
   0   3  19    2.11    0.13
   0   3  19    1.99    0.10
   0   3  19    2.12    0.10
  -1  -3 -19    0.54    0.05
  -1  -3 -19    0.66    0.05
  -1  -3 -19    0.58    0.06
  -1  -3 -19    0.63    0.05
   1   3  19    0.57    0.05
   1   3  19    0.62    0.06
   1   3  19    0.59    0.06
   1   3  19    0.67    0.09
  -2  -3 -19    0.45    0.04
  -2  -3 -19    0.40    0.04
   2   3  19    0.40    0.06
   2   3  19    0.39    0.05
   2   3  19    0.38    0.05
   3  -4 -19    0.02    0.02
   3  -4 -19    0.01    0.02
  -3   4  19   -0.01    0.02
  -3   4  19    0.01    0.01
  -3   4  19    0.00    0.02
   2  -4 -19    0.00    0.02
   2  -4 -19    0.02    0.04
   2  -4 -19    0.03    0.03
  -2   4  19    0.01    0.03
  -2   4  19    0.01    0.02
  -2   4  19    0.01    0.02
  -2   4  19    0.01    0.02
   1  -4 -19    0.76    0.05
   1  -4 -19    0.87    0.06
   1  -4 -19    0.64    0.06
   1  -4 -19    0.79    0.06
  -1   4  19    0.72    0.07
  -1   4  19    0.82    0.06
  -1   4  19    0.85    0.06
   0  -4 -19   14.31    0.48
   0  -4 -19   14.00    0.49
   0   4  19   14.20    0.49
   0   4  19   13.89    0.51
   0   4  19   13.48    0.49
  -1  -4 -19    1.08    0.06
   1   4  19    1.11    0.07
   1   4  19    1.22    0.09
   1   4 -20    3.36    0.11
  -1  -4  20    2.81    0.13
  -1  -4  20    3.14    0.12
   0   4 -20    0.48    0.05
   0   4 -20    0.58    0.04
   0  -4  20    0.53    0.05
   0  -4  20    0.51    0.07
   0  -4  20    0.59    0.06
  -1   4 -20    0.06    0.02
  -1   4 -20    0.06    0.02
  -1   4 -20    0.06    0.02
   1  -4  20    0.13    0.04
   1  -4  20    0.10    0.04
   1  -4  20    0.07    0.03
  -2   4 -20    0.36    0.04
  -2   4 -20    0.38    0.03
  -2   4 -20    0.36    0.03
   2  -4  20    0.37    0.04
   2  -4  20    0.36    0.04
   2  -4  20    0.33    0.03
   2   3 -20    0.82    0.06
   2   3 -20    0.67    0.08
   2   3 -20    0.78    0.04
  -2  -3  20    0.65    0.05
  -2  -3  20    0.86    0.06
  -2  -3  20    0.71    0.05
  -2  -3  20    0.67    0.06
   1   3 -20    1.24    0.06
   1   3 -20    1.26    0.08
  -1  -3  20    1.16    0.07
  -1  -3  20    1.28    0.08
  -1  -3  20    1.21    0.07
  -1  -3  20    1.33    0.09
   0   3 -20   12.97    0.48
   0   3 -20   13.20    0.46
   0   3 -20   13.43    0.46
   0  -3  20   12.84    0.48
   0  -3  20   13.91    0.47
   0  -3  20   13.74    0.47
   0  -3  20   13.16    0.47
  -1   3 -20    1.41    0.06
  -1   3 -20    1.35    0.06
   1  -3  20    1.37    0.08
   1  -3  20    1.48    0.09
   1  -3  20    1.42    0.08
  -2   3 -20    0.09    0.02
  -2   3 -20    0.12    0.02
   2  -3  20    0.07    0.04
   2  -3  20    0.09    0.03
   2  -3  20    0.11    0.03
  -3   3 -20    0.59    0.04
  -3   3 -20    0.58    0.03
   3  -3  20    0.53    0.05
   3   2 -20   -0.03    0.03
   3   2 -20    0.00    0.02
   3   2 -20    0.01    0.02
  -3  -2  20    0.00    0.02
  -3  -2  20    0.00    0.03
  -3  -2  20    0.03    0.03
  -3  -2  20    0.01    0.02
   2   2 -20    0.02    0.03
   2   2 -20    0.03    0.02
   2   2 -20   -0.02    0.03
  -2  -2  20    0.01    0.02
  -2  -2  20    0.00    0.03
  -2  -2  20    0.01    0.03
   1   2 -20    4.54    0.17
   1   2 -20    4.51    0.17
   1   2 -20    4.96    0.19
  -1  -2  20    4.68    0.18
  -1  -2  20    4.42    0.19
  -1  -2  20    4.71    0.18
   0   2 -20    7.37    0.27
   0   2 -20    7.65    0.27
   0   2 -20    7.83    0.29
   0  -2  20    7.64    0.28
   0  -2  20    7.87    0.28
   0  -2  20    7.75    0.28
  -1   2 -20    5.54    0.20
  -1   2 -20    5.50    0.21
  -1   2 -20    5.52    0.20
   1  -2  20    5.49    0.21
   1  -2  20    5.65    0.21
   1  -2  20    5.31    0.21
  -2   2 -20    0.01    0.02
  -2   2 -20   -0.04    0.04
  -2   2 -20    0.00    0.02
   2  -2  20    0.02    0.03
   2  -2  20    0.00    0.03
  -3   2 -20    1.12    0.05
   3  -2  20    1.16    0.10
   3  -2  20    1.08    0.07
   3  -2  20    1.12    0.06
   3   1 -20    1.09    0.06
   3   1 -20    1.12    0.07
   3   1 -20    1.13    0.06
   3   1 -20    1.21    0.07
  -3  -1  20    1.21    0.07
  -3  -1  20    1.03    0.08
  -3  -1  20    1.20    0.07
   2   1 -20    2.62    0.11
   2   1 -20    2.64    0.12
   2   1 -20    2.72    0.13
  -2  -1  20    2.49    0.12
  -2  -1  20    2.53    0.11
   1   1 -20    1.44    0.07
   1   1 -20    1.49    0.08
   1   1 -20    1.51    0.09
  -1  -1  20    1.38    0.08
  -1  -1  20    1.51    0.08
  -1  -1  20    1.51    0.09
   0   1 -20    1.35    0.08
   0   1 -20    1.25    0.14
   0   1 -20    1.14    0.11
   0   1 -20    1.23    0.08
   0  -1  20    1.17    0.08
   0  -1  20    1.24    0.07
   0  -1  20    1.19    0.11
  -1   1 -20    0.02    0.03
  -1   1 -20    0.12    0.04
   1  -1  20   -0.05    0.03
   1  -1  20    0.03    0.03
   1  -1  20   -0.07    0.04
  -2   1 -20   14.02    0.50
  -2   1 -20   14.09    0.50
  -2   1 -20   14.10    0.48
  -2   1 -20   14.06    0.49
   2  -1  20   14.09    0.49
   2  -1  20   14.28    0.49
   2  -1  20   13.64    0.50
  -3   1 -20    0.05    0.02
  -3   1 -20    0.03    0.02
  -3   1 -20    0.06    0.03
   3  -1  20    0.06    0.02
   3  -1  20    0.07    0.03
   3  -1  20    0.09    0.03
   4   0 -20    2.17    0.08
   4   0 -20    2.19    0.08
   4   0 -20    1.96    0.08
  -4   0  20    1.92    0.08
  -4   0  20    2.00    0.09
   3   0 -20    1.78    0.08
   3   0 -20    1.88    0.09
   3   0 -20    1.82    0.08
  -3   0  20    1.75    0.09
  -3   0  20    1.91    0.09
  -3   0  20    1.67    0.10
   2   0 -20    0.19    0.03
   2   0 -20    0.28    0.04
   2   0 -20    0.32    0.04
  -2   0  20    0.26    0.04
  -2   0  20    0.22    0.03
  -2   0  20    0.23    0.04
   1   0 -20    0.92    0.07
   1   0 -20    0.96    0.07
   1   0 -20    0.98    0.07
   1   0 -20    0.86    0.11
  -1   0  20    0.91    0.07
  -1   0  20    0.86    0.10
  -1   0  20    0.85    0.06
  -1   0  20    0.97    0.07
  -1   0  20    0.72    0.10
  -1   0  20    0.88    0.10
   0   0 -20    0.57    0.08
   0   0  20    0.54    0.08
   0   0  20    0.70    0.11
   0   0  20    0.55    0.08
  -1   0 -20    0.80    0.06
  -1   0 -20    0.84    0.05
  -1   0 -20    0.82    0.06
  -1   0 -20    0.87    0.07
   1   0  20    0.74    0.06
   1   0  20    0.84    0.06
   1   0  20    0.70    0.06
  -2   0 -20    0.24    0.04
  -2   0 -20    0.14    0.03
  -2   0 -20    0.15    0.04
  -2   0 -20    0.24    0.03
   2   0  20    0.14    0.03
   2   0  20    0.24    0.04
   2   0  20    0.19    0.04
   2   0  20    0.22    0.03
  -3   0 -20    1.65    0.09
  -3   0 -20    1.73    0.08
   3   0  20    1.90    0.09
   3   0  20    1.59    0.12
   3   0  20    1.79    0.08
   4  -1 -20    0.46    0.03
   4  -1 -20    0.41    0.04
  -4   1  20    0.43    0.04
  -4   1  20    0.38    0.04
   3  -1 -20   12.40    0.43
   3  -1 -20   12.43    0.42
   3  -1 -20   12.03    0.42
  -3   1  20   12.35    0.43
  -3   1  20   11.06    0.43
   2  -1 -20    0.45    0.05
   2  -1 -20    0.38    0.04
  -2   1  20    0.30    0.04
  -2   1  20    0.36    0.04
  -2   1  20    0.34    0.05
   1  -1 -20    0.67    0.06
   1  -1 -20    0.57    0.05
   1  -1 -20    0.60    0.06
  -1   1  20    0.57    0.07
  -1   1  20    0.57    0.05
  -1   1  20    0.56    0.05
  -1   1  20    0.59    0.05
   0  -1 -20    0.85    0.06
   0  -1 -20    0.95    0.06
   0  -1 -20    0.94    0.06
   0   1  20    0.93    0.07
   0   1  20    0.98    0.06
  -1  -1 -20   10.60    0.37
  -1  -1 -20   10.47    0.37
  -1  -1 -20   10.23    0.36
  -1  -1 -20   10.41    0.37
  -1  -1 -20   10.55    0.37
   1   1  20    9.94    0.40
   1   1  20   10.20    0.37
   1   1  20    9.86    0.36
  -2  -1 -20   21.36    0.75
  -2  -1 -20   22.74    0.76
  -2  -1 -20   21.84    0.75
   2   1  20   21.27    0.74
   2   1  20   21.58    0.75
   2   1  20   21.90    0.79
  -3  -1 -20    1.95    0.09
  -3  -1 -20    2.26    0.10
  -3  -1 -20    2.31    0.09
   3   1  20    2.25    0.10
   3   1  20    2.15    0.13
   4  -2 -20    5.92    0.20
   4  -2 -20    5.75    0.20
  -4   2  20    5.06    0.20
  -4   2  20    5.54    0.20
  -4   2  20    5.66    0.20
   3  -2 -20   12.31    0.43
   3  -2 -20   11.79    0.43
  -3   2  20   12.40    0.43
  -3   2  20   12.59    0.43
   2  -2 -20   13.97    0.49
   2  -2 -20   13.94    0.48
   2  -2 -20   13.72    0.48
  -2   2  20   13.49    0.48
  -2   2  20   13.47    0.49
  -2   2  20   13.71    0.48
  -2   2  20   13.81    0.49
   1  -2 -20    2.96    0.13
   1  -2 -20    2.82    0.12
   1  -2 -20    3.23    0.13
   1  -2 -20    2.95    0.12
  -1   2  20    3.14    0.13
  -1   2  20    3.16    0.13
  -1   2  20    2.99    0.12
   0  -2 -20    0.86    0.06
   0  -2 -20    0.81    0.06
   0  -2 -20    0.75    0.06
   0  -2 -20    0.77    0.05
   0   2  20    0.82    0.06
   0   2  20    0.81    0.06
   0   2  20    0.84    0.05
  -1  -2 -20    2.95    0.12
  -1  -2 -20    3.01    0.12
  -1  -2 -20    2.90    0.13
  -1  -2 -20    2.80    0.12
   1   2  20    2.72    0.11
   1   2  20    2.85    0.13
   1   2  20    2.90    0.13
   1   2  20    2.80    0.15
  -2  -2 -20    0.54    0.05
  -2  -2 -20    0.55    0.05
  -2  -2 -20    0.54    0.04
  -2  -2 -20    0.49    0.04
   2   2  20    0.55    0.06
   2   2  20    0.57    0.09
  -3  -2 -20    0.33    0.03
   3   2  20    0.22    0.03
   3   2  20    0.32    0.06
   3  -3 -20    0.04    0.03
   3  -3 -20    0.00    0.02
   3  -3 -20    0.00    0.02
  -3   3  20   -0.06    0.03
  -3   3  20   -0.01    0.02
   2  -3 -20    0.00    0.04
   2  -3 -20    0.03    0.03
   2  -3 -20    0.02    0.03
  -2   3  20    0.02    0.03
  -2   3  20    0.01    0.02
  -2   3  20    0.02    0.03
  -2   3  20    0.01    0.03
   1  -3 -20    8.18    0.29
   1  -3 -20    8.03    0.29
   1  -3 -20    7.95    0.29
  -1   3  20    7.90    0.28
  -1   3  20    8.22    0.30
  -1   3  20    8.24    0.29
  -1   3  20    7.77    0.30
   0  -3 -20    0.00    0.03
   0  -3 -20    0.00    0.03
   0  -3 -20    0.02    0.03
   0  -3 -20   -0.01    0.03
   0   3  20    0.02    0.03
   0   3  20    0.01    0.03
   0   3  20    0.01    0.03
   0   3  20    0.03    0.03
  -1  -3 -20    0.36    0.04
  -1  -3 -20    0.42    0.05
  -1  -3 -20    0.37    0.05
   1   3  20    0.43    0.08
   1   3  20    0.43    0.04
   1   3  20    0.37    0.05
   1   3  20    0.36    0.05
  -2  -3 -20    0.70    0.05
  -2  -3 -20    0.77    0.05
   2   3  20    0.77    0.08
   2   3  20    0.74    0.06
   2  -4 -20    0.00    0.02
   2  -4 -20    0.01    0.02
   2  -4 -20    0.02    0.03
  -2   4  20   -0.01    0.02
  -2   4  20    0.02    0.02
  -2   4  20    0.01    0.03
   1  -4 -20    0.21    0.03
   1  -4 -20    0.17    0.03
   1  -4 -20    0.14    0.03
   1  -4 -20    0.14    0.03
  -1   4  20    0.25    0.03
  -1   4  20    0.21    0.03
  -1   4  20    0.19    0.04
   0  -4 -20    2.81    0.11
   0  -4 -20    2.76    0.11
   0  -4 -20    2.70    0.11
   0   4  20    2.89    0.12
   0   4  20    2.76    0.11
   0   4  20    2.86    0.14
  -1  -4 -20    0.00    0.02
  -1  -4 -20   -0.01    0.02
   1   4  20   -0.01    0.02
   1   4  20    0.00    0.03
   1   4 -21   17.24    0.57
  -1  -4  21   17.23    0.57
  -1  -4  21   14.76    0.58
  -1  -4  21   18.11    0.58
  -1  -4  21   16.24    0.57
   0   4 -21    0.09    0.02
   0  -4  21    0.05    0.03
   0  -4  21    0.04    0.03
   0  -4  21    0.09    0.03
  -1   4 -21    0.09    0.02
   1  -4  21    0.09    0.03
   1  -4  21    0.10    0.03
   1  -4  21    0.13    0.03
  -2   4 -21    0.70    0.04
  -2   4 -21    0.67    0.05
  -2   4 -21    0.79    0.04
   2  -4  21    0.57    0.05
   2  -4  21    0.77    0.05
   2  -4  21    0.77    0.05
   2   3 -21    0.34    0.05
   2   3 -21    0.36    0.03
  -2  -3  21    0.31    0.04
  -2  -3  21    0.26    0.04
  -2  -3  21    0.26    0.03
   1   3 -21    0.46    0.04
   1   3 -21    0.43    0.06
  -1  -3  21    0.43    0.06
  -1  -3  21    0.39    0.04
  -1  -3  21    0.43    0.05
   0   3 -21    5.93    0.21
   0   3 -21    5.85    0.21
   0   3 -21    5.62    0.22
   0  -3  21    5.98    0.22
   0  -3  21    5.52    0.22
   0  -3  21    5.80    0.22
   0  -3  21    5.93    0.22
  -1   3 -21    0.34    0.03
  -1   3 -21    0.38    0.03
   1  -3  21    0.33    0.04
   1  -3  21    0.37    0.04
   1  -3  21    0.37    0.05
  -2   3 -21    0.32    0.03
  -2   3 -21    0.34    0.04
   2  -3  21    0.28    0.03
   2  -3  21    0.32    0.04
   2  -3  21    0.33    0.04
  -3   3 -21    2.92    0.11
  -3   3 -21    2.85    0.10
   3  -3  21    2.90    0.11
   3   2 -21    0.03    0.02
   3   2 -21    0.07    0.02
   3   2 -21    0.07    0.03
  -3  -2  21    0.04    0.02
  -3  -2  21    0.02    0.03
  -3  -2  21    0.06    0.03
   2   2 -21    1.11    0.07
   2   2 -21    1.09    0.06
  -2  -2  21    1.11    0.07
  -2  -2  21    1.15    0.07
  -2  -2  21    1.01    0.07
   1   2 -21    2.62    0.10
   1   2 -21    2.70    0.12
   1   2 -21    2.39    0.10
  -1  -2  21    2.47    0.12
  -1  -2  21    2.57    0.11
  -1  -2  21    2.66    0.11
  -1  -2  21    2.62    0.13
   0   2 -21    0.31    0.03
   0   2 -21    0.37    0.05
   0   2 -21    0.37    0.04
   0  -2  21    0.29    0.04
   0  -2  21    0.32    0.05
   0  -2  21    0.38    0.04
  -1   2 -21    2.16    0.09
  -1   2 -21    2.08    0.08
  -1   2 -21    2.17    0.11
   1  -2  21    2.07    0.10
   1  -2  21    2.14    0.10
   1  -2  21    2.21    0.10
  -2   2 -21    2.20    0.09
  -2   2 -21    2.16    0.10
  -2   2 -21    2.09    0.09
   2  -2  21    2.29    0.10
   2  -2  21    2.18    0.10
  -3   2 -21   -0.02    0.01
   3  -2  21   -0.02    0.02
   3  -2  21    0.00    0.03
   3   1 -21   -0.02    0.02
   3   1 -21    0.02    0.02
   3   1 -21    0.00    0.02
  -3  -1  21   -0.03    0.02
  -3  -1  21    0.04    0.03
  -3  -1  21   -0.01    0.03
   2   1 -21    0.06    0.03
   2   1 -21    0.05    0.02
   2   1 -21    0.04    0.03
  -2  -1  21    0.06    0.03
  -2  -1  21    0.03    0.03
  -2  -1  21    0.04    0.03
  -2  -1  21    0.04    0.04
   1   1 -21    0.12    0.02
   1   1 -21    0.10    0.04
   1   1 -21    0.11    0.04
  -1  -1  21    0.08    0.03
  -1  -1  21    0.10    0.03
  -1  -1  21    0.14    0.04
   0   1 -21    1.94    0.10
   0   1 -21    1.92    0.10
   0   1 -21    1.85    0.08
   0  -1  21    1.90    0.09
   0  -1  21    1.90    0.10
   0  -1  21    1.93    0.09
  -1   1 -21    0.73    0.07
   1  -1  21    0.64    0.07
   1  -1  21    0.48    0.06
   1  -1  21    0.72    0.06
  -2   1 -21    3.80    0.15
  -2   1 -21    3.85    0.16
  -2   1 -21    4.00    0.14
   2  -1  21    3.83    0.16
   2  -1  21    3.96    0.16
   2  -1  21    3.87    0.15
  -3   1 -21    0.07    0.03
  -3   1 -21    0.08    0.02
  -3   1 -21    0.07    0.02
   3  -1  21    0.07    0.02
   3  -1  21    0.07    0.03
   3  -1  21    0.11    0.03
   3   0 -21    0.07    0.02
   3   0 -21    0.05    0.02
   3   0 -21    0.09    0.03
  -3   0  21    0.05    0.02
  -3   0  21    0.05    0.03
  -3   0  21    0.05    0.03
   2   0 -21    0.60    0.06
   2   0 -21    0.54    0.05
   2   0 -21    0.53    0.05
  -2   0  21    0.59    0.06
  -2   0  21    0.62    0.07
  -2   0  21    0.57    0.05
   1   0 -21    2.50    0.10
   1   0 -21    2.35    0.11
   1   0 -21    2.59    0.11
  -1   0  21    2.44    0.11
  -1   0  21    2.49    0.12
  -1   0  21    2.46    0.11
   0   0 -21    1.62    0.09
   0   0 -21    1.49    0.08
   0   0 -21    1.62    0.08
   0   0  21    1.57    0.09
   0   0  21    1.48    0.08
   0   0  21    1.69    0.08
  -1   0 -21    3.26    0.14
  -1   0 -21    3.09    0.13
  -1   0 -21    3.04    0.13
  -1   0 -21    3.15    0.13
   1   0  21    3.19    0.13
   1   0  21    3.04    0.13
   1   0  21    3.16    0.13
  -2   0 -21    0.15    0.04
  -2   0 -21    0.19    0.03
  -2   0 -21    0.24    0.04
   2   0  21    0.19    0.04
   2   0  21    0.20    0.03
   2   0  21    0.14    0.03
   2   0  21    0.14    0.05
  -3   0 -21    1.38    0.07
  -3   0 -21    1.40    0.08
   3   0  21    1.41    0.07
   3   0  21    1.48    0.07
   3   0  21    1.34    0.10
  -4   1  21    0.00    0.02
   3  -1 -21    5.56    0.19
   3  -1 -21    5.40    0.20
   3  -1 -21    5.24    0.20
  -3   1  21    5.53    0.20
  -3   1  21    4.57    0.20
   2  -1 -21    0.10    0.04
   2  -1 -21    0.11    0.03
  -2   1  21    0.10    0.03
  -2   1  21    0.06    0.03
  -2   1  21    0.04    0.03
   1  -1 -21    0.44    0.05
   1  -1 -21    0.41    0.05
   1  -1 -21    0.43    0.05
  -1   1  21    0.50    0.05
  -1   1  21    0.44    0.05
  -1   1  21    0.46    0.05
   0  -1 -21    2.98    0.13
   0  -1 -21    2.95    0.12
   0  -1 -21    2.73    0.12
   0   1  21    2.99    0.12
   0   1  21    2.97    0.13
  -1  -1 -21    0.49    0.05
  -1  -1 -21    0.50    0.05
  -1  -1 -21    0.58    0.05
  -1  -1 -21    0.46    0.06
  -1  -1 -21    0.49    0.06
   1   1  21    0.50    0.04
   1   1  21    0.46    0.05
   1   1  21    0.62    0.08
  -2  -1 -21    3.28    0.13
  -2  -1 -21    3.31    0.13
  -2  -1 -21    3.45    0.14
   2   1  21    3.29    0.17
   2   1  21    3.36    0.13
   2   1  21    3.44    0.14
  -3  -1 -21    7.14    0.25
  -3  -1 -21    6.88    0.25
  -3  -1 -21    7.07    0.26
   3   1  21    7.46    0.28
   3   1  21    7.10    0.26
   3  -2 -21    2.44    0.10
  -3   2  21    2.58    0.11
  -3   2  21    2.49    0.10
   2  -2 -21   32.64    1.15
   2  -2 -21   33.89    1.15
  -2   2  21   33.90    1.15
  -2   2  21   33.87    1.16
  -2   2  21   34.55    1.15
   1  -2 -21    2.60    0.12
   1  -2 -21    2.72    0.12
   1  -2 -21    3.03    0.12
  -1   2  21    2.76    0.12
  -1   2  21    2.71    0.11
  -1   2  21    2.65    0.12
   0  -2 -21    0.90    0.07
   0  -2 -21    0.92    0.07
   0  -2 -21    0.92    0.06
   0  -2 -21    0.94    0.06
   0   2  21    0.93    0.06
   0   2  21    0.95    0.07
   0   2  21    0.91    0.06
  -1  -2 -21    2.70    0.11
  -1  -2 -21    2.51    0.10
  -1  -2 -21    2.56    0.11
  -1  -2 -21    2.52    0.11
   1   2  21    2.55    0.11
   1   2  21    2.58    0.12
   1   2  21    2.38    0.10
   1   2  21    2.42    0.14
  -2  -2 -21    0.03    0.02
  -2  -2 -21    0.02    0.02
  -2  -2 -21    0.02    0.03
  -2  -2 -21    0.05    0.03
  -2  -2 -21    0.01    0.02
   2   2  21    0.03    0.04
   2   2  21    0.02    0.03
   3  -3 -21    0.08    0.02
   3  -3 -21    0.06    0.03
   3  -3 -21    0.05    0.02
  -3   3  21    0.05    0.02
  -3   3  21    0.06    0.03
   2  -3 -21    0.32    0.05
   2  -3 -21    0.25    0.03
   2  -3 -21    0.19    0.03
  -2   3  21    0.27    0.04
  -2   3  21    0.23    0.02
  -2   3  21    0.30    0.04
  -2   3  21    0.29    0.03
   1  -3 -21    5.57    0.22
   1  -3 -21    5.80    0.21
   1  -3 -21    5.87    0.22
  -1   3  21    5.88    0.21
  -1   3  21    5.89    0.22
  -1   3  21    5.19    0.24
  -1   3  21    5.87    0.22
  -1   3  21    6.15    0.22
   0  -3 -21   -0.02    0.03
   0  -3 -21   -0.01    0.03
   0  -3 -21    0.00    0.03
   0  -3 -21   -0.02    0.02
   0  -3 -21   -0.01    0.03
   0   3  21    0.01    0.03
   0   3  21   -0.02    0.03
   0   3  21    0.00    0.03
   0   3  21    0.01    0.03
  -1  -3 -21    0.29    0.04
  -1  -3 -21    0.37    0.04
  -1  -3 -21    0.31    0.03
  -1  -3 -21    0.38    0.04
   1   3  21    0.33    0.06
   1   3  21    0.29    0.03
   1   3  21    0.39    0.04
   2   3  21    1.03    0.08
   2   3  21    1.03    0.06
   2  -4 -21    0.41    0.04
   2  -4 -21    0.40    0.04
  -2   4  21    0.37    0.04
  -2   4  21    0.45    0.04
   1  -4 -21    0.00    0.02
   1  -4 -21    0.01    0.02
   1  -4 -21    0.01    0.02
   1  -4 -21    0.02    0.03
  -1   4  21    0.05    0.03
  -1   4  21    0.07    0.02
  -1   4  21    0.04    0.02
   0  -4 -21    2.20    0.09
   0  -4 -21    2.15    0.09
   0   4  21    2.23    0.10
   0   4  21    2.16    0.09
   0   4 -22    0.00    0.02
   0  -4  22    0.01    0.02
   0  -4  22   -0.01    0.03
  -1   4 -22    2.17    0.08
   1  -4  22    2.14    0.09
   1  -4  22    2.21    0.10
   1  -4  22    2.22    0.10
  -2   4 -22    0.83    0.04
  -2   4 -22    0.79    0.04
   2  -4  22    0.84    0.05
   2  -4  22    0.90    0.05
   2   3 -22    1.45    0.07
   2   3 -22    1.39    0.06
  -2  -3  22    1.31    0.07
  -2  -3  22    1.38    0.06
  -2  -3  22    1.17    0.06
  -2  -3  22    1.58    0.07
   1   3 -22    0.06    0.02
   1   3 -22    0.05    0.03
  -1  -3  22    0.04    0.03
  -1  -3  22    0.04    0.04
  -1  -3  22    0.06    0.03
  -1  -3  22    0.08    0.03
   0   3 -22    3.96    0.15
   0   3 -22    3.83    0.16
   0   3 -22    3.95    0.14
   0  -3  22    3.97    0.16
   0  -3  22    4.10    0.16
   0  -3  22    3.96    0.16
  -1   3 -22    0.49    0.04
  -1   3 -22    0.52    0.04
   1  -3  22    0.60    0.06
   1  -3  22    0.52    0.06
   1  -3  22    0.44    0.06
  -2   3 -22    0.62    0.04
  -2   3 -22    0.59    0.04
   2  -3  22    0.57    0.05
   2  -3  22    0.52    0.05
   2  -3  22    0.56    0.05
  -3   3 -22    2.41    0.09
  -3   3 -22    2.34    0.09
   3  -3  22    2.34    0.09
  -3  -2  22    0.27    0.03
   2   2 -22    0.25    0.04
   2   2 -22    0.12    0.03
   2   2 -22    0.14    0.02
  -2  -2  22    0.17    0.03
  -2  -2  22    0.19    0.04
  -2  -2  22    0.22    0.03
   1   2 -22    4.34    0.17
   1   2 -22    4.64    0.19
  -1  -2  22    4.61    0.18
  -1  -2  22    4.49    0.18
  -1  -2  22    4.49    0.18
   0   2 -22    4.73    0.17
   0   2 -22    4.47    0.17
   0   2 -22    4.71    0.19
   0  -2  22    4.79    0.18
   0  -2  22    4.74    0.18
   0  -2  22    4.92    0.19
  -1   2 -22    2.21    0.09
  -1   2 -22    2.08    0.11
  -1   2 -22    2.26    0.09
   1  -2  22    2.12    0.10
   1  -2  22    2.29    0.11
   1  -2  22    2.29    0.10
  -2   2 -22    0.15    0.03
  -2   2 -22    0.12    0.02
  -2   2 -22    0.15    0.02
   2  -2  22    0.19    0.03
   2  -2  22    0.13    0.04
  -3   2 -22    0.06    0.02
   3  -2  22    0.06    0.02
   3  -2  22    0.04    0.03
   3   1 -22    0.11    0.03
   3   1 -22    0.11    0.02
   3   1 -22    0.07    0.02
  -3  -1  22    0.10    0.03
  -3  -1  22    0.09    0.03
  -3  -1  22    0.11    0.03
   2   1 -22    0.32    0.05
   2   1 -22    0.30    0.04
   2   1 -22    0.39    0.04
  -2  -1  22    0.33    0.04
  -2  -1  22    0.28    0.03
  -2  -1  22    0.32    0.05
  -2  -1  22    0.23    0.04
   1   1 -22   32.58    1.10
   1   1 -22   30.76    1.09
   1   1 -22   32.22    1.10
  -1  -1  22   31.90    1.09
  -1  -1  22   32.22    1.10
  -1  -1  22   31.70    1.09
   0   1 -22   28.82    1.01
   0   1 -22   29.65    1.02
   0   1 -22   30.27    1.02
   0  -1  22   29.21    1.01
   0  -1  22   30.18    1.02
   0  -1  22   28.81    1.01
  -1   1 -22    1.98    0.10
  -1   1 -22    1.80    0.10
   1  -1  22    1.89    0.10
   1  -1  22    1.84    0.09
   1  -1  22    1.75    0.09
  -2   1 -22    3.37    0.13
  -2   1 -22    3.45    0.15
   2  -1  22    3.34    0.14
   2  -1  22    3.43    0.14
   2  -1  22    3.64    0.14
  -3   1 -22    0.06    0.02
  -3   1 -22    0.10    0.03
  -3   1 -22    0.06    0.02
   3  -1  22    0.09    0.02
   3  -1  22    0.10    0.03
   3   0 -22    0.02    0.02
   3   0 -22    0.03    0.03
   3   0 -22    0.00    0.02
  -3   0  22   -0.01    0.02
  -3   0  22   -0.04    0.03
  -3   0  22    0.01    0.03
   2   0 -22    0.46    0.05
   2   0 -22    0.41    0.05
   2   0 -22    0.41    0.04
  -2   0  22    0.46    0.05
  -2   0  22    0.45    0.05
  -2   0  22    0.45    0.05
   1   0 -22    1.82    0.10
   1   0 -22    1.85    0.09
   1   0 -22    1.91    0.10
  -1   0  22    1.88    0.10
  -1   0  22    1.77    0.09
   0   0 -22    1.13    0.08
   0   0 -22    1.05    0.06
   0   0 -22    1.16    0.07
   0   0  22    1.07    0.07
   0   0  22    1.07    0.07
   0   0  22    0.98    0.06
  -1   0 -22    1.60    0.08
  -1   0 -22    1.57    0.08
  -1   0 -22    1.72    0.08
  -1   0 -22    1.80    0.09
   1   0  22    1.65    0.09
   1   0  22    1.75    0.08
  -2   0 -22    0.82    0.06
  -2   0 -22    0.84    0.06
  -2   0 -22    0.87    0.07
   2   0  22    0.79    0.09
   2   0  22    0.87    0.06
   2   0  22    0.75    0.06
  -3   0 -22    0.13    0.02
  -3   0 -22    0.13    0.03
   3   0  22    0.07    0.04
   3   0  22    0.08    0.02
   3   0  22    0.11    0.03
   3  -1 -22    4.84    0.19
   3  -1 -22    5.16    0.18
   3  -1 -22    5.00    0.19
  -3   1  22    5.17    0.19
   2  -1 -22    0.00    0.03
   2  -1 -22   -0.01    0.03
  -2   1  22   -0.02    0.03
  -2   1  22    0.05    0.03
  -2   1  22    0.01    0.03
   1  -1 -22    1.17    0.07
   1  -1 -22    1.11    0.07
   1  -1 -22    1.09    0.07
  -1   1  22    1.15    0.07
  -1   1  22    1.05    0.07
  -1   1  22    1.14    0.07
   0  -1 -22    3.26    0.14
   0  -1 -22    3.16    0.13
   0  -1 -22    3.27    0.13
   0   1  22    3.34    0.14
   0   1  22    3.36    0.13
   0   1  22    3.15    0.13
  -1  -1 -22    1.23    0.07
  -1  -1 -22    1.33    0.08
  -1  -1 -22    1.43    0.07
  -1  -1 -22    1.40    0.08
   1   1  22    1.25    0.08
   1   1  22    1.46    0.10
   1   1  22    1.33    0.07
  -2  -1 -22    0.90    0.06
  -2  -1 -22    0.87    0.06
  -2  -1 -22    0.75    0.05
  -2  -1 -22    0.78    0.06
   2   1  22    0.78    0.09
   2   1  22    0.91    0.05
   2   1  22    0.88    0.06
  -3  -1 -22    0.32    0.03
  -3  -1 -22    0.29    0.03
  -3  -1 -22    0.33    0.04
   3   1  22    0.36    0.04
   3   1  22    0.21    0.04
   3  -2 -22    3.67    0.14
  -3   2  22    3.64    0.14
  -3   2  22    3.61    0.14
   2  -2 -22    0.48    0.05
   2  -2 -22    0.56    0.05
  -2   2  22    0.60    0.05
  -2   2  22    0.62    0.05
  -2   2  22    0.63    0.06
   1  -2 -22    0.08    0.03
   1  -2 -22    0.06    0.04
   1  -2 -22    0.09    0.04
  -1   2  22    0.11    0.03
  -1   2  22    0.08    0.03
  -1   2  22    0.05    0.03
   0  -2 -22    1.83    0.09
   0  -2 -22    1.90    0.09
   0  -2 -22    1.91    0.09
   0  -2 -22    2.00    0.09
   0   2  22    1.89    0.09
   0   2  22    1.77    0.09
   0   2  22    1.90    0.08
  -1  -2 -22    0.56    0.06
  -1  -2 -22    0.62    0.06
  -1  -2 -22    0.63    0.05
   1   2  22    0.59    0.08
   1   2  22    0.60    0.06
   1   2  22    0.63    0.06
   1   2  22    0.63    0.05
  -2  -2 -22    5.95    0.21
  -2  -2 -22    5.51    0.21
  -2  -2 -22    5.79    0.21
  -2  -2 -22    5.46    0.21
   2   2  22    6.06    0.24
   2   2  22    6.04    0.22
   3  -3 -22    0.02    0.02
   3  -3 -22    0.02    0.01
   3  -3 -22    0.02    0.02
  -3   3  22    0.01    0.02
  -3   3  22    0.03    0.02
   2  -3 -22    0.11    0.03
   2  -3 -22    0.09    0.03
   2  -3 -22    0.11    0.03
  -2   3  22    0.09    0.02
  -2   3  22    0.12    0.03
  -2   3  22    0.13    0.03
   1  -3 -22    3.12    0.13
   1  -3 -22    3.16    0.13
  -1   3  22    2.98    0.12
  -1   3  22    3.13    0.13
  -1   3  22    3.12    0.13
  -1   3  22    3.16    0.13
   0  -3 -22    0.22    0.03
   0  -3 -22    0.16    0.03
   0  -3 -22    0.23    0.03
   0  -3 -22    0.18    0.03
   0   3  22    0.24    0.04
   0   3  22    0.16    0.06
  -1  -3 -22    0.63    0.04
  -1  -3 -22    0.69    0.05
  -1  -3 -22    0.73    0.05
  -1  -3 -22    0.72    0.05
   1   3  22    0.71    0.06
   1   3  22    0.69    0.05
   1   3  22    0.75    0.08
   1  -4 -22    0.12    0.02
   1  -4 -22    0.11    0.03
   1  -4 -22    0.17    0.02
   1  -4 -22    0.16    0.03
  -1   4  22    0.14    0.02
  -1   4  22    0.21    0.03
  -1   4  22    0.17    0.02
   0   4  22    0.22    0.03
   0   4 -23    0.55    0.03
   0  -4  23    0.54    0.05
   0  -4  23    0.57    0.04
   0  -4  23    0.55    0.05
  -1   4 -23    0.00    0.01
   1  -4  23    0.04    0.02
   1  -4  23    0.00    0.02
   1  -4  23   -0.01    0.02
   1   3 -23    3.11    0.11
   1   3 -23    2.99    0.13
  -1  -3  23    3.04    0.13
  -1  -3  23    3.18    0.12
  -1  -3  23    3.16    0.12
   0   3 -23    1.15    0.05
   0   3 -23    1.10    0.07
   0  -3  23    1.18    0.07
   0  -3  23    1.20    0.07
   0  -3  23    1.30    0.07
   0  -3  23    1.12    0.07
  -1   3 -23    0.03    0.02
  -1   3 -23    0.03    0.02
   1  -3  23    0.01    0.03
   1  -3  23    0.06    0.03
   1  -3  23    0.01    0.03
  -2   3 -23    0.85    0.05
  -2   3 -23    0.81    0.04
   2  -3  23    0.74    0.05
   2  -3  23    0.82    0.05
   2  -3  23    0.86    0.06
   2   2 -23    0.74    0.06
   2   2 -23    0.58    0.05
  -2  -2  23    0.64    0.06
  -2  -2  23    0.54    0.06
  -2  -2  23    0.77    0.05
   1   2 -23    0.87    0.07
   1   2 -23    0.83    0.05
  -1  -2  23    0.88    0.07
  -1  -2  23    0.84    0.06
  -1  -2  23    0.87    0.06
   0   2 -23    0.32    0.03
   0   2 -23    0.31    0.03
   0   2 -23    0.33    0.04
   0  -2  23    0.34    0.04
   0  -2  23    0.30    0.04
   0  -2  23    0.29    0.04
  -1   2 -23    0.53    0.04
  -1   2 -23    0.63    0.05
  -1   2 -23    0.53    0.06
   1  -2  23    0.60    0.05
   1  -2  23    0.60    0.06
   1  -2  23    0.58    0.06
  -2   2 -23    0.06    0.03
  -2   2 -23    0.08    0.02
  -2   2 -23    0.08    0.02
   2  -2  23    0.07    0.03
   2  -2  23    0.10    0.03
  -3   2 -23    1.16    0.05
   3  -2  23    1.19    0.06
   3  -2  23    1.25    0.06
   3   1 -23    0.15    0.03
   3   1 -23    0.16    0.03
   3   1 -23    0.13    0.02
  -3  -1  23    0.16    0.03
  -3  -1  23    0.14    0.03
  -3  -1  23    0.17    0.02
   2   1 -23    7.30    0.27
   2   1 -23    7.14    0.25
   2   1 -23    7.10    0.26
  -2  -1  23    7.17    0.26
  -2  -1  23    7.11    0.27
  -2  -1  23    7.04    0.26
   1   1 -23    0.23    0.03
   1   1 -23    0.25    0.04
   1   1 -23    0.24    0.04
  -1  -1  23    0.17    0.04
  -1  -1  23    0.20    0.03
  -1  -1  23    0.24    0.04
   0   1 -23   12.65    0.44
   0   1 -23   12.64    0.45
   0   1 -23   12.00    0.44
   0  -1  23   12.25    0.44
   0  -1  23   12.56    0.44
   0  -1  23   12.79    0.44
  -1   1 -23   24.90    0.83
  -1   1 -23   23.83    0.83
   1  -1  23   23.91    0.83
   1  -1  23   22.82    0.82
   1  -1  23   24.22    0.82
  -2   1 -23    2.11    0.10
  -2   1 -23    1.97    0.09
   2  -1  23    2.03    0.09
   2  -1  23    2.15    0.10
   2  -1  23    2.02    0.09
  -3   1 -23    0.03    0.02
  -3   1 -23    0.01    0.02
  -3   1 -23    0.00    0.02
   3  -1  23   -0.01    0.03
   3  -1  23    0.00    0.02
   3   0 -23    0.13    0.02
   3   0 -23    0.11    0.03
   3   0 -23    0.10    0.02
  -3   0  23    0.09    0.03
  -3   0  23    0.11    0.02
  -3   0  23    0.08    0.03
   2   0 -23    1.10    0.07
   2   0 -23    1.04    0.06
  -2   0  23    0.99    0.06
  -2   0  23    1.08    0.07
  -2   0  23    1.05    0.07
   1   0 -23    3.55    0.14
   1   0 -23    3.65    0.15
   1   0 -23    3.52    0.15
  -1   0  23    3.45    0.15
  -1   0  23    3.56    0.14
   0   0 -23    1.70    0.09
   0   0 -23    1.69    0.09
   0   0 -23    1.59    0.08
   0   0  23    1.65    0.08
   0   0  23    1.75    0.09
   0   0  23    1.66    0.08
  -1   0 -23    3.83    0.16
  -1   0 -23    3.56    0.15
  -1   0 -23    3.66    0.15
   1   0  23    3.80    0.16
   1   0  23    3.94    0.15
  -2   0 -23    0.10    0.03
  -2   0 -23    0.08    0.03
  -2   0 -23    0.07    0.03
   2   0  23    0.12    0.03
   2   0  23    0.09    0.04
   2   0  23    0.07    0.02
  -3   0 -23    0.09    0.02
  -3   0 -23    0.10    0.03
   3   0  23    0.09    0.04
   3   0  23    0.05    0.02
   3   0  23    0.11    0.02
   3  -1 -23    1.12    0.06
   3  -1 -23    1.14    0.06
   3  -1 -23    1.02    0.06
  -3   1  23    1.19    0.07
   2  -1 -23    0.04    0.03
   2  -1 -23    0.01    0.03
  -2   1  23   -0.02    0.03
  -2   1  23    0.01    0.03
  -2   1  23   -0.02    0.02
   1  -1 -23    1.33    0.08
   1  -1 -23    1.30    0.07
   1  -1 -23    1.22    0.07
  -1   1  23    1.27    0.07
  -1   1  23    1.28    0.07
  -1   1  23    1.30    0.07
   0  -1 -23    4.29    0.17
   0  -1 -23    4.22    0.16
   0  -1 -23    4.18    0.16
   0   1  23    4.06    0.16
   0   1  23    4.30    0.17
   0   1  23    4.26    0.16
  -1  -1 -23    0.01    0.03
  -1  -1 -23    0.06    0.03
  -1  -1 -23    0.01    0.02
   1   1  23   -0.01    0.03
  -2  -1 -23    0.89    0.06
  -2  -1 -23    0.83    0.05
  -2  -1 -23    0.81    0.06
   2   1  23    0.90    0.09
   2   1  23    0.83    0.06
   3  -2 -23    0.72    0.05
  -3   2  23    0.64    0.04
  -3   2  23    0.72    0.05
   2  -2 -23    0.19    0.03
   2  -2 -23    0.15    0.03
   2  -2 -23    0.20    0.03
  -2   2  23    0.24    0.03
  -2   2  23    0.24    0.03
  -2   2  23    0.18    0.03
   1  -2 -23    0.03    0.03
   1  -2 -23    0.09    0.03
   1  -2 -23    0.11    0.03
  -1   2  23    0.09    0.03
  -1   2  23    0.08    0.03
  -1   2  23    0.11    0.03
   0  -2 -23    0.11    0.03
   0  -2 -23    0.06    0.03
   0  -2 -23    0.07    0.02
   0  -2 -23    0.09    0.03
   0   2  23    0.12    0.02
   0   2  23    0.08    0.03
   0   2  23    0.09    0.03
  -1  -2 -23    4.93    0.18
  -1  -2 -23    5.08    0.18
  -1  -2 -23    4.64    0.18
   1   2  23    4.73    0.21
   1   2  23    4.68    0.18
   1   2  23    4.66    0.18
  -2  -2 -23    1.53    0.08
  -2  -2 -23    1.47    0.07
  -2  -2 -23    1.73    0.07
  -2  -2 -23    1.64    0.07
   2   2  23    1.77    0.08
   2   2  23    1.83    0.10
   2  -3 -23    0.30    0.04
   2  -3 -23    0.21    0.03
   2  -3 -23    0.28    0.03
  -2   3  23    0.29    0.03
  -2   3  23    0.34    0.04
  -2   3  23    0.31    0.03
   1  -3 -23    0.66    0.05
   1  -3 -23    0.58    0.05
  -1   3  23    0.65    0.05
  -1   3  23    0.59    0.08
  -1   3  23    0.59    0.05
  -1   3  23    0.57    0.04
   0  -3 -23    0.03    0.03
   0  -3 -23    0.04    0.03
   0  -3 -23    0.04    0.03
   0  -3 -23    0.01    0.02
   0   3  23    0.02    0.02
  -1  -3 -23    0.52    0.04
  -1  -3 -23    0.49    0.04
  -1  -3 -23    0.56    0.04
   1   3  23    0.50    0.05
   1   3  23    0.46    0.04
   1   3  23    0.52    0.07
   1   3 -24    0.38    0.04
   1   3 -24    0.37    0.03
  -1  -3  24    0.41    0.04
  -1  -3  24    0.36    0.05
  -1  -3  24    0.30    0.04
   0   3 -24    0.27    0.04
   0   3 -24    0.31    0.03
   0  -3  24    0.30    0.04
   0  -3  24    0.32    0.04
   0  -3  24    0.25    0.04
  -1   3 -24    0.03    0.02
  -1   3 -24   -0.01    0.02
   1  -3  24    0.01    0.03
   1  -3  24    0.04    0.03
   1  -3  24    0.01    0.03
  -2   3 -24    0.50    0.04
  -2   3 -24    0.48    0.03
   2  -3  24    0.46    0.04
   2  -3  24    0.34    0.04
   2  -3  24    0.47    0.04
   2   2 -24    0.03    0.02
   2   2 -24    0.00    0.02
  -2  -2  24    0.02    0.03
  -2  -2  24    0.00    0.02
  -2  -2  24    0.01    0.04
   1   2 -24    1.80    0.08
   1   2 -24    1.86    0.09
  -1  -2  24    1.71    0.09
  -1  -2  24    1.89    0.09
  -1  -2  24    1.85    0.09
   0   2 -24    0.51    0.06
   0   2 -24    0.49    0.04
   0  -2  24    0.51    0.06
   0  -2  24    0.51    0.05
   0  -2  24    0.54    0.05
  -1   2 -24    0.95    0.05
  -1   2 -24    0.94    0.06
  -1   2 -24    1.01    0.05
   1  -2  24    0.95    0.06
   1  -2  24    0.97    0.07
   1  -2  24    0.94    0.06
  -2   2 -24    0.06    0.03
  -2   2 -24    0.09    0.02
  -2   2 -24    0.08    0.02
   2  -2  24    0.07    0.03
   2  -2  24    0.10    0.03
   2  -2  24    0.03    0.03
   3   1 -24    0.49    0.03
   3   1 -24    0.44    0.04
  -3  -1  24    0.52    0.04
  -3  -1  24    0.48    0.04
   2   1 -24    2.34    0.11
   2   1 -24    2.45    0.09
   2   1 -24    2.14    0.10
  -2  -1  24    2.25    0.10
  -2  -1  24    2.26    0.10
  -2  -1  24    2.17    0.10
   1   1 -24    1.27    0.07
   1   1 -24    1.30    0.08
   1   1 -24    1.28    0.07
  -1  -1  24    1.37    0.08
  -1  -1  24    1.30    0.07
  -1  -1  24    1.33    0.08
   0   1 -24    4.11    0.17
   0   1 -24    4.24    0.17
   0   1 -24    4.31    0.16
   0  -1  24    4.41    0.17
   0  -1  24    4.20    0.17
   0  -1  24    4.32    0.17
  -1   1 -24    4.18    0.16
  -1   1 -24    4.24    0.17
   1  -1  24    4.08    0.17
   1  -1  24    4.22    0.16
  -2   1 -24    0.07    0.03
   2  -1  24    0.05    0.03
   2  -1  24    0.06    0.02
   2  -1  24    0.07    0.03
  -3   1 -24    0.29    0.04
   3  -1  24    0.35    0.06
   3  -1  24    0.26    0.02
   3   0 -24    0.04    0.02
   3   0 -24    0.02    0.03
   3   0 -24    0.03    0.02
  -3   0  24    0.03    0.02
  -3   0  24    0.03    0.02
   2   0 -24    3.83    0.15
   2   0 -24    4.09    0.15
  -2   0  24    3.83    0.15
  -2   0  24    3.84    0.15
  -2   0  24    3.64    0.15
   1   0 -24    0.57    0.06
   1   0 -24    0.56    0.06
   1   0 -24    0.64    0.05
  -1   0  24    0.54    0.06
  -1   0  24    0.58    0.06
   0   0 -24    0.12    0.04
   0   0 -24    0.07    0.03
   0   0 -24    0.08    0.04
   0   0  24    0.08    0.03
   0   0  24    0.06    0.03
  -1   0 -24    1.44    0.08
  -1   0 -24    1.34    0.07
  -1   0 -24    1.42    0.07
   1   0  24    1.43    0.08
   1   0  24    1.42    0.07
  -2   0 -24    0.15    0.04
  -2   0 -24    0.14    0.03
  -2   0 -24    0.11    0.03
   2   0  24    0.14    0.04
   2   0  24    0.18    0.03
   2   0  24    0.13    0.02
   3  -1 -24    0.44    0.04
   3  -1 -24    0.42    0.04
   3  -1 -24    0.37    0.04
  -3   1  24    0.43    0.04
   2  -1 -24   -0.01    0.03
   2  -1 -24    0.02    0.03
   2  -1 -24   -0.02    0.02
  -2   1  24    0.01    0.02
  -2   1  24    0.03    0.03
  -2   1  24   -0.06    0.02
   1  -1 -24    1.36    0.08
   1  -1 -24    1.49    0.08
   1  -1 -24    1.56    0.08
  -1   1  24    1.54    0.08
  -1   1  24    1.57    0.08
  -1   1  24    1.55    0.08
   0  -1 -24    2.58    0.11
   0  -1 -24    2.58    0.11
   0  -1 -24    2.60    0.12
   0   1  24    2.68    0.11
   0   1  24    2.65    0.12
   0   1  24    2.63    0.11
  -1  -1 -24   -0.02    0.03
  -1  -1 -24    0.04    0.03
  -1  -1 -24    0.01    0.02
   1   1  24   -0.02    0.03
   1   1  24    0.02    0.02
  -2  -1 -24    0.15    0.03
  -2  -1 -24    0.14    0.03
  -2  -1 -24    0.19    0.03
   2   1  24    0.15    0.02
   2   1  24    0.21    0.03
   2   1  24    0.18    0.04
   3  -2 -24    1.20    0.06
  -3   2  24    1.07    0.06
  -3   2  24    1.19    0.05
   2  -2 -24    0.02    0.02
   2  -2 -24    0.03    0.02
   2  -2 -24   -0.02    0.02
  -2   2  24    0.01    0.02
  -2   2  24    0.03    0.02
  -2   2  24    0.01    0.02
   1  -2 -24    0.03    0.03
   1  -2 -24    0.01    0.03
   1  -2 -24    0.03    0.03
  -1   2  24    0.00    0.02
  -1   2  24    0.03    0.02
  -1   2  24   -0.01    0.03
   0  -2 -24    0.63    0.05
   0  -2 -24    0.68    0.06
   0  -2 -24    0.61    0.05
   0   2  24    0.68    0.05
   0   2  24    0.62    0.05
   0   2  24    0.63    0.05
  -1  -2 -24    9.01    0.32
  -1  -2 -24    9.11    0.32
  -1  -2 -24    9.26    0.32
   1   2  24    8.75    0.34
   1   2  24    8.81    0.32
  -2  -2 -24    9.09    0.33
   2   2  24    9.82    0.35
   2  -3 -24    1.98    0.09
   2  -3 -24    2.36    0.09
   2  -3 -24    2.49    0.09
  -2   3  24    2.41    0.09
  -2   3  24    2.27    0.08
  -2   3  24    1.82    0.10
   1  -3 -24    0.04    0.02
   1  -3 -24    0.04    0.03
   1  -3 -24    0.05    0.03
  -1   3  24    0.05    0.02
  -1   3  24    0.04    0.02
   0  -3 -24    0.03    0.02
   0  -3 -24   -0.01    0.02
   0  -3 -24    0.03    0.02
   0  -3 -24   -0.01    0.02
   0   3  24    0.05    0.02
   1   3 -25    3.44    0.13
   1   3 -25    3.15    0.12
  -1  -3  25    3.44    0.13
  -1  -3  25    3.56    0.13
  -1  -3  25    3.69    0.13
   0   3 -25    0.12    0.02
   0   3 -25    0.12    0.03
   0   3 -25    0.08    0.02
   0  -3  25    0.18    0.03
   0  -3  25    0.11    0.03
  -1   3 -25    0.10    0.02
  -1   3 -25    0.12    0.02
   1  -3  25    0.12    0.03
   1  -3  25    0.12    0.03
   1  -3  25    0.14    0.03
   2   2 -25    0.01    0.02
  -2  -2  25    0.00    0.03
  -2  -2  25    0.00    0.02
   1   2 -25    0.09    0.02
   1   2 -25    0.08    0.03
  -1  -2  25    0.04    0.03
  -1  -2  25    0.08    0.03
  -1  -2  25    0.05    0.03
   0   2 -25    0.05    0.02
   0   2 -25    0.05    0.03
   0  -2  25    0.04    0.03
   0  -2  25    0.06    0.03
   0  -2  25    0.05    0.03
  -1   2 -25    0.09    0.02
  -1   2 -25    0.08    0.03
  -1   2 -25    0.05    0.02
   1  -2  25    0.09    0.03
   1  -2  25    0.10    0.03
   1  -2  25    0.09    0.03
  -2   2 -25    0.12    0.02
  -2   2 -25    0.10    0.02
  -2   2 -25    0.11    0.02
   2  -2  25    0.14    0.03
   2  -2  25    0.12    0.02
   2  -2  25    0.08    0.02
   2   1 -25    3.25    0.13
   2   1 -25    3.53    0.14
   2   1 -25    3.49    0.13
  -2  -1  25    3.52    0.13
  -2  -1  25    3.39    0.13
  -2  -1  25    3.43    0.14
   1   1 -25    0.13    0.03
   1   1 -25    0.10    0.03
   1   1 -25    0.11    0.02
  -1  -1  25    0.11    0.03
  -1  -1  25    0.11    0.03
  -1  -1  25    0.12    0.03
   0   1 -25    0.88    0.06
   0   1 -25    0.91    0.07
   0   1 -25    0.94    0.06
   0  -1  25    0.97    0.06
   0  -1  25    0.95    0.06
  -1   1 -25    1.79    0.08
  -1   1 -25    1.73    0.09
   1  -1  25    1.73    0.09
   1  -1  25    1.85    0.08
  -2   1 -25    1.70    0.08
   2  -1  25    1.84    0.10
   2  -1  25    1.75    0.08
   2  -1  25    1.55    0.08
   3   0 -25   -0.02    0.01
  -3   0  25    0.00    0.02
   2   0 -25    0.16    0.03
   2   0 -25    0.10    0.03
  -2   0  25    0.08    0.02
  -2   0  25    0.06    0.03
   1   0 -25    3.58    0.14
   1   0 -25    3.55    0.14
   1   0 -25    3.51    0.15
  -1   0  25    3.68    0.14
  -1   0  25    3.39    0.14
   0   0 -25    0.72    0.06
   0   0 -25    0.72    0.06
   0   0  25    0.73    0.06
   0   0  25    0.73    0.06
   0   0  25    0.80    0.06
  -1   0 -25    2.11    0.09
  -1   0 -25    2.27    0.10
  -1   0 -25    2.06    0.10
   1   0  25    2.20    0.09
   1   0  25    2.22    0.10
  -2   0 -25    0.34    0.05
  -2   0 -25    0.35    0.04
   2   0  25    0.37    0.06
   2   0  25    0.29    0.04
   2   0  25    0.41    0.04
   3  -1 -25    0.01    0.02
  -3   1  25   -0.01    0.02
   2  -1 -25    0.17    0.03
   2  -1 -25    0.27    0.03
   2  -1 -25    0.21    0.03
  -2   1  25    0.18    0.03
  -2   1  25    0.24    0.03
  -2   1  25    0.19    0.03
   1  -1 -25    1.11    0.07
   1  -1 -25    1.08    0.06
   1  -1 -25    1.07    0.06
  -1   1  25    1.06    0.07
  -1   1  25    1.10    0.06
  -1   1  25    1.21    0.06
   0  -1 -25    2.17    0.09
   0  -1 -25    2.12    0.10
   0  -1 -25    1.76    0.12
   0   1  25    2.08    0.10
   0   1  25    2.09    0.09
   0   1  25    2.08    0.09
  -1  -1 -25    0.37    0.05
  -1  -1 -25    0.39    0.05
  -1  -1 -25    0.37    0.05
   1   1  25    0.41    0.04
   1   1  25    0.35    0.04
  -2  -1 -25    0.57    0.04
  -2  -1 -25    0.53    0.04
  -2  -1 -25    0.57    0.05
   2   1  25    0.61    0.07
   2  -2 -25   -0.02    0.02
   2  -2 -25    0.02    0.02
   2  -2 -25    0.01    0.02
  -2   2  25    0.01    0.02
  -2   2  25    0.02    0.02
  -2   2  25    0.00    0.02
   1  -2 -25    0.04    0.03
   1  -2 -25    0.07    0.03
   1  -2 -25    0.02    0.02
  -1   2  25    0.03    0.02
  -1   2  25    0.03    0.02
  -1   2  25    0.06    0.03
   0  -2 -25    1.14    0.07
   0  -2 -25    1.22    0.07
   0  -2 -25    1.20    0.07
   0   2  25    1.25    0.07
   0   2  25    1.22    0.06
   0   2  25    1.14    0.06
  -1  -2 -25   -0.02    0.02
  -1  -2 -25    0.04    0.03
  -1  -2 -25    0.05    0.02
   1   2  25    0.03    0.02
   1  -3 -25    1.73    0.08
   1  -3 -25    1.86    0.08
  -1   3  25    1.80    0.08
  -1   3  25    1.63    0.07
   0  -3 -25    0.24    0.03
   0  -3 -25    0.18    0.03
   0  -3 -25    0.24    0.03
   0   3  25    0.16    0.02
   0   3 -26    0.03    0.02
   0   3 -26    0.01    0.01
   0   3 -26    0.00    0.01
   0  -3  26    0.01    0.02
   0  -3  26    0.00    0.02
  -1   3 -26    0.72    0.03
  -1   3 -26    0.73    0.04
   1  -3  26    0.64    0.04
   1  -3  26    0.71    0.05
   1  -3  26    0.75    0.05
   1   2 -26    0.88    0.06
   1   2 -26    0.73    0.04
  -1  -2  26    0.84    0.05
  -1  -2  26    0.83    0.05
  -1  -2  26    0.77    0.06
   0   2 -26    0.06    0.02
   0   2 -26    0.07    0.03
   0  -2  26    0.06    0.03
   0  -2  26    0.04    0.03
   0  -2  26    0.04    0.03
  -1   2 -26    0.12    0.02
  -1   2 -26    0.09    0.03
   1  -2  26    0.12    0.03
   1  -2  26    0.11    0.03
  -2   2 -26    0.10    0.02
  -2   2 -26    0.13    0.02
   2  -2  26    0.06    0.02
   2  -2  26    0.10    0.02
   2   1 -26    0.83    0.05
   2   1 -26    0.87    0.04
   2   1 -26    0.83    0.05
  -2  -1  26    0.78    0.05
  -2  -1  26    0.79    0.05
   1   1 -26    0.61    0.05
   1   1 -26    0.65    0.06
   1   1 -26    0.58    0.05
  -1  -1  26    0.67    0.05
  -1  -1  26    0.64    0.05
  -1  -1  26    0.55    0.05
   0   1 -26    0.09    0.03
   0   1 -26    0.09    0.02
   0   1 -26    0.08    0.03
   0  -1  26    0.07    0.03
   0  -1  26    0.11    0.03
  -1   1 -26    0.12    0.02
  -1   1 -26    0.09    0.03
   1  -1  26    0.09    0.02
   1  -1  26    0.11    0.03
  -2   1 -26    0.02    0.02
   2  -1  26    0.02    0.02
   2  -1  26    0.02    0.02
   2   0 -26    0.03    0.02
   2   0 -26    0.02    0.02
  -2   0  26    0.02    0.02
  -2   0  26    0.03    0.02
   1   0 -26   21.19    0.72
   1   0 -26   20.65    0.73
   1   0 -26   20.78    0.73
  -1   0  26   21.82    0.72
  -1   0  26   20.61    0.72
   0   0 -26   14.62    0.52
   0   0 -26   15.05    0.52
   0   0  26   14.51    0.52
   0   0  26   15.18    0.52
   0   0  26   14.98    0.52
  -1   0 -26    0.07    0.03
  -1   0 -26    0.07    0.03
  -1   0 -26    0.02    0.02
   1   0  26    0.05    0.03
  -2   0 -26    0.10    0.03
  -2   0 -26    0.06    0.02
   2   0  26    0.11    0.03
   2   0  26    0.06    0.02
   2  -1 -26    0.16    0.02
   2  -1 -26    0.21    0.03
   2  -1 -26    0.13    0.02
  -2   1  26    0.15    0.03
  -2   1  26    0.15    0.02
  -2   1  26    0.13    0.03
   1  -1 -26    0.16    0.03
   1  -1 -26    0.12    0.02
   1  -1 -26    0.19    0.04
  -1   1  26    0.17    0.03
  -1   1  26    0.17    0.03
  -1   1  26    0.14    0.03
   0  -1 -26    1.10    0.07
   0  -1 -26    1.14    0.06
   0   1  26    1.08    0.06
   0   1  26    0.98    0.06
   0   1  26    1.15    0.06
  -1  -1 -26    0.26    0.03
  -1  -1 -26    0.27    0.04
  -1  -1 -26    0.33    0.04
   1   1  26    0.26    0.03
   1   1  26    0.25    0.03
   2  -2 -26    0.01    0.02
   2  -2 -26    0.01    0.02
  -2   2  26    0.00    0.02
  -2   2  26    0.01    0.02
  -2   2  26    0.00    0.02
   1  -2 -26    0.24    0.03
   1  -2 -26    0.35    0.04
   1  -2 -26    0.29    0.03
  -1   2  26    0.34    0.03
  -1   2  26    0.30    0.03
  -1   2  26    0.31    0.04
   0  -2 -26    0.20    0.03
   0  -2 -26    0.16    0.03
   0  -2 -26    0.09    0.03
   0   2  26    0.18    0.03
   0   2  26    0.15    0.03
   0   2  26    0.16    0.02
  -1  -2 -26    0.13    0.02
  -1  -2 -26    0.16    0.03
  -1  -2 -26    0.18    0.03
   1   2  26    0.13    0.02
   1   2 -27    0.01    0.02
   1   2 -27   -0.01    0.01
  -1  -2  27    0.02    0.02
  -1  -2  27   -0.01    0.02
  -1  -2  27   -0.01    0.02
   0   2 -27    0.17    0.03
   0   2 -27    0.14    0.02
   0  -2  27    0.14    0.03
   0  -2  27    0.12    0.02
   0  -2  27    0.16    0.03
  -1   2 -27    0.12    0.03
  -1   2 -27    0.13    0.02
   1  -2  27    0.09    0.02
   2   1 -27    0.76    0.04
  -2  -1  27    0.67    0.04
  -2  -1  27    0.66    0.05
   1   1 -27    0.00    0.02
   1   1 -27    0.01    0.02
   1   1 -27    0.00    0.03
  -1  -1  27    0.00    0.02
  -1  -1  27    0.00    0.02
   0   1 -27    2.42    0.11
   0   1 -27    2.52    0.10
   0  -1  27    2.41    0.10
   0  -1  27    2.47    0.10
  -1   1 -27    0.09    0.03
  -1   1 -27    0.09    0.02
   1  -1  27    0.12    0.03
   2  -1  27    0.03    0.02
   2   0 -27    4.05    0.15
   2   0 -27    4.01    0.14
  -2   0  27    3.58    0.15
  -2   0  27    4.06    0.15
   1   0 -27    1.44    0.08
   1   0 -27    1.55    0.07
   1   0 -27    1.36    0.07
  -1   0  27    1.50    0.07
  -1   0  27    1.46    0.07
   0   0 -27    1.11    0.07
   0   0 -27    1.10    0.07
   0   0  27    1.08    0.06
   0   0  27    1.15    0.06
   0   0  27    1.21    0.06
  -1   0 -27    1.60    0.08
  -1   0 -27    1.63    0.08
  -1   0 -27    1.83    0.09
   1   0  27    1.70    0.08
   1   0  27    1.84    0.08
   2  -1 -27    0.38    0.04
   2  -1 -27    0.45    0.04
   2  -1 -27    0.39    0.03
  -2   1  27    0.34    0.04
  -2   1  27    0.43    0.04
  -2   1  27    0.34    0.04
   1  -1 -27    0.07    0.03
   1  -1 -27    0.15    0.03
  -1   1  27    0.13    0.03
  -1   1  27    0.11    0.02
   0  -1 -27    0.72    0.05
   0  -1 -27    0.71    0.05
   0   1  27    0.71    0.05
   0   1  27    0.76    0.05
   0   1  27    0.78    0.05
  -1  -1 -27    0.79    0.05
  -1  -1 -27    0.81    0.05
  -1  -1 -27    0.71    0.05
   1   1  27    0.80    0.04
   1   1  27    0.75    0.05
   1  -2 -27    0.14    0.02
   1  -2 -27    0.14    0.03
   1  -2 -27    0.08    0.02
  -1   2  27    0.12    0.02
  -1   2  27    0.10    0.02
  -1   2  27    0.10    0.02
   0  -2 -27    0.05    0.03
   0  -2 -27    0.05    0.02
   0  -2 -27    0.04    0.02
   0   2  27    0.03    0.01
   0   2  27    0.03    0.02
   0   2 -28    0.10    0.02
   0   2 -28    0.09    0.03
   0  -2  28    0.05    0.02
   0  -2  28    0.08    0.02
   0  -2  28    0.08    0.02
   1   1 -28    0.45    0.05
   1   1 -28    0.42    0.04
   1   1 -28    0.53    0.04
  -1  -1  28    0.48    0.04
   0   1 -28    1.07    0.06
   0   1 -28    1.08    0.06
   0  -1  28    1.02    0.05
   0  -1  28    0.98    0.06
  -1   1 -28    0.05    0.02
  -1   1 -28    0.01    0.02
   1  -1  28    0.04    0.02
   1  -1  28    0.01    0.02
   1   0 -28    0.82    0.05
   1   0 -28    0.73    0.05
   1   0 -28    0.76    0.05
  -1   0  28    0.82    0.05
  -1   0  28    0.78    0.05
   0   0 -28    5.56    0.20
   0   0 -28    5.41    0.20
   0   0  28    5.55    0.20
   0   0  28    5.51    0.20
   0   0  28    5.18    0.20
  -1   0 -28   10.57    0.36
  -1   0 -28    9.80    0.35
   1   0  28    9.81    0.35
   1   0  28   10.25    0.35
   1  -1 -28    0.29    0.04
  -1   1  28    0.22    0.02
  -1   1  28    0.22    0.03
   0  -1 -28    0.01    0.02
   0  -1 -28    0.02    0.02
   0   1  28    0.01    0.02
   0   1  28    0.03    0.02
   0   1  28    0.01    0.02
  -1  -1 -28    0.13    0.02
   0   1 -29    1.04    0.05
   0   1 -29    1.13    0.06
   0  -1  29    0.94    0.05
   0  -1  29    0.89    0.05
   1   0 -29    0.10    0.02
  -1   0  29    0.09    0.02
  -1   0  29    0.08    0.02
   0   0 -29    1.07    0.06
   0   0 -29    1.04    0.05
   0   0  29    0.95    0.05
   0   0  29    1.07    0.05
   0   0  29    1.03    0.05
   0   0   0    0.00    0.00
;
_shelx_hkl_checksum     79084
_shelx_res_file
;
    AX0688.res created by SHELXL-2014/7
TITL AX0688_multiscan_t in P-1
CELL 1.54178 4.6475    5.4169   24.7041   91.5465   91.7877  102.3158
ZERR 2.00    0.0002    0.0002    0.0010    0.0020    0.0021    0.0019
LATT 1
SFAC C  H  O
UNIT 24 44 4
OMIT  -4.00 132.00
OMIT    -3   4   3
OMIT    -5   1   1
OMIT    -3   4   0
OMIT     0   0   1
OMIT    -5   1   3
L.S. 14
ACTA
BOND $H
EQIV $1 -x+1, -y+3, -z
HTAB O1 O2_$1
FMAP 2
PLAN -10
SIZE 0.116 0.295 0.435
CONF
TEMP -123.150
WGHT    0.052900    0.282000
FVAR       0.31188
C1    1    0.718724    1.296338    0.039520    11.00000    0.02616    0.02458 =
         0.03188    0.00437    0.00216    0.00347
C2    1    0.881927    1.135618    0.069647    11.00000    0.03063    0.03014 =
         0.03515    0.00463    0.00221    0.00999
AFIX  43
H2    2    0.976265    1.025014    0.049746    11.00000   -1.20000
AFIX   0
C3    1    0.902868    1.138425    0.122904    11.00000    0.02738    0.02912 =
         0.03585    0.00421    0.00101    0.00706
AFIX  43
H3    2    0.809177    1.251722    0.142108    11.00000   -1.20000
AFIX   0
C4    1    1.062204    0.977722    0.155662    11.00000    0.03090    0.03588 =
         0.03472    0.00674   -0.00088    0.01103
AFIX  23
H4A   2    1.222961    1.088111    0.177760    11.00000   -1.20000
H4B   2    1.152295    0.871441    0.130922    11.00000   -1.20000
AFIX   0
C5    1    0.857321    0.807594    0.192987    11.00000    0.03002    0.03062 =
         0.03178    0.00317   -0.00162    0.01038
AFIX  23
H5A   2    0.750950    0.912871    0.214794    11.00000   -1.20000
H5B   2    0.708984    0.685789    0.170555    11.00000   -1.20000
AFIX   0
C6    1    1.018409    0.661466    0.231152    11.00000    0.02943    0.02952 =
         0.03335    0.00303   -0.00315    0.00946
AFIX  23
H6A   2    1.130323    0.560601    0.209420    11.00000   -1.20000
H6B   2    1.161838    0.783237    0.254503    11.00000   -1.20000
AFIX   0
C7    1    0.812116    0.485548    0.266919    11.00000    0.03113    0.03012 =
         0.03347    0.00332   -0.00215    0.01022
AFIX  23
H7A   2    0.670073    0.363060    0.243472    11.00000   -1.20000
H7B   2    0.698459    0.586534    0.288215    11.00000   -1.20000
AFIX   0
C8    1    0.969553    0.340046    0.305788    11.00000    0.03105    0.03013 =
         0.03418    0.00395   -0.00230    0.00982
AFIX  23
H8A   2    1.082972    0.238613    0.284557    11.00000   -1.20000
H8B   2    1.111526    0.462247    0.329307    11.00000   -1.20000
AFIX   0
C9    1    0.760736    0.164767    0.341376    11.00000    0.03273    0.03348 =
         0.03471    0.00510   -0.00192    0.00964
AFIX  23
H9A   2    0.618640    0.042945    0.317802    11.00000   -1.20000
H9B   2    0.647377    0.266441    0.362556    11.00000   -1.20000
AFIX   0
C10   1    0.916043    0.018147    0.380390    11.00000    0.03509    0.03424 =
         0.03468    0.00612   -0.00102    0.01092
AFIX  23
H10A  2    1.025740   -0.086629    0.359201    11.00000   -1.20000
H10B  2    1.061220    0.139750    0.403461    11.00000   -1.20000
AFIX   0
C11   1    0.707385   -0.151895    0.416571    11.00000    0.04145    0.04594 =
         0.04333    0.01467    0.00254    0.01025
AFIX  23
H11A  2    0.555617   -0.267479    0.393558    11.00000   -1.20000
H11B  2    0.605738   -0.046198    0.439273    11.00000   -1.20000
AFIX   0
C12   1    0.862233   -0.308306    0.453322    11.00000    0.05545    0.04993 =
         0.04498    0.01924    0.00352    0.01272
AFIX 137
H12A  2    0.960453   -0.415894    0.431132    11.00000   -1.50000
H12B  2    0.716930   -0.414482    0.475465    11.00000   -1.50000
H12C  2    1.008925   -0.195156    0.477011    11.00000   -1.50000
AFIX   0
O1    3    0.599856    1.449908    0.067363    11.00000    0.04421    0.03643 =
         0.03672    0.00601    0.00131    0.01932
AFIX 147
H1    2    0.504115    1.525107    0.046433    11.00000   -1.50000
AFIX   0
O2    3    0.702851    1.278934   -0.011264    11.00000    0.04525    0.03565 =
         0.03069    0.00529   -0.00122    0.01430
HKLF 4 1 1 0 0 0 1 0 0 0 1
REM  AX0688_multiscan_t in P-1
REM R1 =  0.0461 for    1964 Fo > 4sig(Fo)  and  0.0482 for all    2117 data
REM    129 parameters refined using      0 restraints
END
WGHT      0.0532      0.2781
REM Highest difference peak  0.294,  deepest hole -0.232,  1-sigma level  0.042
Q1    1   0.6296  1.3931 -0.0288  11.00000  0.05    0.29
Q2    1   0.6150  1.4681  0.1115  11.00000  0.05    0.19
Q3    1   0.3162  1.7220  0.0509  11.00000  0.05    0.15
Q4    1   0.8361  0.0900  0.3599  11.00000  0.05    0.14
Q5    1   0.8930  0.4284  0.2872  11.00000  0.05    0.13
Q6    1   0.8345  1.2421  0.0598  11.00000  0.05    0.13
Q7    1   0.3414  1.2938  0.1048  11.00000  0.05    0.13
Q8    1   0.8625  0.2424  0.3213  11.00000  0.05    0.13
Q9    1   0.9280  0.7617  0.2180  11.00000  0.05    0.12
Q10   1   0.9098  0.5447  0.2424  11.00000  0.05    0.11
;
_shelx_res_checksum     46147
data_New_Global_Publ_Block
_journal_date_recd_electronic     2015-06-20
_journal_date_accepted     2015-06-22
_journal_name_full     'Acta Crystallographica, Section E'
_journal_year     2015
_journal_volume     71
_journal_issue      7
_journal_page_first     o528
_journal_page_last     o529
_journal_paper_category     HO
_journal_paper_doi     10.1107/S2056989015011937
_journal_coeditor_code     HB7452
_publ_contact_author_name     'Tim Peppel'
_publ_contact_author_address
;
Leibniz-Institut f\"ur Katalyse e. V. an der Universit\"at Rostock
Albert-Einstein-Str. 29a
18059 Rostock
Germany
;
_publ_contact_author_email     'tim.peppel@catalysis.de'
_publ_contact_author_fax     '+49-381-1281-51363'
_publ_contact_author_phone     '+49-381-1281-363'
_publ_section_title
;
Crystal structure of (<i>E</i>)-dodec-2-enoic acid
;
_publ_section_title_footnote     .
loop_
    _publ_author_name
    _publ_author_footnote
    _publ_author_address
    'Sonneck, Marcel' .
;
Leibniz-Institut f\"ur Katalyse e. V. an der Universit\"at Rostock
Albert-Einstein-Str. 29a
18059 Rostock
Germany
;
    'Peppel, Tim' .
;
Leibniz-Institut f\"ur Katalyse e. V. an der Universit\"at Rostock
Albert-Einstein-Str. 29a
18059 Rostock
Germany
;
    'Spannenberg, Anke' .
;
Leibniz-Institut f\"ur Katalyse e. V. an der Universit\"at Rostock
Albert-Einstein-Str. 29a
18059 Rostock
Germany
;
    'Wohlrab, Sebastian' .
;
Leibniz-Institut f\"ur Katalyse e. V. an der Universit\"at Rostock
Albert-Einstein-Str. 29a
18059 Rostock
Germany
;
_publ_section_synopsis
;
The crystal structure of (<i>E</i>)-dodec-2-enoic acid, C~12~H~22~O~2~ displays
dimers connected by hydrogen-bond interactions O---H...O.
;
