# Supplementary material for: Crystal structure of (E)-dodec-2-enoic acid
Source: Acta Crystallogr E Crystallogr Commun. 2015 Jun 30;71(Pt 7):o528–9. doi: 10.1107/S2056989015011937 (PMC4518913; doi:10.1107/S2056989015011937)
Supplement: Supplementary file 2 [file e-71-0o528-Isup2.hkl]

data_I                                                                          
_shelx_title ' AX0688_multiscan_t in P-1'                                       
_shelx_refln_list_code          4                                               
_shelx_F_calc_maximum      106.57                                               
_exptl_crystal_F_000       220.00                                               
_reflns_d_resolution_high  0.8441                                               
                                                                                
loop_                                                                           
 _space_group_symop_operation_xyz                                               
 'x, y, z'                                                                      
 '-x, -y, -z'                                                                   
                                                                                
_cell_length_a     4.6475                                                       
_cell_length_b     5.4169                                                       
_cell_length_c    24.7041                                                       
_cell_angle_alpha  91.547                                                       
_cell_angle_beta   91.788                                                       
_cell_angle_gamma 102.316                                                       
                                                                                
_shelx_F_squared_multiplier     1.000                                           
                                                                                
loop_                                                                           
 _refln_index_h                                                                 
 _refln_index_k                                                                 
 _refln_index_l                                                                 
 _refln_F_squared_calc                                                          
 _refln_F_squared_meas                                                          
 _refln_F_squared_sigma                                                         
 _refln_observed_status                                                         
   1   0   0       2896.43       2720.48        40.46 o                         
   2   0   0         39.72         49.25         0.78 o                         
   3   0   0         33.56         31.98         0.72 o                         
   4   0   0          2.14          3.83         0.16 o                         
   5   0   0         15.40         15.55         0.32 o                         
  -5   1   0        178.06        188.58         2.66 o                         
  -4   1   0         95.12         88.42         1.44 o                         
  -3   1   0          5.15          8.81         0.44 o                         
  -2   1   0         29.45         34.96         0.78 o                         
  -1   1   0          2.09          1.32         0.14 o                         
   0   1   0         30.08         32.94         0.63 o                         
   1   1   0       1835.35       1772.64        21.19 o                         
   2   1   0          0.41          1.87         0.25 o                         
   3   1   0          5.42          7.05         0.30 o                         
   4   1   0         11.33         12.20         0.26 o                         
   5   1   0          1.97          1.81         0.19 o                         
  -5   2   0         27.43         28.21         0.57 o                         
  -4   2   0         13.68         15.25         0.38 o                         
  -3   2   0         65.40         64.20         1.69 o                         
  -2   2   0          5.28          9.65         0.29 o                         
  -1   2   0          2.10          3.19         0.20 o                         
   0   2   0         88.48         95.78         1.46 o                         
   1   2   0         22.80         26.64         0.64 o                         
   2   2   0        563.72        565.50         8.75 o                         
   3   2   0          0.16          0.26         0.16 o                         
   4   2   0         20.60         21.34         0.48 o                         
  -5   3   0          0.53          0.24         0.12 o                         
  -4   3   0        105.68        109.17         1.94 o                         
  -3   3   0          0.50          2.82         0.57 o                         
  -2   3   0          5.57         21.64         1.05 o                         
  -1   3   0         68.49         69.69         1.04 o                         
   0   3   0          0.80          2.41         0.34 o                         
   1   3   0         46.10         65.77         1.22 o                         
   2   3   0        251.04        254.95         3.82 o                         
   3   3   0        305.92        275.64         4.75 o                         
   4   3   0          6.66         11.21         0.51 o                         
  -4   4   0         93.04         96.13         1.41 o                         
  -2   4   0         27.12         39.27         0.69 o                         
  -1   4   0         48.48         50.97         0.89 o                         
   0   4   0          2.80          3.82         0.33 o                         
   1   4   0          2.21          2.36         0.51 o                         
   2   4   0          2.88          2.73         0.39 o                         
   3   4   0          1.60          1.44         0.41 o                         
  -4   5   0          0.99          0.94         0.09 o                         
  -3   5   0          0.87          1.08         0.12 o                         
  -2   5   0        120.02        125.00         1.50 o                         
  -1   5   0          3.79          5.48         0.20 o                         
   0   5   0         23.05         20.86         0.57 o                         
   1   5   0          7.41          6.89         0.82 o                         
  -3   6   0          0.07          0.38         0.08 o                         
  -2   6   0          0.26          2.49         0.13 o                         
  -1   6   0        193.51        181.56         2.85 o                         
   0   6   0         92.91         86.26         4.37 o                         
   0  -6   1         39.95         50.11         2.88 o                         
   1  -6   1        112.65        119.31         2.15 o                         
   2  -6   1         29.11         30.96         0.64 o                         
   3  -6   1          3.02          2.68         0.16 o                         
  -1  -5   1          0.04          0.72         0.29 o                         
   0  -5   1         23.81         23.81         0.61 o                         
   1  -5   1          7.93         11.49         0.27 o                         
   2  -5   1         86.04         89.70         1.10 o                         
   3  -5   1          2.14          2.63         0.12 o                         
   4  -5   1          0.58          0.79         0.09 o                         
  -3  -4   1          0.68          0.62         0.31 o                         
  -2  -4   1          3.31          3.79         0.39 o                         
  -1  -4   1          0.02          0.30         0.28 o                         
   0  -4   1          0.37          0.74         0.26 o                         
   1  -4   1        118.19        124.41         2.10 o                         
   2  -4   1        104.52        111.56         1.64 o                         
   3  -4   1        109.17        109.41         1.39 o                         
   4  -4   1          4.30          8.11         0.23 o                         
  -4  -3   1          1.33          3.29         0.72 o                         
  -3  -3   1         59.17         73.68         1.21 o                         
  -2  -3   1          4.24         25.67         1.69 o                         
  -1  -3   1          7.60         16.44         0.78 o                         
   0  -3   1          9.59         13.37         0.45 o                         
   1  -3   1        218.45        253.76         3.67 o                         
   2  -3   1        331.20        339.53         4.22 o                         
   3  -3   1         13.23         34.75         1.75 o                         
   4  -3   1        132.14        134.06         2.36 o                         
   5  -3   1          0.76          0.65         0.12 o                         
  -4  -2   1         11.91         16.88         0.30 o                         
  -3  -2   1          0.56          0.30         0.26 o                         
  -2  -2   1        321.12        346.03         5.45 o                         
  -1  -2   1          0.01          1.53         0.20 o                         
   0  -2   1          0.79          2.44         0.33 o                         
   1  -2   1         60.50         66.57         0.96 o                         
   2  -2   1          0.78          2.98         0.20 o                         
   3  -2   1         61.18         59.62         1.61 o                         
   4  -2   1         61.76         62.31         1.16 o                         
   5  -2   1         10.88         11.35         0.31 o                         
  -5  -1   1          1.53          1.01         0.15 o                         
  -4  -1   1          4.43          4.93         0.18 o                         
  -3  -1   1         19.60         21.94         0.65 o                         
  -2  -1   1          3.75          5.00         0.30 o                         
  -1  -1   1       2893.73       2764.94        35.27 o                         
   0  -1   1         44.46         42.99         2.00 o                         
   1  -1   1        159.09        155.49         2.21 o                         
   2  -1   1         79.46         88.20         1.70 o                         
   3  -1   1         26.56         31.12         0.89 o                         
   4  -1   1         15.28         15.09         0.30 o                         
   5  -1   1          2.94          6.27         0.27 o                         
  -5   0   1          1.82          3.83         0.32 o                         
  -4   0   1          1.25          1.88         0.13 o                         
  -3   0   1          6.19          7.72         0.45 o                         
  -2   0   1         85.29         93.72         1.60 o                         
  -1   0   1       3126.89       2949.57        40.55 o                         
   1   0   1       1241.35       1211.73        15.49 o                         
   2   0   1          6.70         11.38         0.41 o                         
   3   0   1         12.94         22.02         0.57 o                         
   4   0   1         27.80         29.83         0.49 o                         
   5   0   1         16.04         27.20         0.57 o                         
  -4   1   1        122.27        120.19         1.74 o                         
  -3   1   1         54.24         50.22         1.25 o                         
  -2   1   1          2.12          4.01         0.38 o                         
  -1   1   1         77.62         81.28         1.11 o                         
   0   1   1        135.83        131.89         2.32 o                         
   1   1   1       2827.04       2672.42        31.90 o                         
   2   1   1         43.59         48.95         0.95 o                         
   3   1   1         23.92         25.54         0.61 o                         
   4   1   1         21.05         19.90         0.34 o                         
   5   1   1          0.87          0.75         0.09 o                         
  -5   2   1         47.12         48.66         1.17 o                         
  -4   2   1          9.24         10.83         0.33 o                         
  -3   2   1         33.87         33.32         0.91 o                         
  -2   2   1         44.06         41.56         0.94 o                         
  -1   2   1          0.16         -0.14         0.07 o                         
   0   2   1         29.40         34.56         0.51 o                         
   1   2   1        192.84        187.77         3.06 o                         
   2   2   1        116.97        120.33         2.04 o                         
   3   2   1          5.70          4.97         0.20 o                         
   4   2   1          2.93          4.64         0.20 o                         
  -5   3   1          0.01         -0.03         0.12 o                         
  -4   3   1        192.16        195.18         3.04 o                         
  -3   3   1          4.92          9.71         1.02 o                         
  -2   3   1         46.48         46.69         0.72 o                         
  -1   3   1         49.07         49.32         0.73 o                         
   0   3   1         74.63         74.07         1.55 o                         
   1   3   1        310.39        319.93         5.05 o                         
   2   3   1        126.41        136.81         2.44 o                         
   3   3   1        148.40        159.53         2.50 o                         
   4   3   1         57.83         52.61         1.95 o                         
  -4   4   1         87.59         92.14         1.36 o                         
  -3   4   1        226.84        238.92         3.37 o                         
  -2   4   1         41.01         62.64         1.15 o                         
  -1   4   1         89.57         94.16         1.49 o                         
   0   4   1         32.63         29.65         0.89 o                         
   1   4   1          4.00          4.22         0.72 o                         
   2   4   1          6.26          6.48         0.82 o                         
   3   4   1          0.55          1.75         0.41 o                         
  -4   5   1          0.04         -0.02         0.07 o                         
  -3   5   1          5.74          6.12         0.19 o                         
  -2   5   1        117.12        116.53         1.49 o                         
  -1   5   1         12.17         12.70         0.27 o                         
   0   5   1         15.43         14.37         0.48 o                         
   1   5   1          7.44          6.79         0.82 o                         
  -2   6   1          1.62          1.68         0.18 o                         
  -1   6   1         30.32         36.42         1.11 o                         
   0   6   1          3.42          6.68         0.82 o                         
   0  -6   2        147.39        138.48         4.93 o                         
   1  -6   2         37.80         52.64         1.02 o                         
   2  -6   2         44.70         45.83         1.02 o                         
  -1  -5   2          1.54          1.95         0.32 o                         
   0  -5   2         44.93         44.30         0.85 o                         
   1  -5   2         81.63         81.29         1.13 o                         
   2  -5   2         52.74         59.90         0.81 o                         
   3  -5   2          0.02          0.21         0.08 o                         
   4  -5   2          2.45          2.60         0.12 o                         
  -3  -4   2          0.25          0.21         0.31 o                         
  -2  -4   2          1.79          2.09         0.34 o                         
  -1  -4   2          1.65          2.45         0.38 o                         
   0  -4   2          0.62          1.68         0.34 o                         
   1  -4   2         34.75         40.26         0.83 o                         
   2  -4   2         98.17        104.84         1.54 o                         
   3  -4   2         17.18         20.87         0.34 o                         
   4  -4   2          0.09          0.55         0.11 o                         
  -4  -3   2          5.94          6.46         0.33 o                         
  -3  -3   2         87.91         91.24         1.66 o                         
  -2  -3   2          0.40          4.89         0.60 o                         
  -1  -3   2         50.30         51.92         1.11 o                         
   0  -3   2         56.63         57.13         1.18 o                         
   1  -3   2         16.05         27.18         0.86 o                         
   2  -3   2        957.65        970.29        11.73 o                         
   3  -3   2       1124.44       1094.08        16.83 o                         
   4  -3   2         24.35         26.38         0.57 o                         
   5  -3   2          0.16          1.14         0.22 o                         
  -4  -2   2          0.02          6.81         0.27 o                         
  -3  -2   2        120.30        120.37         1.56 o                         
  -2  -2   2       1476.46       1502.54        25.56 o                         
  -1  -2   2         68.35         74.31         1.16 o                         
   0  -2   2         75.04         72.53         1.01 o                         
   1  -2   2         88.35         91.25         1.27 o                         
   2  -2   2         96.77        116.69         1.79 o                         
   3  -2   2         65.73         61.98         1.67 o                         
   4  -2   2         34.65         34.89         0.62 o                         
   5  -2   2          2.44          3.04         0.16 o                         
  -5  -1   2          0.98          0.78         0.09 o                         
  -4  -1   2          1.70          2.15         0.12 o                         
  -3  -1   2         12.23         13.77         0.37 o                         
  -2  -1   2        202.29        210.76         3.37 o                         
  -1  -1   2       1133.56       1072.36        12.84 o                         
   0  -1   2         84.31         83.58         2.98 o                         
   1  -1   2        147.26        144.33         1.81 o                         
   2  -1   2        335.46        359.34         6.03 o                         
   3  -1   2          0.07          0.64         0.24 o                         
   4  -1   2         31.51         29.23         0.55 o                         
   5  -1   2         13.80         14.59         0.52 o                         
  -5   0   2          2.70          3.18         0.23 o                         
  -4   0   2          1.24          1.86         0.12 o                         
  -3   0   2          0.56          1.48         0.27 o                         
  -2   0   2         88.90        102.43         1.86 o                         
  -1   0   2        497.04        447.17         6.81 o                         
   0   0   2         23.39         24.37         0.73 o                         
   1   0   2       1729.25       1612.03        18.17 o                         
   2   0   2        184.27        204.82         3.02 o                         
   3   0   2        105.73        110.06         1.93 o                         
   4   0   2         60.11         65.17         0.85 o                         
   5   0   2        126.21        124.11         1.82 o                         
  -5   1   2        109.59        118.12         2.01 o                         
  -4   1   2         42.87         50.81         0.88 o                         
  -3   1   2         43.78         40.40         1.07 o                         
  -2   1   2          0.65          1.30         0.15 o                         
  -1   1   2        438.69        401.49         5.61 o                         
   0   1   2         22.19         16.45         0.34 o                         
   1   1   2        452.14        435.98         5.31 o                         
   2   1   2         26.50         26.14         0.61 o                         
   3   1   2         18.97         18.97         0.43 o                         
   4   1   2         18.50         17.55         0.34 o                         
   5   1   2          0.02          0.03         0.09 o                         
  -5   2   2         74.98         78.01         1.40 o                         
  -4   2   2          9.88         11.04         0.33 o                         
  -3   2   2         42.30         42.03         1.07 o                         
  -2   2   2         70.69         67.72         1.49 o                         
  -1   2   2         31.04         30.29         0.50 o                         
   0   2   2        183.33        186.25         2.62 o                         
   1   2   2        150.18        143.79         2.39 o                         
   2   2   2         93.70         92.53         1.71 o                         
   3   2   2          0.18          0.22         0.16 o                         
   4   2   2         13.02         13.58         0.31 o                         
  -5   3   2          2.11          2.75         0.18 o                         
  -4   3   2         94.00        102.52         1.84 o                         
  -3   3   2         11.55         11.97         0.73 o                         
  -2   3   2         16.56         17.01         0.34 o                         
  -1   3   2        135.49        133.76         1.84 o                         
   0   3   2          9.26          8.82         0.30 o                         
   1   3   2         78.84         81.65         1.49 o                         
   2   3   2        393.09        374.65         6.62 o                         
   3   3   2        182.81        174.49         3.04 o                         
   4   3   2         12.26         13.93         0.54 o                         
  -4   4   2         13.06         23.70         0.63 o                         
  -3   4   2        949.93        921.29        11.80 o                         
  -2   4   2        411.27        413.98         6.47 o                         
  -1   4   2         11.07         12.26         0.53 o                         
   0   4   2         41.68         43.50         1.16 o                         
   1   4   2          0.08          0.72         0.41 o                         
   2   4   2         14.11         12.85         1.03 o                         
   3   4   2         13.98         11.41         0.72 o                         
  -4   5   2          0.50          0.35         0.07 o                         
  -3   5   2          0.27          0.80         0.09 o                         
  -2   5   2         85.78         89.15         1.16 o                         
  -1   5   2         11.25         11.77         0.26 o                         
   0   5   2         11.32         10.78         0.39 o                         
   1   5   2         16.77         13.88         1.03 o                         
  -2   6   2          7.44          7.16         0.44 o                         
  -1   6   2         26.96         26.77         1.19 o                         
   0   6   2          6.84          6.89         0.82 o                         
   0  -6   3          2.42         16.55         0.93 o                         
   1  -6   3         26.48         36.89         0.91 o                         
   2  -6   3         18.44         19.91         0.50 o                         
  -2  -5   3          0.46          0.31         0.31 o                         
  -1  -5   3         13.26         13.46         0.72 o                         
   0  -5   3         25.83         29.18         0.71 o                         
   1  -5   3         60.64         66.94         0.95 o                         
   2  -5   3          9.81         12.50         0.25 o                         
   3  -5   3          0.48          0.84         0.10 o                         
   4  -5   3          5.43          5.75         0.22 o                         
  -3  -4   3          3.94          3.39         0.41 o                         
  -2  -4   3          3.00          2.96         0.36 o                         
  -1  -4   3         24.22         24.68         0.90 o                         
   0  -4   3          0.00         -0.05         0.26 o                         
   1  -4   3         60.11         63.98         1.03 o                         
   2  -4   3         75.52         76.73         1.24 o                         
   3  -4   3         40.15         41.33         0.56 o                         
   4  -4   3          0.16          0.31         0.11 o                         
  -4  -3   3         15.20         12.73         0.39 o                         
  -3  -3   3         16.38         25.17         0.58 o                         
  -2  -3   3          1.42          2.56         0.37 o                         
  -1  -3   3         18.53         20.51         0.70 o                         
   0  -3   3        105.57        104.42         2.30 o                         
   1  -3   3         89.64         89.51         1.39 o                         
   2  -3   3        204.22        227.33         2.88 o                         
   3  -3   3          3.65          5.98         0.70 o                         
   4  -3   3         23.06         31.82         1.01 o                         
   5  -3   3         17.37         18.20         0.86 o                         
  -4  -2   3        163.91        150.26         2.00 o                         
  -3  -2   3        479.69        489.83         7.69 o                         
  -2  -2   3        170.32        230.91         4.09 o                         
  -1  -2   3        454.43        483.47         6.79 o                         
   0  -2   3          2.13          1.85         0.14 o                         
   1  -2   3        303.42        321.19         4.20 o                         
   2  -2   3          0.05          0.47         0.14 o                         
   3  -2   3         61.75         57.51         1.70 o                         
   4  -2   3         56.11         54.42         1.03 o                         
   5  -2   3          0.05          0.10         0.12 o                         
  -5  -1   3          0.27          0.39         0.09 o                         
  -4  -1   3          1.29          2.39         0.12 o                         
  -3  -1   3         40.16         42.74         0.76 o                         
  -2  -1   3        160.46        172.22         2.79 o                         
  -1  -1   3        799.31        755.55         9.06 o                         
   0  -1   3         13.23         11.08         0.25 o                         
   1  -1   3        345.29        323.68         3.74 o                         
   2  -1   3        321.31        335.23         5.97 o                         
   3  -1   3          1.44          0.98         0.25 o                         
   4  -1   3          1.01          0.99         0.12 o                         
   5  -1   3          1.40          1.70         0.12 o                         
  -5   0   3          1.45          2.10         0.19 o                         
  -4   0   3          2.75          3.20         0.13 o                         
  -3   0   3          1.70          1.63         0.16 o                         
  -2   0   3        141.92        150.99         2.24 o                         
  -1   0   3       2301.72       2022.49        34.11 o                         
   0   0   3        462.64        445.08        10.83 o                         
   1   0   3         91.67         79.92         0.98 o                         
   2   0   3        129.41        131.15         2.31 o                         
   3   0   3        389.95        351.91         5.59 o                         
   4   0   3        139.15        120.61         1.51 o                         
   5   0   3          2.97         15.20         0.89 o                         
  -4   1   3          2.82          6.80         0.21 o                         
  -3   1   3         96.49         84.84         1.62 o                         
  -2   1   3        385.92        448.21         6.91 o                         
  -1   1   3       3358.09       3269.68        38.98 o                         
   0   1   3        847.20        788.82        10.94 o                         
   1   1   3        729.82        717.62         8.16 o                         
   2   1   3         20.38         25.82         0.61 o                         
   3   1   3         51.23         53.99         0.89 o                         
   4   1   3         30.95         27.34         0.62 o                         
   5   1   3          0.93          0.75         0.10 o                         
  -5   2   3         39.61         44.85         0.76 o                         
  -4   2   3          7.97          9.18         0.37 o                         
  -3   2   3         14.00         14.53         0.56 o                         
  -2   2   3        139.40        136.17         2.05 o                         
  -1   2   3         14.96         15.83         0.32 o                         
   0   2   3        104.89        106.24         1.51 o                         
   1   2   3        265.27        262.68         4.65 o                         
   2   2   3          0.02          0.16         0.16 o                         
   3   2   3          6.77          6.49         0.26 o                         
   4   2   3          8.52          8.53         0.23 o                         
  -5   3   3          7.31          6.88         0.24 o                         
  -4   3   3         83.81         86.00         1.40 o                         
  -3   3   3         12.46         12.57         0.67 o                         
  -2   3   3        102.01         97.43         1.27 o                         
  -1   3   3        126.45        136.97         1.89 o                         
   0   3   3         12.53         12.49         0.38 o                         
   1   3   3         27.11         30.91         0.76 o                         
   2   3   3          0.69          1.76         0.29 o                         
   3   3   3          1.95          5.24         0.35 o                         
   4   3   3          6.07          8.28         0.44 o                         
  -4   4   3        127.65        125.63         1.82 o                         
  -2   4   3         34.32         42.33         0.86 o                         
  -1   4   3          3.07          3.61         0.25 o                         
   0   4   3         50.85         47.52         1.10 o                         
   1   4   3         26.07         24.40         0.98 o                         
   2   4   3         29.04         31.66         3.24 o                         
   3   4   3          6.71          8.12         0.62 o                         
  -4   5   3          0.20          0.23         0.07 o                         
  -3   5   3         14.82         14.79         0.32 o                         
  -2   5   3         41.20         42.59         0.61 o                         
  -1   5   3         36.09         35.05         0.52 o                         
   0   5   3         14.02         12.53         0.52 o                         
   1   5   3         11.25          9.88         0.65 o                         
  -2   6   3         10.67          9.85         0.42 o                         
  -1   6   3          0.54          0.93         0.20 o                         
   0   6   3          3.79          3.29         0.51 o                         
   0  -6   4         22.09         26.32         1.23 o                         
   1  -6   4         32.81         34.07         0.70 o                         
   2  -6   4         15.41         14.55         0.49 o                         
  -2  -5   4         17.49         15.11         0.82 o                         
  -1  -5   4          3.98          9.69         0.45 o                         
   0  -5   4        147.60        140.51         2.77 o                         
   1  -5   4        187.79        176.43         2.49 o                         
   2  -5   4          2.39          3.76         0.15 o                         
   3  -5   4          0.34          0.64         0.09 o                         
   4  -5   4          7.83          8.64         0.31 o                         
  -3  -4   4          0.46          0.62         0.31 o                         
  -2  -4   4          4.48          4.91         0.44 o                         
  -1  -4   4         33.73         36.81         0.93 o                         
   0  -4   4          5.68          5.24         0.49 o                         
   1  -4   4          0.58          0.86         0.22 o                         
   2  -4   4         41.22         42.54         0.76 o                         
   3  -4   4          4.81          5.60         0.18 o                         
   4  -4   4          3.93          4.00         0.19 o                         
  -4  -3   4         28.05         22.72         0.69 o                         
  -3  -3   4         26.23         27.53         0.61 o                         
  -2  -3   4          0.24          0.24         0.24 o                         
  -1  -3   4         46.95         48.01         1.28 o                         
   0  -3   4        287.37        271.62         4.76 o                         
   1  -3   4          2.99          2.55         0.14 o                         
   2  -3   4          1.42          1.50         0.15 o                         
   3  -3   4         77.34         68.25         1.36 o                         
   4  -3   4        162.46        165.34         2.88 o                         
   5  -3   4         14.63         13.12         0.31 o                         
  -4  -2   4          6.95         20.48         0.68 o                         
  -3  -2   4        294.41        299.99         4.09 o                         
  -2  -2   4        359.55        395.40         6.19 o                         
  -1  -2   4        845.75        914.75        12.72 o                         
   0  -2   4        320.75        315.63         7.55 o                         
   1  -2   4        233.34        229.37         3.04 o                         
   2  -2   4         42.67         52.85         0.99 o                         
   3  -2   4         17.65         15.30         0.57 o                         
   4  -2   4          2.66          3.15         0.16 o                         
   5  -2   4          0.27          0.31         0.15 o                         
  -5  -1   4          1.11          1.02         0.09 o                         
  -4  -1   4          1.60          1.97         0.11 o                         
  -3  -1   4         31.56         31.69         0.61 o                         
  -2  -1   4        621.38        649.20        11.15 o                         
  -1  -1   4         53.78         48.48         0.66 o                         
   0  -1   4        136.67        122.37         1.54 o                         
   1  -1   4        299.96        276.26         3.03 o                         
   2  -1   4        593.43        618.91         8.05 o                         
   3  -1   4         26.77         25.09         0.80 o                         
   4  -1   4          6.40          5.76         0.22 o                         
   5  -1   4          0.02          0.00         0.12 o                         
  -5   0   4          2.14          2.36         0.14 o                         
  -4   0   4         12.23         12.15         0.23 o                         
  -3   0   4          5.16          6.48         0.40 o                         
  -2   0   4         53.39         60.99         1.01 o                         
  -1   0   4        350.73        293.93         4.12 o                         
   0   0   4          2.83          5.51         0.72 o                         
   1   0   4          0.30          0.14         0.07 o                         
   2   0   4        209.00        198.26         2.52 o                         
   3   0   4         92.80         94.72         1.55 o                         
   4   0   4         41.24         35.13         0.50 o                         
   5   0   4         78.30         83.02         1.32 o                         
  -5   1   4          3.37          5.51         0.21 o                         
  -4   1   4         33.04         33.73         0.61 o                         
  -3   1   4         62.72         75.15         1.46 o                         
  -2   1   4          5.01          7.61         0.30 o                         
  -1   1   4       1923.95       1838.76        20.68 o                         
   0   1   4      11356.21       9885.34       113.09 o                         
   1   1   4       1541.10       1485.94        16.77 o                         
   2   1   4          0.45          0.68         0.11 o                         
   3   1   4         37.73         34.55         0.62 o                         
   4   1   4         21.77         20.48         0.37 o                         
   5   1   4         12.76         10.33         0.22 o                         
  -5   2   4        177.57        179.83         2.79 o                         
  -4   2   4         73.74         67.02         1.26 o                         
  -3   2   4         50.92         50.44         1.12 o                         
  -2   2   4        163.98        166.86         2.48 o                         
  -1   2   4         63.06         61.95         1.05 o                         
   0   2   4        250.26        259.17         3.69 o                         
   1   2   4         56.65         58.51         1.04 o                         
   2   2   4          0.07         -0.15         0.19 o                         
   3   2   4          1.11          1.44         0.14 o                         
   4   2   4          7.06          6.47         0.21 o                         
  -5   3   4         14.04         12.87         0.31 o                         
  -4   3   4         13.18         14.99         0.36 o                         
  -3   3   4         22.92         21.53         0.70 o                         
  -2   3   4         77.50         74.58         1.09 o                         
  -1   3   4        166.44        172.40         2.53 o                         
   0   3   4          4.72          6.68         0.30 o                         
   1   3   4         36.56         36.63         0.87 o                         
   2   3   4         13.01         12.14         0.48 o                         
   3   3   4          4.09          4.17         0.21 o                         
   4   3   4         16.98         13.71         2.00 o                         
  -4   4   4         32.13         37.36         0.61 o                         
  -3   4   4          2.47          3.62         0.28 o                         
  -2   4   4         16.12         13.57         0.40 o                         
  -1   4   4        107.85        101.95         1.51 o                         
   0   4   4         62.10         62.15         1.36 o                         
   1   4   4          5.71         12.55         1.80 o                         
   2   4   4        178.02        162.70         4.14 o                         
   3   4   4         56.72         47.29         1.85 o                         
  -4   5   4          3.20          6.72         0.27 o                         
  -3   5   4          1.90          4.66         0.24 o                         
  -2   5   4          4.11          4.19         0.19 o                         
  -1   5   4          9.67          9.09         0.27 o                         
   0   5   4         10.35         10.03         0.46 o                         
   1   5   4          7.51          6.11         0.54 o                         
  -2   6   4          9.21          7.29         0.34 o                         
  -1   6   4          0.03          0.16         0.21 o                         
   0   6   4          3.06          2.57         0.51 o                         
   0  -6   5          4.22          7.30         0.62 o                         
   1  -6   5          4.70          6.35         0.45 o                         
   2  -6   5          0.61          0.69         0.09 o                         
  -2  -5   5         45.12         36.44         1.34 o                         
  -1  -5   5        205.71        181.24         6.47 o                         
   0  -5   5         93.79        102.63         1.72 o                         
   1  -5   5         18.02         26.26         0.58 o                         
   2  -5   5         11.13         12.63         0.36 o                         
   3  -5   5          0.36          0.77         0.09 o                         
   4  -5   5         18.33         19.90         0.36 o                         
  -3  -4   5          2.85          3.39         0.41 o                         
  -2  -4   5          8.40          7.66         0.51 o                         
  -1  -4   5         84.20         78.96         1.87 o                         
   0  -4   5         12.05         12.73         0.80 o                         
   1  -4   5          8.95          8.53         0.29 o                         
   2  -4   5          6.51          6.93         0.26 o                         
   3  -4   5          3.37          3.84         0.16 o                         
   4  -4   5          1.92          1.63         0.13 o                         
  -4  -3   5         28.20         23.27         0.69 o                         
  -3  -3   5          1.30          2.30         0.23 o                         
  -2  -3   5          3.42          3.56         0.41 o                         
  -1  -3   5         53.87         51.30         1.32 o                         
   0  -3   5        245.06        228.56         4.72 o                         
   1  -3   5        122.38        126.28         1.88 o                         
   2  -3   5          0.11          0.56         0.11 o                         
   3  -3   5         23.41         22.07         0.68 o                         
   4  -3   5          0.33          1.27         0.15 o                         
   5  -3   5         10.21          8.71         0.24 o                         
  -4  -2   5          3.30          4.66         0.27 o                         
  -3  -2   5          9.46         16.43         0.46 o                         
  -2  -2   5        177.72        195.65         3.14 o                         
  -1  -2   5          0.17          1.64         0.50 o                         
   0  -2   5        296.56        293.40         4.16 o                         
   1  -2   5       3487.43       3684.97        43.94 o                         
   2  -2   5        779.57        817.74        12.52 o                         
   3  -2   5          2.65          3.51         0.39 o                         
   4  -2   5          1.29          3.78         0.25 o                         
   5  -2   5          0.05          0.00         0.15 o                         
  -5  -1   5          0.04          0.21         0.08 o                         
  -4  -1   5         28.03         31.67         0.41 o                         
  -3  -1   5         38.85         41.00         0.71 o                         
  -2  -1   5        144.62        144.77         2.15 o                         
  -1  -1   5          3.21          2.61         0.17 o                         
   0  -1   5          0.06          0.00         0.06 o                         
   1  -1   5        328.64        298.21         3.26 o                         
   2  -1   5        285.04        290.78         4.06 o                         
   3  -1   5         45.27         43.66         1.13 o                         
   4  -1   5          0.01          0.03         0.10 o                         
   5  -1   5          0.26          0.08         0.10 o                         
  -5   0   5          4.16          4.97         0.19 o                         
  -4   0   5         18.61         19.27         0.29 o                         
  -3   0   5          0.75          1.37         0.16 o                         
  -2   0   5        100.36        101.13         1.42 o                         
  -1   0   5        533.35        464.64         5.98 o                         
   0   0   5        181.85        167.46         3.50 o                         
   1   0   5        238.89        209.07         2.31 o                         
   2   0   5        161.09        147.36         2.09 o                         
   3   0   5         83.29         79.90         1.23 o                         
   4   0   5          0.54          0.55         0.09 o                         
   5   0   5         31.42         37.00         0.72 o                         
  -5   1   5          0.24          0.36         0.10 o                         
  -4   1   5         24.57         25.20         0.50 o                         
  -3   1   5         81.02         82.37         1.59 o                         
  -2   1   5         66.82         77.39         1.15 o                         
  -1   1   5       1212.67       1121.97        12.02 o                         
   0   1   5       1282.69       1231.69        13.18 o                         
   1   1   5         54.15         52.34         0.91 o                         
   2   1   5         59.11         73.19         1.10 o                         
   3   1   5         16.12         22.39         0.48 o                         
   4   1   5         52.56         48.30         0.71 o                         
   5   1   5         15.37         12.90         0.38 o                         
  -5   2   5         13.30         31.57         0.57 o                         
  -4   2   5         41.10         41.44         0.75 o                         
  -3   2   5         36.84         44.09         1.04 o                         
  -2   2   5         66.41         69.66         1.30 o                         
  -1   2   5         11.10         14.04         0.29 o                         
   0   2   5        110.61        110.66         1.46 o                         
   1   2   5         65.55         66.30         1.31 o                         
   2   2   5         21.63         23.77         0.72 o                         
   3   2   5         10.05          9.61         0.23 o                         
   4   2   5          3.58          3.04         0.15 o                         
  -5   3   5         20.25         17.29         0.37 o                         
  -4   3   5          3.38          3.46         0.20 o                         
  -3   3   5          8.79          9.43         0.53 o                         
  -2   3   5        109.77        107.94         1.41 o                         
  -1   3   5        109.46        122.34         1.73 o                         
   0   3   5         11.92         13.30         0.45 o                         
   1   3   5         13.01         12.14         0.56 o                         
   2   3   5          8.04          8.77         0.55 o                         
   3   3   5          0.51          0.55         0.15 o                         
   4   3   5          0.88          0.70         0.17 o                         
  -4   4   5         37.12         38.82         0.63 o                         
  -3   4   5          2.67          3.43         0.17 o                         
  -2   4   5         17.24         16.42         0.48 o                         
  -1   4   5         41.49         43.39         0.77 o                         
   0   4   5         85.55         79.52         2.11 o                         
   1   4   5        185.16        170.80         3.58 o                         
   2   4   5         49.17         46.25         2.98 o                         
  -4   5   5        146.56        127.42         2.00 o                         
  -3   5   5         87.48         81.59         1.34 o                         
  -2   5   5          0.00          0.39         0.20 o                         
  -1   5   5         14.27         13.83         0.28 o                         
   0   5   5         16.35         13.67         0.40 o                         
   1   5   5          4.68          3.53         0.47 o                         
  -2   6   5          5.23          4.29         0.33 o                         
  -1   6   5          5.38          4.16         0.67 o                         
   0   6   5          1.89          1.85         0.41 o                         
   0  -6   6          8.29          7.92         0.62 o                         
   1  -6   6          2.39          2.80         0.14 o                         
   2  -6   6          0.91          0.67         0.10 o                         
  -2  -5   6          3.26          5.89         0.67 o                         
   0  -5   6         66.61         70.43         1.17 o                         
   1  -5   6        184.60        181.74         2.25 o                         
   2  -5   6        106.59         99.72         1.20 o                         
   3  -5   6          5.86          4.57         0.15 o                         
   4  -5   6         19.05         23.94         0.66 o                         
  -3  -4   6          1.78          3.50         0.41 o                         
  -2  -4   6         19.09         17.83         0.53 o                         
  -1  -4   6         48.65         47.01         0.96 o                         
   0  -4   6         64.53         62.97         1.48 o                         
   1  -4   6          9.76         10.86         0.30 o                         
   2  -4   6          0.47          0.71         0.10 o                         
   3  -4   6          1.52          1.26         0.10 o                         
   4  -4   6          1.87          1.65         0.13 o                         
  -4  -3   6         19.65         10.08         0.62 o                         
  -3  -3   6          3.63          3.05         0.23 o                         
  -2  -3   6          4.91          5.21         0.36 o                         
  -1  -3   6         75.01         74.58         1.54 o                         
   0  -3   6        214.55        198.40         3.15 o                         
   1  -3   6          7.01          6.89         0.25 o                         
   2  -3   6         18.31         16.64         0.40 o                         
   3  -3   6          6.84          6.63         0.37 o                         
   4  -3   6          4.91          3.75         0.24 o                         
   5  -3   6          0.16          0.31         0.12 o                         
  -4  -2   6          1.56          1.51         0.12 o                         
  -3  -2   6         30.04         27.66         0.56 o                         
  -2  -2   6         14.89         16.11         0.47 o                         
  -1  -2   6        337.78        371.82         5.76 o                         
   0  -2   6        339.85        331.97         4.70 o                         
   1  -2   6         87.02         82.71         1.11 o                         
   2  -2   6        814.54        858.68        13.17 o                         
   3  -2   6        307.43        292.21         6.11 o                         
   4  -2   6        106.98         93.11         1.64 o                         
   5  -2   6          0.05          0.15         0.15 o                         
  -5  -1   6         20.44         17.89         0.32 o                         
  -4  -1   6          5.01          8.91         0.27 o                         
  -3  -1   6        145.30        151.56         2.13 o                         
  -2  -1   6        744.72        772.58        10.79 o                         
  -1  -1   6         64.80         66.64         0.89 o                         
   0  -1   6        181.48        156.11         1.96 o                         
   1  -1   6        203.78        173.03         1.93 o                         
   2  -1   6        371.80        385.80         5.97 o                         
   3  -1   6         60.96         60.14         1.54 o                         
   4  -1   6          7.31          6.41         0.21 o                         
   5  -1   6          0.83          0.85         0.11 o                         
  -5   0   6          3.81          3.90         0.19 o                         
  -4   0   6         21.14         20.94         0.39 o                         
  -3   0   6          3.58          4.11         0.19 o                         
  -2   0   6          4.45          4.66         0.20 o                         
  -1   0   6          0.05         -0.18         0.09 o                         
   0   0   6         34.16         25.88         0.37 o                         
   1   0   6         81.84         71.19         0.84 o                         
   2   0   6        158.54        141.47         2.11 o                         
   3   0   6         13.60         15.19         0.35 o                         
   4   0   6         18.86         18.32         0.39 o                         
   5   0   6          2.99          3.44         0.47 o                         
  -5   1   6          4.31          4.52         0.17 o                         
  -4   1   6         29.94         29.86         0.52 o                         
  -3   1   6         84.26         91.81         1.89 o                         
  -2   1   6         23.71         26.75         0.48 o                         
  -1   1   6        141.75        140.21         1.68 o                         
   0   1   6        454.80        453.52         4.92 o                         
   1   1   6        946.24        950.90         9.75 o                         
   2   1   6        279.02        304.25         4.02 o                         
   3   1   6         30.91         23.98         0.49 o                         
   4   1   6         24.05         28.53         0.76 o                         
  -5   2   6         85.64         89.76         1.46 o                         
  -4   2   6         66.07         57.00         0.98 o                         
  -3   2   6         78.77         64.21         1.38 o                         
  -2   2   6        127.29        137.81         2.13 o                         
  -1   2   6          9.66          9.59         0.27 o                         
   0   2   6        155.67        169.95         2.17 o                         
   1   2   6         32.78         31.62         0.76 o                         
   2   2   6          3.81          4.35         0.37 o                         
   3   2   6          1.64          1.54         0.13 o                         
   4   2   6          0.30          0.33         0.11 o                         
  -5   3   6         22.89         20.84         0.38 o                         
  -4   3   6         11.66         10.91         0.31 o                         
  -3   3   6         16.68         15.90         0.64 o                         
  -2   3   6         65.39         67.19         0.90 o                         
  -1   3   6         93.72         97.74         1.42 o                         
   0   3   6         55.02         63.92         1.08 o                         
   1   3   6         29.42         26.60         0.71 o                         
   2   3   6          1.27          1.70         0.22 o                         
   3   3   6          0.09         -0.01         0.15 o                         
   4   3   6          2.69          2.22         0.22 o                         
  -4   4   6          2.76          2.92         0.27 o                         
  -3   4   6          3.69          3.58         0.20 o                         
  -2   4   6          4.88          4.24         0.15 o                         
  -1   4   6         35.05         35.07         0.63 o                         
   0   4   6          5.57          6.61         0.46 o                         
   1   4   6         14.05         14.36         0.57 o                         
   2   4   6         38.58         38.19         2.72 o                         
   3   4   6        125.65        129.23         4.63 o                         
  -4   5   6         11.12         21.13         0.94 o                         
  -3   5   6        152.66        152.52         2.40 o                         
  -2   5   6        191.51        177.68         2.22 o                         
  -1   5   6          1.81          1.51         0.12 o                         
   0   5   6          3.46          3.15         0.24 o                         
   1   5   6          0.56          0.31         0.29 o                         
  -2   6   6          2.06          1.29         0.15 o                         
  -1   6   6          3.24          2.60         0.28 o                         
   0   6   6          0.66          0.62         0.41 o                         
   0  -6   7          0.87          1.03         0.31 o                         
   1  -6   7          0.41          0.48         0.10 o                         
   2  -6   7          0.99          0.84         0.10 o                         
  -2  -5   7          7.32          7.82         0.51 o                         
  -1  -5   7          0.30          0.59         0.25 o                         
   0  -5   7         69.40         71.30         1.18 o                         
   1  -5   7         47.63         52.02         0.80 o                         
   2  -5   7          0.59          1.33         0.10 o                         
   3  -5   7          4.19          2.74         0.11 o                         
   4  -5   7         86.06         86.58         1.49 o                         
  -3  -4   7          0.01          0.27         0.18 o                         
  -2  -4   7          6.41          8.37         0.30 o                         
  -1  -4   7        105.26         93.51         1.73 o                         
   0  -4   7         31.66         31.27         1.44 o                         
   1  -4   7          2.97          2.60         0.27 o                         
   2  -4   7         13.29         11.72         0.21 o                         
   3  -4   7          1.33          1.03         0.11 o                         
   4  -4   7          0.31          0.32         0.11 o                         
  -4  -3   7          8.95          4.83         0.41 o                         
  -3  -3   7          0.77          0.83         0.14 o                         
  -2  -3   7          9.64          8.75         0.27 o                         
  -1  -3   7        106.42         97.11         1.90 o                         
   0  -3   7         90.09         83.74         1.43 o                         
   1  -3   7         94.10         98.36         2.38 o                         
   2  -3   7         42.02         37.63         0.61 o                         
   3  -3   7          0.75          0.75         0.11 o                         
   4  -3   7          5.66          4.38         0.25 o                         
   5  -3   7          0.16          0.21         0.12 o                         
  -4  -2   7          0.78          0.57         0.11 o                         
  -3  -2   7          0.42          0.93         0.13 o                         
  -2  -2   7          9.69          9.29         0.33 o                         
  -1  -2   7         31.58         28.97         0.66 o                         
   0  -2   7        223.35        204.50         2.73 o                         
   1  -2   7        136.37        150.03         1.91 o                         
   2  -2   7        723.91        744.13        11.43 o                         
   3  -2   7        327.55        296.96         6.21 o                         
   4  -2   7         14.33         16.09         0.37 o                         
   5  -2   7          3.11          4.92         0.36 o                         
  -5  -1   7         13.21         11.89         0.26 o                         
  -4  -1   7        173.91        165.31         1.84 o                         
  -3  -1   7        304.62        327.46         4.39 o                         
  -2  -1   7        109.01        125.36         1.88 o                         
  -1  -1   7        246.30        243.40         3.00 o                         
   0  -1   7         12.40          7.91         0.18 o                         
   1  -1   7        232.30        206.58         2.28 o                         
   2  -1   7         17.78         17.23         0.42 o                         
   3  -1   7         55.24         54.03         1.10 o                         
   4  -1   7          0.76          0.53         0.09 o                         
   5  -1   7          0.62          0.33         0.10 o                         
  -5   0   7          7.94          7.45         0.28 o                         
  -4   0   7         29.08         30.26         0.43 o                         
  -3   0   7         39.38         45.44         0.76 o                         
  -2   0   7         51.72         49.40         0.78 o                         
  -1   0   7          1.59          1.68         0.09 o                         
   0   0   7          3.88          4.69         0.16 o                         
   1   0   7         95.77         80.80         0.96 o                         
   2   0   7         68.79         61.05         0.82 o                         
   3   0   7          1.61          2.17         0.15 o                         
   4   0   7          0.74          1.07         0.11 o                         
   5   0   7          5.84          5.12         0.24 o                         
  -5   1   7          3.93          4.57         0.18 o                         
  -4   1   7         15.55         15.45         0.34 o                         
  -3   1   7         47.01         47.37         1.16 o                         
  -2   1   7         92.37         99.18         1.34 o                         
  -1   1   7          4.56          5.44         0.20 o                         
   0   1   7          6.31          8.00         0.18 o                         
   1   1   7        158.52        147.06         1.60 o                         
   2   1   7         16.96         19.06         0.37 o                         
   3   1   7         50.35         35.61         0.78 o                         
   4   1   7        148.54        129.93         1.62 o                         
  -5   2   7          9.58         16.19         0.46 o                         
  -4   2   7         17.75         19.03         0.43 o                         
  -3   2   7         35.02         29.33         0.96 o                         
  -2   2   7        829.47        869.36        12.18 o                         
  -1   2   7       1369.14       1473.20        16.68 o                         
   0   2   7          3.23          1.75         0.14 o                         
   1   2   7          9.01          9.47         0.64 o                         
   2   2   7          3.39          4.61         0.37 o                         
   3   2   7          3.48          4.34         0.21 o                         
   4   2   7          0.89          0.72         0.12 o                         
  -5   3   7          6.37          5.59         0.19 o                         
  -4   3   7          6.25          5.96         0.25 o                         
  -3   3   7          3.55          4.28         0.28 o                         
  -2   3   7         22.94         26.03         0.46 o                         
  -1   3   7         30.01         34.03         0.61 o                         
   0   3   7         52.79         54.56         0.96 o                         
   1   3   7         11.55          9.30         0.49 o                         
   2   3   7         12.29         10.77         0.47 o                         
   3   3   7          3.85          3.64         0.31 o                         
  -4   4   7          1.31          1.18         0.12 o                         
  -3   4   7          1.47          1.40         0.22 o                         
  -2   4   7         19.60         17.25         0.26 o                         
  -1   4   7          7.66          9.30         0.29 o                         
   0   4   7          3.04          3.11         0.24 o                         
   1   4   7          1.48          1.95         0.20 o                         
   2   4   7         69.59         68.68         2.67 o                         
   3   4   7          7.88         10.59         0.72 o                         
  -4   5   7         32.97         28.94         0.58 o                         
  -3   5   7        106.93        111.29         1.62 o                         
  -2   5   7          0.79          1.34         0.15 o                         
  -1   5   7          1.14          0.72         0.12 o                         
   0   5   7          0.17          0.25         0.12 o                         
   1   5   7         19.33         16.75         0.82 o                         
   2   5   7         15.61         12.65         0.72 o                         
  -2   6   7          0.05         -0.15         0.11 o                         
  -1   6   7          6.16          4.47         0.87 o                         
   0   6   7          0.71          0.72         0.41 o                         
   0  -6   8          0.91          0.93         0.22 o                         
   1  -6   8          0.76          0.46         0.10 o                         
   2  -6   8          0.38          0.28         0.10 o                         
  -2  -5   8          0.24          0.31         0.22 o                         
  -1  -5   8          2.14          2.39         0.32 o                         
   0  -5   8          1.03          1.25         0.12 o                         
   1  -5   8         10.56         10.19         0.26 o                         
   2  -5   8         62.63         50.05         0.65 o                         
   3  -5   8          0.93          2.31         0.15 o                         
  -3  -4   8         16.56         19.28         0.65 o                         
  -2  -4   8         66.93         51.96         0.99 o                         
  -1  -4   8         11.37         13.06         0.44 o                         
   0  -4   8        173.24        172.85         4.45 o                         
   1  -4   8          7.30          7.44         0.31 o                         
   2  -4   8          7.30          6.31         0.17 o                         
   3  -4   8          6.57          4.86         0.21 o                         
   4  -4   8          0.15          0.10         0.10 o                         
  -4  -3   8          0.36          0.24         0.19 o                         
  -3  -3   8          0.21          0.24         0.15 o                         
  -2  -3   8          6.05          6.33         0.34 o                         
  -1  -3   8         80.55         74.99         1.33 o                         
   0  -3   8          9.41          8.43         0.31 o                         
   1  -3   8          2.35          2.49         0.18 o                         
   2  -3   8         43.82         41.14         0.80 o                         
   3  -3   8         11.85         10.83         0.26 o                         
   4  -3   8          8.52          6.53         0.28 o                         
   5  -3   8          0.15          0.10         0.12 o                         
  -4  -2   8          1.10          0.81         0.12 o                         
  -3  -2   8          4.67          4.33         0.19 o                         
  -2  -2   8          4.93          5.50         0.27 o                         
  -1  -2   8         44.65         48.65         0.81 o                         
   0  -2   8        280.17        275.75         4.33 o                         
   1  -2   8         87.16         86.02         1.23 o                         
   2  -2   8         72.74         77.09         1.38 o                         
   3  -2   8        277.64        252.52         5.36 o                         
   4  -2   8        104.59         95.44         1.70 o                         
   5  -2   8         28.62         24.54         0.49 o                         
  -4  -1   8          0.14          1.95         0.41 o                         
  -3  -1   8          3.85          6.07         0.47 o                         
  -2  -1   8        932.54        961.97        12.39 o                         
  -1  -1   8       1427.74       1568.16        17.69 o                         
   0  -1   8        121.51        103.58         1.20 o                         
   1  -1   8        139.63        117.76         1.45 o                         
   2  -1   8         21.16         24.23         0.52 o                         
   3  -1   8          9.44         10.29         0.42 o                         
   4  -1   8         23.77         21.51         0.44 o                         
   5  -1   8          0.67          0.55         0.12 o                         
  -5   0   8          3.53          3.17         0.19 o                         
  -4   0   8          5.00          5.00         0.22 o                         
  -3   0   8         43.40         44.30         0.75 o                         
  -2   0   8          4.57          5.92         0.24 o                         
  -1   0   8        136.89        133.90         1.50 o                         
   0   0   8        168.51        138.67         1.42 o                         
   1   0   8          1.27          0.25         0.06 o                         
   2   0   8         45.83         39.56         0.56 o                         
   3   0   8          4.26          3.99         0.27 o                         
   4   0   8         12.16         11.79         0.24 o                         
   5   0   8          1.72          1.60         0.13 o                         
  -5   1   8          4.55          4.43         0.20 o                         
  -4   1   8         14.45         13.75         0.33 o                         
  -3   1   8         29.30         29.61         1.31 o                         
  -2   1   8         38.39         39.58         0.74 o                         
  -1   1   8        381.34        357.82         3.92 o                         
   0   1   8         73.83         77.56         0.94 o                         
   1   1   8         19.64         19.87         0.32 o                         
   2   1   8          4.89          6.49         0.34 o                         
   3   1   8          2.22          2.11         0.24 o                         
   4   1   8          1.45          2.24         0.17 o                         
  -5   2   8          0.08          0.29         0.13 o                         
  -4   2   8         31.90         29.11         0.57 o                         
  -3   2   8         55.66         67.76         3.61 o                         
  -2   2   8         66.55         75.24         1.29 o                         
  -1   2   8        207.67        222.55         2.80 o                         
   0   2   8        192.09        224.18         2.99 o                         
   1   2   8        715.27        750.98        10.47 o                         
   2   2   8          1.79          2.77         0.19 o                         
   3   2   8          2.46          2.24         0.18 o                         
   4   2   8          0.01          0.09         0.10 o                         
  -5   3   8         36.17         31.92         0.95 o                         
  -4   3   8         29.34         24.70         0.49 o                         
  -3   3   8         10.36         10.23         0.28 o                         
  -2   3   8         10.58         14.64         0.36 o                         
  -1   3   8         16.83         17.81         0.43 o                         
   0   3   8         79.01         87.95         1.21 o                         
   1   3   8         25.71         22.80         0.69 o                         
   2   3   8          2.48          2.60         0.20 o                         
   3   3   8          1.89          1.73         0.15 o                         
  -4   4   8          3.11          3.52         0.20 o                         
  -3   4   8          4.91          4.49         0.34 o                         
  -2   4   8          1.72          1.92         0.09 o                         
  -1   4   8          1.67          2.11         0.18 o                         
   0   4   8          1.31          1.71         0.13 o                         
   1   4   8          9.90          9.34         0.32 o                         
   2   4   8          2.88          3.08         0.51 o                         
   3   4   8          5.85          5.76         0.51 o                         
  -3   5   8         20.79         20.84         0.49 o                         
  -2   5   8         27.81         22.72         0.39 o                         
  -1   5   8         20.09         16.23         0.36 o                         
   0   5   8          1.28          0.73         0.13 o                         
   1   5   8          0.28          0.82         0.41 o                         
   2   5   8         30.35         28.58         1.23 o                         
  -2   6   8          1.59          2.02         0.19 o                         
  -1   6   8          0.28          0.17         0.18 o                         
   0  -6   9          0.38          0.57         0.22 o                         
   1  -6   9          1.81          1.06         0.13 o                         
   2  -6   9          1.33          1.29         0.15 o                         
  -2  -5   9          0.21          0.31         0.22 o                         
  -1  -5   9          0.82          1.14         0.29 o                         
   0  -5   9         19.39         19.80         0.41 o                         
   1  -5   9          3.42          3.20         0.15 o                         
   2  -5   9          1.60          1.06         0.10 o                         
   3  -5   9          0.27          0.68         0.10 o                         
  -3  -4   9          2.50          2.73         0.29 o                         
  -2  -4   9         56.65         44.04         0.86 o                         
  -1  -4   9        216.57        198.39         3.08 o                         
   0  -4   9        227.74        232.24         5.01 o                         
   1  -4   9        102.07         96.89         1.80 o                         
   2  -4   9         33.58         30.94         0.43 o                         
   3  -4   9          1.22          0.54         0.11 o                         
   4  -4   9          0.12         -0.04         0.10 o                         
  -3  -3   9          2.77          3.14         0.24 o                         
  -2  -3   9          5.00          5.16         0.24 o                         
  -1  -3   9         97.67         83.57         1.48 o                         
   0  -3   9          0.03          0.21         0.09 o                         
   1  -3   9         62.75         63.17         1.13 o                         
   2  -3   9         56.41         51.28         1.31 o                         
   3  -3   9          6.77          6.26         0.21 o                         
   4  -3   9          1.34          0.62         0.17 o                         
  -4  -2   9          0.12         -0.04         0.09 o                         
  -3  -2   9          4.01          4.87         0.20 o                         
  -2  -2   9         16.86         17.90         0.43 o                         
  -1  -2   9          0.17          0.76         0.14 o                         
   0  -2   9         92.78         82.78         1.45 o                         
   1  -2   9         34.95         39.53         0.65 o                         
   2  -2   9         46.51         46.91         0.93 o                         
   3  -2   9          2.39          1.78         0.26 o                         
   4  -2   9         30.27         29.12         0.58 o                         
   5  -2   9          3.63          3.46         0.17 o                         
  -4  -1   9          2.11          2.18         0.12 o                         
  -3  -1   9        124.77        128.26         2.00 o                         
  -2  -1   9        259.31        279.74         3.73 o                         
  -1  -1   9        226.61        240.65         2.82 o                         
   0  -1   9          2.30          5.61         0.18 o                         
   1  -1   9       1535.18       1528.58        17.29 o                         
   2  -1   9        535.85        541.16         8.36 o                         
   3  -1   9          0.63          0.83         0.23 o                         
   4  -1   9          6.28          5.44         0.34 o                         
   5  -1   9          0.12          0.10         0.12 o                         
  -5   0   9          0.10          0.23         0.11 o                         
  -4   0   9         43.13         45.29         0.59 o                         
  -3   0   9         71.92         74.86         1.41 o                         
  -2   0   9         91.58         87.87         1.40 o                         
  -1   0   9        119.80        117.75         1.41 o                         
   0   0   9         30.12         24.34         0.33 o                         
   1   0   9         20.43         26.61         0.36 o                         
   2   0   9          3.92          3.07         0.16 o                         
   3   0   9          9.86          9.69         0.46 o                         
   4   0   9          1.36          1.45         0.10 o                         
   5   0   9          0.11          0.00         0.08 o                         
  -5   1   9          3.60          4.14         0.18 o                         
  -4   1   9          5.82          5.61         0.22 o                         
  -3   1   9          0.96          0.44         0.31 o                         
  -2   1   9        110.05        111.09         2.20 o                         
  -1   1   9        145.36        139.11         1.61 o                         
   0   1   9          1.49          1.75         0.11 o                         
   1   1   9        134.79        131.92         1.60 o                         
   2   1   9         23.99         24.63         0.47 o                         
   3   1   9          1.19          1.65         0.14 o                         
   4   1   9         12.41         11.46         0.21 o                         
  -5   2   9          0.03         -0.14         0.14 o                         
  -4   2   9          5.62          5.59         0.23 o                         
  -3   2   9          5.24          6.61         0.79 o                         
  -2   2   9         64.29         73.91         1.20 o                         
  -1   2   9        312.40        325.07         4.01 o                         
   0   2   9       1285.29       1335.73        17.14 o                         
   1   2   9          2.09          3.27         0.19 o                         
   2   2   9          6.46          8.61         0.31 o                         
   3   2   9         17.11         12.87         0.31 o                         
   4   2   9          5.38          4.65         0.18 o                         
  -5   3   9         72.07         67.53         2.16 o                         
  -4   3   9          1.88          2.95         0.22 o                         
  -3   3   9          1.22          1.70         0.16 o                         
  -2   3   9          2.24          1.27         0.17 o                         
  -1   3   9          5.61          7.24         0.30 o                         
   0   3   9         28.62         26.42         0.49 o                         
   1   3   9          6.18          5.52         0.31 o                         
   2   3   9          5.43          4.97         0.26 o                         
   3   3   9          7.02          6.03         0.23 o                         
  -4   4   9          2.91          2.72         0.17 o                         
  -3   4   9          1.19          1.33         0.13 o                         
  -2   4   9          0.01          0.26         0.08 o                         
  -1   4   9          1.03          0.49         0.14 o                         
   0   4   9          1.86          2.03         0.16 o                         
   1   4   9          1.82          1.65         0.17 o                         
   2   4   9          6.75          7.12         0.54 o                         
   3   4   9          0.09          0.31         0.31 o                         
  -3   5   9          1.16          1.72         0.11 o                         
  -2   5   9         10.76          9.33         0.23 o                         
  -1   5   9          1.90          1.60         0.13 o                         
   0   5   9          0.73          0.47         0.13 o                         
   1   5   9         96.55         85.77         2.57 o                         
  -1   6   9          1.05          0.85         0.18 o                         
   1  -6  10          0.89          0.41         0.12 o                         
  -2  -5  10          2.51          1.99         0.25 o                         
  -1  -5  10          8.80          9.20         0.51 o                         
   0  -5  10          0.22          0.24         0.12 o                         
   1  -5  10          6.62          5.80         0.20 o                         
   2  -5  10          0.55          0.20         0.09 o                         
   3  -5  10          0.23          0.13         0.10 o                         
  -3  -4  10          0.29          0.26         0.22 o                         
  -2  -4  10          0.02          0.43         0.14 o                         
  -1  -4  10         31.28         32.39         0.59 o                         
   0  -4  10          0.97          2.16         0.22 o                         
   1  -4  10        466.08        438.48         9.82 o                         
   2  -4  10         32.39         25.36         0.38 o                         
   3  -4  10          1.38          0.07         0.11 o                         
   4  -4  10          0.75          0.32         0.10 o                         
  -3  -3  10          0.11          0.48         0.12 o                         
  -2  -3  10          1.25          1.33         0.13 o                         
  -1  -3  10         24.42         20.27         0.54 o                         
   0  -3  10         50.95         53.78         1.15 o                         
   1  -3  10          0.29          0.43         0.11 o                         
   2  -3  10         17.54         17.60         0.69 o                         
   3  -3  10         27.85         23.57         0.37 o                         
   4  -3  10          0.01          0.13         0.13 o                         
  -4  -2  10          0.48          0.47         0.11 o                         
  -3  -2  10          0.14          0.19         0.12 o                         
  -2  -2  10         19.01         19.07         0.49 o                         
  -1  -2  10          3.45          3.80         0.28 o                         
   0  -2  10         32.76         30.08         0.82 o                         
   1  -2  10         20.81         21.59         0.42 o                         
   2  -2  10         94.72         97.49         1.72 o                         
   3  -2  10         13.81         13.71         0.60 o                         
   4  -2  10         21.32         18.32         0.41 o                         
   5  -2  10          3.19          2.89         0.21 o                         
  -4  -1  10          0.14          0.32         0.10 o                         
  -3  -1  10         11.88         10.96         0.37 o                         
  -2  -1  10          1.95          2.55         0.18 o                         
  -1  -1  10        550.16        602.80         7.31 o                         
   0  -1  10          4.69          9.10         0.24 o                         
   1  -1  10        310.79        328.18         4.02 o                         
   2  -1  10         95.49         99.02         1.70 o                         
   3  -1  10        112.74        103.85         2.34 o                         
   4  -1  10         53.27         52.47         0.97 o                         
   5  -1  10          0.76          0.90         0.11 o                         
  -5   0  10         20.06         15.84         0.70 o                         
  -4   0  10         16.45         19.38         0.32 o                         
  -3   0  10        107.27        107.13         2.08 o                         
  -2   0  10          8.79         10.22         0.32 o                         
  -1   0  10         69.14         72.04         0.97 o                         
   0   0  10        142.70        130.15         1.50 o                         
   1   0  10        113.10        126.64         1.41 o                         
   2   0  10          2.16          1.27         0.12 o                         
   3   0  10         14.58         15.18         0.42 o                         
   4   0  10          6.89          7.32         0.21 o                         
  -5   1  10          0.44          0.31         0.10 o                         
  -4   1  10          2.61          2.32         0.16 o                         
  -3   1  10          0.36          0.23         0.28 o                         
  -2   1  10         20.05         19.09         0.50 o                         
  -1   1  10        229.20        215.04         2.75 o                         
   0   1  10         75.71         77.98         1.01 o                         
   1   1  10         16.75         19.93         0.38 o                         
   2   1  10         72.99         73.83         1.11 o                         
   3   1  10          5.74          5.90         0.19 o                         
   4   1  10          4.62          4.92         0.17 o                         
  -5   2  10          5.53          5.22         0.22 o                         
  -4   2  10          0.25          0.37         0.13 o                         
  -3   2  10          0.61          1.37         0.49 o                         
  -2   2  10          0.00          0.13         0.21 o                         
  -1   2  10        154.88        155.68         1.91 o                         
   0   2  10        182.71        185.95         2.36 o                         
   1   2  10        225.45        245.59         3.09 o                         
   2   2  10        186.85        198.78         2.96 o                         
   3   2  10          6.96          8.55         0.26 o                         
   4   2  10          1.56          3.34         0.25 o                         
  -4   3  10         39.97         30.47         0.82 o                         
  -3   3  10          4.64          5.39         0.25 o                         
  -2   3  10          5.69          9.30         0.28 o                         
  -1   3  10          1.25          1.25         0.13 o                         
   0   3  10         21.42         23.18         0.48 o                         
   1   3  10         26.84         24.49         0.49 o                         
   2   3  10          0.35          0.24         0.13 o                         
   3   3  10          1.35          1.17         0.13 o                         
  -4   4  10         10.30          9.79         0.26 o                         
  -3   4  10          5.08          4.53         0.19 o                         
  -2   4  10         11.05          9.54         0.19 o                         
  -1   4  10          3.71          3.73         0.16 o                         
   0   4  10          5.69          5.46         0.24 o                         
   1   4  10          4.84          4.84         0.22 o                         
   2   4  10          0.41          0.67         0.29 o                         
  -3   5  10          0.44          0.39         0.09 o                         
  -2   5  10          2.71          1.95         0.12 o                         
  -1   5  10          8.30          7.05         0.21 o                         
   0   5  10         22.99         21.20         0.57 o                         
   1   5  10          2.89          5.10         0.49 o                         
   1  -6  11          0.04         -0.10         0.10 o                         
  -1  -5  11          2.82          3.21         0.29 o                         
   0  -5  11          3.68          3.78         0.20 o                         
   1  -5  11         24.51         22.86         0.41 o                         
   2  -5  11          0.38          0.45         0.10 o                         
   3  -5  11          1.66          1.00         0.10 o                         
  -3  -4  11          0.43          0.17         0.18 o                         
  -2  -4  11          3.89          4.23         0.29 o                         
  -1  -4  11          4.30          4.13         0.20 o                         
   0  -4  11        374.58        378.99         6.11 o                         
   1  -4  11        141.74        137.60         1.84 o                         
   2  -4  11         50.13         42.53         0.57 o                         
   3  -4  11          2.38          5.61         0.22 o                         
   4  -4  11          6.58         11.47         0.32 o                         
  -3  -3  11          5.23          5.31         0.21 o                         
  -2  -3  11          2.18          1.55         0.15 o                         
  -1  -3  11         34.66         28.18         0.57 o                         
   0  -3  11          5.89          6.38         0.29 o                         
   1  -3  11         43.32         45.57         0.73 o                         
   2  -3  11         21.45         19.38         0.66 o                         
   3  -3  11         19.07         16.87         0.33 o                         
   4  -3  11          3.79          4.81         0.27 o                         
  -4  -2  11          0.65          0.99         0.10 o                         
  -3  -2  11          7.56          8.54         0.23 o                         
  -2  -2  11         17.54         19.59         0.44 o                         
  -1  -2  11         18.45         22.53         0.49 o                         
   0  -2  11          0.03          0.13         0.13 o                         
   1  -2  11         44.35         45.29         0.76 o                         
   2  -2  11         54.69         56.44         1.18 o                         
   3  -2  11          9.14          8.69         0.68 o                         
   4  -2  11         16.89         15.81         0.35 o                         
   5  -2  11          1.12          1.02         0.13 o                         
  -4  -1  11          4.54          4.54         0.17 o                         
  -3  -1  11         36.43         34.93         0.56 o                         
  -2  -1  11          5.59          7.15         0.30 o                         
  -1  -1  11          8.98          7.65         0.25 o                         
   0  -1  11        145.63        165.66         2.18 o                         
   1  -1  11        374.18        376.99         5.31 o                         
   2  -1  11        808.96        784.99        12.05 o                         
   3  -1  11        462.58        438.58         8.84 o                         
   4  -1  11         15.79         15.01         0.35 o                         
   5  -1  11          0.98          0.81         0.08 o                         
  -5   0  11          1.54          1.23         0.14 o                         
  -4   0  11        121.17        115.27         1.37 o                         
  -3   0  11        278.31        280.42         5.02 o                         
  -2   0  11        549.60        541.97         8.37 o                         
  -1   0  11         79.26         82.69         1.15 o                         
   0   0  11          5.34          5.87         0.18 o                         
   1   0  11        171.61        192.34         2.28 o                         
   2   0  11         28.83         29.59         0.57 o                         
   3   0  11          5.95          6.80         0.39 o                         
   4   0  11          0.13          0.11         0.09 o                         
  -5   1  11          0.03          0.04         0.09 o                         
  -4   1  11          2.10          2.32         0.15 o                         
  -3   1  11         23.50         23.42         0.87 o                         
  -2   1  11         59.74         59.71         1.10 o                         
  -1   1  11         54.02         54.71         0.86 o                         
   0   1  11         27.17         27.13         0.41 o                         
   1   1  11          4.91          4.89         0.17 o                         
   2   1  11         78.62         78.99         1.10 o                         
   3   1  11          5.91          6.21         0.22 o                         
   4   1  11          0.00          0.05         0.08 o                         
  -5   2  11          4.75          4.53         0.21 o                         
  -4   2  11          7.58          7.04         0.25 o                         
  -3   2  11          2.32          1.70         0.57 o                         
  -2   2  11         11.84         14.54         0.48 o                         
  -1   2  11         27.36         24.82         0.44 o                         
   0   2  11          2.03          2.95         0.15 o                         
   1   2  11        176.08        186.05         2.39 o                         
   2   2  11          0.54          0.80         0.11 o                         
   3   2  11          5.02          6.26         0.22 o                         
   4   2  11        101.92         88.99         3.09 o                         
  -4   3  11         30.47         26.47         0.59 o                         
  -3   3  11         20.31         18.17         0.42 o                         
  -2   3  11         65.76         75.07         1.22 o                         
  -1   3  11        296.08        321.34         4.74 o                         
   0   3  11         14.09         16.79         0.40 o                         
   1   3  11          0.75          0.26         0.21 o                         
   2   3  11          2.21          2.30         0.18 o                         
   3   3  11          0.65          0.51         0.17 o                         
  -4   4  11          1.65          1.70         0.12 o                         
  -3   4  11          1.02          0.71         0.11 o                         
  -2   4  11         33.65         29.99         0.39 o                         
  -1   4  11          5.35          4.83         0.19 o                         
   0   4  11          3.13          3.00         0.17 o                         
   1   4  11          0.00          0.19         0.14 o                         
   2   4  11          1.75          2.24         0.41 o                         
  -3   5  11          0.00         -0.14         0.09 o                         
  -2   5  11          6.97          6.15         0.20 o                         
  -1   5  11         27.50         25.18         0.41 o                         
   0   5  11          6.15          5.34         0.24 o                         
   1   5  11          6.21          6.29         0.62 o                         
  -1  -5  12         11.39         10.85         0.67 o                         
   0  -5  12          0.09          0.18         0.12 o                         
   1  -5  12         15.64         14.33         0.33 o                         
   2  -5  12          3.91          4.24         0.16 o                         
   3  -5  12          9.37          8.88         0.33 o                         
  -2  -4  12          3.02          2.94         0.28 o                         
  -1  -4  12          1.68          2.19         0.17 o                         
   0  -4  12          1.72          2.11         0.13 o                         
   1  -4  12          4.76          4.60         0.17 o                         
   2  -4  12        110.64         83.96         1.03 o                         
   3  -4  12          0.45          0.36         0.13 o                         
   4  -4  12         41.37         43.34         0.80 o                         
  -3  -3  12         24.49         30.24         0.68 o                         
  -2  -3  12          0.60          0.12         0.12 o                         
  -1  -3  12         14.31         14.29         0.46 o                         
   0  -3  12         87.59         88.44         1.65 o                         
   1  -3  12          0.02          0.14         0.11 o                         
   2  -3  12          0.34         -0.09         0.17 o                         
   3  -3  12         23.97         19.25         0.35 o                         
   4  -3  12          8.16          8.52         0.42 o                         
  -4  -2  12          3.20          2.77         0.15 o                         
  -3  -2  12          1.06          1.17         0.11 o                         
  -2  -2  12          1.23          1.60         0.19 o                         
  -1  -2  12         39.55         42.44         0.92 o                         
   0  -2  12         20.96         20.81         0.46 o                         
   1  -2  12          0.34          0.39         0.15 o                         
   2  -2  12          4.22          5.83         0.35 o                         
   3  -2  12          0.11          0.26         0.09 o                         
   4  -2  12         14.55         13.17         0.35 o                         
  -4  -1  12          4.47          4.05         0.16 o                         
  -3  -1  12          0.35          0.69         0.11 o                         
  -2  -1  12         62.12         65.40         0.94 o                         
  -1  -1  12          0.30          0.73         0.13 o                         
   0  -1  12        152.52        170.68         2.49 o                         
   1  -1  12         29.45         30.62         0.56 o                         
   2  -1  12        135.13        133.16         2.24 o                         
   3  -1  12         42.21         46.01         1.60 o                         
   4  -1  12        163.70        160.52         2.79 o                         
  -4   0  12         28.54         31.28         0.47 o                         
  -3   0  12         50.73         55.73         1.56 o                         
  -2   0  12        362.81        348.28         5.46 o                         
  -1   0  12        107.91        112.71         1.71 o                         
   0   0  12          0.06          0.08         0.10 o                         
   1   0  12        146.88        159.07         2.03 o                         
   2   0  12         17.42         18.56         0.43 o                         
   3   0  12          0.21          0.25         0.10 o                         
   4   0  12          0.56          0.75         0.09 o                         
  -5   1  12          3.66          4.38         0.16 o                         
  -4   1  12          1.39          1.88         0.15 o                         
  -3   1  12         14.86         14.60         0.87 o                         
  -2   1  12          0.02          0.21         0.16 o                         
  -1   1  12         17.83         19.78         0.43 o                         
   0   1  12        120.13        127.34         1.55 o                         
   1   1  12         19.61         16.57         0.32 o                         
   2   1  12         77.09         78.59         1.16 o                         
   3   1  12          6.90          6.91         0.19 o                         
   4   1  12          6.83          6.26         0.20 o                         
  -5   2  12          3.93          3.18         0.17 o                         
  -4   2  12         13.10         11.64         0.32 o                         
  -3   2  12          2.98          3.31         0.18 o                         
  -2   2  12          0.06          0.06         0.21 o                         
  -1   2  12         72.40         68.25         1.00 o                         
   0   2  12          0.42          0.46         0.29 o                         
   1   2  12         37.38         39.58         0.64 o                         
   2   2  12         21.74         22.56         0.61 o                         
   3   2  12         59.77         51.14         0.75 o                         
   4   2  12          4.29          5.15         0.27 o                         
  -4   3  12         16.13         12.22         0.33 o                         
  -3   3  12          8.92          4.91         0.25 o                         
  -2   3  12        231.27        231.09         3.83 o                         
  -1   3  12          5.56          5.85         0.29 o                         
   0   3  12         56.66         60.44         0.89 o                         
   1   3  12         53.24         54.32         0.78 o                         
   2   3  12          2.68          2.08         0.17 o                         
   3   3  12          2.65          2.81         0.25 o                         
  -4   4  12          4.92          3.95         0.17 o                         
  -3   4  12          2.28          2.03         0.16 o                         
  -2   4  12         43.53         38.58         0.50 o                         
  -1   4  12          5.52          5.20         0.19 o                         
   0   4  12          4.22          4.02         0.20 o                         
   1   4  12          0.26          0.37         0.14 o                         
   2   4  12          7.81          7.44         0.27 o                         
  -3   5  12          1.34          0.95         0.10 o                         
  -2   5  12          0.02          0.05         0.08 o                         
  -1   5  12         31.37         28.44         0.44 o                         
   0   5  12          3.90          4.12         0.24 o                         
   1   5  12          0.40          0.70         0.26 o                         
  -1  -5  13          0.28          0.42         0.18 o                         
   0  -5  13          0.71          0.58         0.13 o                         
   1  -5  13         14.11         13.83         0.34 o                         
   2  -5  13          4.35          4.32         0.20 o                         
   3  -5  13          6.32          4.39         0.18 o                         
  -2  -4  13          0.14          0.21         0.14 o                         
  -1  -4  13          3.59          3.51         0.18 o                         
   0  -4  13         12.84         15.59         0.33 o                         
   1  -4  13          7.48          7.03         0.19 o                         
   2  -4  13          5.17          5.21         0.16 o                         
   3  -4  13         10.45         10.17         0.26 o                         
   4  -4  13         69.09         69.45         1.42 o                         
  -3  -3  13          0.03          0.77         0.14 o                         
  -2  -3  13          2.99          4.76         0.22 o                         
  -1  -3  13        302.45        281.95         4.06 o                         
   0  -3  13        474.34        462.60         7.18 o                         
   1  -3  13         92.23         94.01         1.48 o                         
   2  -3  13          1.08          1.05         0.12 o                         
   3  -3  13          8.97          6.89         0.22 o                         
   4  -3  13          6.28          5.59         0.19 o                         
  -4  -2  13          0.01          0.06         0.09 o                         
  -3  -2  13         14.93         15.01         0.32 o                         
  -2  -2  13          0.42          0.19         0.19 o                         
  -1  -2  13         26.21         30.32         0.65 o                         
   0  -2  13         25.68         25.54         0.54 o                         
   1  -2  13         44.23         48.30         0.94 o                         
   2  -2  13          2.60          2.19         0.30 o                         
   3  -2  13          2.56          2.07         0.12 o                         
   4  -2  13          2.84          2.72         0.14 o                         
  -4  -1  13          3.18          3.11         0.14 o                         
  -3  -1  13          2.33          2.24         0.13 o                         
  -2  -1  13         68.33         73.45         1.11 o                         
  -1  -1  13         61.88         65.09         0.93 o                         
   0  -1  13        193.98        210.05         3.06 o                         
   1  -1  13         45.32         44.10         0.76 o                         
   2  -1  13         38.19         40.31         0.83 o                         
   3  -1  13        199.68        173.55         2.46 o                         
   4  -1  13         22.72         24.63         0.51 o                         
  -4   0  13          0.00          0.17         0.10 o                         
  -3   0  13        192.36        189.43         3.30 o                         
  -2   0  13        402.60        401.05         6.27 o                         
  -1   0  13        380.01        400.16         5.67 o                         
   0   0  13         82.43         83.75         1.11 o                         
   1   0  13         10.51         14.00         0.32 o                         
   2   0  13        260.67        257.47         3.73 o                         
   3   0  13          3.94          2.92         0.14 o                         
   4   0  13         11.50         11.00         0.30 o                         
  -5   1  13          9.26         10.20         0.31 o                         
  -4   1  13          6.64          7.20         0.24 o                         
  -3   1  13         19.08         16.45         0.51 o                         
  -2   1  13         23.59         20.34         0.67 o                         
  -1   1  13          0.18          0.19         0.17 o                         
   0   1  13         53.95         57.61         0.73 o                         
   1   1  13         55.14         57.51         0.79 o                         
   2   1  13         51.09         52.20         0.88 o                         
   3   1  13          6.29          6.90         0.22 o                         
   4   1  13          0.86          0.74         0.08 o                         
  -4   2  13         24.68         21.16         0.50 o                         
  -3   2  13         10.76          9.71         0.27 o                         
  -2   2  13          8.90         10.43         0.44 o                         
  -1   2  13          0.00          0.01         0.14 o                         
   0   2  13         28.31         32.15         0.54 o                         
   1   2  13         72.23         74.15         0.99 o                         
   2   2  13         20.51         19.50         0.36 o                         
   3   2  13         15.86         14.79         0.30 o                         
   4   2  13         11.63         10.49         0.51 o                         
  -4   3  13          0.11          0.08         0.13 o                         
  -3   3  13         58.21         53.29         0.93 o                         
  -2   3  13         51.05         50.03         0.64 o                         
  -1   3  13        220.00        216.21         2.78 o                         
   0   3  13        279.91        277.19         3.48 o                         
   1   3  13        122.87        126.30         1.97 o                         
   2   3  13         11.30         10.94         0.32 o                         
   3   3  13          7.40          6.25         0.24 o                         
  -4   4  13          0.14          0.07         0.08 o                         
  -3   4  13          0.44          0.66         0.10 o                         
  -2   4  13         60.88         55.79         0.69 o                         
  -1   4  13          9.84         10.38         0.25 o                         
   0   4  13          0.72          0.58         0.11 o                         
   1   4  13          8.43          8.58         0.28 o                         
   2   4  13          5.60          5.61         0.27 o                         
  -3   5  13          1.67          1.11         0.12 o                         
  -2   5  13          0.54          0.57         0.08 o                         
  -1   5  13         27.73         27.90         0.49 o                         
   0   5  13          1.25          0.88         0.13 o                         
   1   5  13          0.08          0.05         0.22 o                         
  -1  -5  14          2.28          2.73         0.32 o                         
   0  -5  14          0.01          0.14         0.11 o                         
   1  -5  14          4.03          4.27         0.27 o                         
   2  -5  14          8.64          8.99         0.27 o                         
   3  -5  14         13.13         11.69         0.28 o                         
  -2  -4  14          4.67          4.64         0.23 o                         
  -1  -4  14         22.15         22.68         0.46 o                         
   0  -4  14         28.70         29.81         0.46 o                         
   1  -4  14          4.29          4.26         0.16 o                         
   2  -4  14          2.72          1.94         0.14 o                         
   3  -4  14         20.86         22.36         0.41 o                         
   4  -4  14          3.47          6.72         0.22 o                         
  -3  -3  14          2.39          4.08         0.19 o                         
  -2  -3  14         60.50         48.85         0.77 o                         
  -1  -3  14        107.09         97.32         1.32 o                         
   0  -3  14         58.04         64.23         1.23 o                         
   1  -3  14         66.02         63.61         1.18 o                         
   2  -3  14         39.35         24.76         0.39 o                         
   3  -3  14          1.91          0.51         0.10 o                         
   4  -3  14          4.05          3.92         0.17 o                         
  -4  -2  14          6.34          8.23         0.24 o                         
  -3  -2  14          6.42          5.34         0.19 o                         
  -2  -2  14         15.67         15.69         0.31 o                         
  -1  -2  14         65.79         69.07         1.38 o                         
   0  -2  14         74.69         74.95         1.35 o                         
   1  -2  14          0.52          0.38         0.18 o                         
   2  -2  14         74.30         68.92         1.45 o                         
   3  -2  14          2.59          2.83         0.14 o                         
   4  -2  14          0.72          0.71         0.11 o                         
  -4  -1  14          1.44          1.27         0.12 o                         
  -3  -1  14          5.87          5.84         0.19 o                         
  -2  -1  14         49.06         51.10         0.83 o                         
  -1  -1  14         78.02         74.56         1.12 o                         
   0  -1  14        147.38        154.57         2.54 o                         
   1  -1  14          0.56          0.66         0.14 o                         
   2  -1  14         24.88         27.05         0.76 o                         
   3  -1  14         51.32         47.43         0.69 o                         
   4  -1  14          3.43          3.22         0.24 o                         
  -4   0  14          0.41          0.58         0.11 o                         
  -3   0  14          2.04          3.38         0.16 o                         
  -2   0  14          0.89          1.28         0.24 o                         
  -1   0  14        216.07        224.76         3.27 o                         
   0   0  14         65.86         70.97         0.96 o                         
   1   0  14        536.71        530.21         6.50 o                         
   2   0  14          0.02          1.24         0.22 o                         
   3   0  14         34.50         33.47         0.51 o                         
   4   0  14          5.62          6.59         0.23 o                         
  -4   1  14         63.66         60.60         1.08 o                         
  -3   1  14          4.60          6.48         0.29 o                         
  -2   1  14         26.03         26.97         0.80 o                         
  -1   1  14          9.74          8.13         0.33 o                         
   0   1  14         87.75         90.26         1.14 o                         
   1   1  14         80.29         77.26         1.09 o                         
   2   1  14         27.48         29.05         0.58 o                         
   3   1  14          7.04          7.10         0.21 o                         
   4   1  14          1.28          1.13         0.10 o                         
  -4   2  14         18.82         17.06         0.42 o                         
  -3   2  14          7.43          7.25         0.25 o                         
  -2   2  14          0.73          0.96         0.26 o                         
  -1   2  14         11.81         12.92         0.33 o                         
   0   2  14          1.76          1.40         0.17 o                         
   1   2  14         21.09         23.95         0.43 o                         
   2   2  14         25.50         24.46         0.42 o                         
   3   2  14          5.38          5.19         0.18 o                         
  -4   3  14          3.20          3.91         0.21 o                         
  -3   3  14         47.64         42.50         0.76 o                         
  -2   3  14          1.84          2.14         0.12 o                         
  -1   3  14         49.73         50.64         1.07 o                         
   0   3  14         34.06         33.59         0.75 o                         
   1   3  14        117.19        122.20         1.65 o                         
   2   3  14         67.72         73.74         1.23 o                         
   3   3  14          0.01          0.10         0.11 o                         
  -4   4  14          3.23          3.57         0.15 o                         
  -3   4  14          5.94          7.18         0.20 o                         
  -2   4  14         11.08         10.12         0.22 o                         
  -1   4  14          5.58          5.26         0.21 o                         
   0   4  14          0.74          0.53         0.13 o                         
   1   4  14          8.61          9.27         0.28 o                         
   2   4  14          3.93          4.24         0.25 o                         
  -3   5  14          6.91          5.95         0.39 o                         
  -2   5  14          7.68          7.72         0.19 o                         
  -1   5  14         17.60         17.29         0.35 o                         
   0   5  14          0.67          0.31         0.13 o                         
   1   5  14          0.32          0.31         0.22 o                         
  -1  -5  15          8.60          7.59         0.30 o                         
   0  -5  15          1.61          1.54         0.16 o                         
   1  -5  15          0.66          0.60         0.12 o                         
   2  -5  15          5.50          5.36         0.21 o                         
  -2  -4  15          0.32          0.34         0.12 o                         
  -1  -4  15          3.56          4.09         0.20 o                         
   0  -4  15         19.94         19.68         0.42 o                         
   1  -4  15         14.90         15.00         0.25 o                         
   2  -4  15          0.04          0.09         0.09 o                         
   3  -4  15         10.61         10.32         0.28 o                         
  -3  -3  15          4.19          3.78         0.19 o                         
  -2  -3  15          6.85          7.18         0.26 o                         
  -1  -3  15          0.00          0.21         0.13 o                         
   0  -3  15        503.51        537.96         9.32 o                         
   1  -3  15        846.38        784.03        13.91 o                         
   2  -3  15         41.74         33.95         0.56 o                         
   3  -3  15          0.04          0.17         0.10 o                         
   4  -3  15          0.82          1.86         0.12 o                         
  -4  -2  15         42.90         45.27         0.97 o                         
  -3  -2  15         25.31         26.36         0.44 o                         
  -2  -2  15         34.16         29.01         0.48 o                         
  -1  -2  15         21.99         23.24         0.52 o                         
   0  -2  15          4.46          4.77         0.26 o                         
   1  -2  15         12.80         16.09         0.49 o                         
   2  -2  15         89.64         87.40         3.24 o                         
   3  -2  15          1.18          1.40         0.12 o                         
   4  -2  15          0.16          0.32         0.10 o                         
  -4  -1  15          0.71          0.43         0.09 o                         
  -3  -1  15          0.20          0.02         0.09 o                         
  -2  -1  15         32.86         35.43         0.78 o                         
  -1  -1  15         85.65         90.20         1.47 o                         
   0  -1  15         95.88        105.17         1.80 o                         
   1  -1  15         54.37         53.51         1.00 o                         
   2  -1  15          0.32          0.70         0.17 o                         
   3  -1  15        167.62        158.69         2.10 o                         
   4  -1  15          2.07          2.60         0.13 o                         
  -4   0  15          5.24          4.65         0.18 o                         
  -3   0  15          2.99          3.78         0.17 o                         
  -2   0  15          0.09          0.12         0.21 o                         
  -1   0  15         18.65         19.88         0.54 o                         
   0   0  15        168.34        166.90         2.27 o                         
   1   0  15        170.50        177.05         2.62 o                         
   2   0  15        283.20        262.37         4.23 o                         
   3   0  15        316.88        310.55         4.01 o                         
   4   0  15        143.94        139.32         2.17 o                         
  -4   1  15         67.46         63.68         0.96 o                         
  -3   1  15        272.41        229.80         3.01 o                         
  -2   1  15         31.18         30.00         0.87 o                         
  -1   1  15          2.56          1.84         0.21 o                         
   0   1  15         20.86         23.00         0.56 o                         
   1   1  15         64.87         68.47         0.92 o                         
   2   1  15         33.92         32.43         0.67 o                         
   3   1  15          2.43          2.78         0.15 o                         
   4   1  15          1.35          1.18         0.11 o                         
  -4   2  15         10.97          9.40         0.27 o                         
  -3   2  15         16.10         13.98         0.33 o                         
  -2   2  15          0.88          0.60         0.25 o                         
  -1   2  15         89.16         90.85         1.38 o                         
   0   2  15          3.82          4.17         0.18 o                         
   1   2  15         14.32         13.69         0.32 o                         
   2   2  15         12.01         11.56         0.25 o                         
   3   2  15          1.56          1.39         0.14 o                         
  -4   3  15         16.35         15.72         0.40 o                         
  -3   3  15         29.79         27.40         0.49 o                         
  -2   3  15          1.87          2.01         0.13 o                         
  -1   3  15          0.31          0.30         0.09 o                         
   0   3  15        229.86        224.28         2.61 o                         
   1   3  15         47.05         47.74         0.72 o                         
   2   3  15          1.71          1.50         0.16 o                         
   3   3  15          0.15          0.14         0.10 o                         
  -3   4  15         14.21         13.61         0.31 o                         
  -2   4  15          2.03          1.56         0.10 o                         
  -1   4  15         79.58         75.62         1.07 o                         
   0   4  15         32.90         30.46         0.57 o                         
   1   4  15         33.81         35.07         0.65 o                         
   2   4  15          0.03          0.05         0.22 o                         
  -2   5  15         12.37         12.01         0.26 o                         
  -1   5  15          4.86          5.09         0.19 o                         
   0   5  15          0.69          0.49         0.11 o                         
  -1  -5  16          1.14          0.59         0.14 o                         
   0  -5  16          1.79          1.60         0.17 o                         
   1  -5  16          0.01          0.06         0.10 o                         
   2  -5  16          6.02          5.89         0.22 o                         
  -2  -4  16          6.52          6.65         0.25 o                         
  -1  -4  16          7.91          9.07         0.38 o                         
   0  -4  16         65.49         66.13         1.01 o                         
   1  -4  16          3.44          4.09         0.16 o                         
   2  -4  16          0.30          0.46         0.11 o                         
   3  -4  16         11.05         12.02         0.24 o                         
  -3  -3  16          5.84          5.43         0.23 o                         
  -2  -3  16         22.77         20.92         0.39 o                         
  -1  -3  16         23.54         23.10         0.48 o                         
   0  -3  16         51.30         48.86         0.62 o                         
   1  -3  16        105.02         97.78         1.32 o                         
   2  -3  16         38.14         28.68         0.49 o                         
   3  -3  16          4.60         10.54         0.27 o                         
   4  -3  16         46.52         52.39         0.85 o                         
  -3  -2  16         29.47         35.96         0.55 o                         
  -2  -2  16          5.14          8.86         0.22 o                         
  -1  -2  16        134.74        132.52         2.04 o                         
   0  -2  16         44.56         43.23         0.91 o                         
   1  -2  16         13.92         10.83         0.39 o                         
   2  -2  16        201.32        182.15         2.42 o                         
   3  -2  16          6.12          6.55         0.31 o                         
   4  -2  16          0.01          0.04         0.12 o                         
  -4  -1  16          2.97          3.13         0.14 o                         
  -3  -1  16          0.61          0.75         0.11 o                         
  -2  -1  16          4.13          4.51         0.31 o                         
  -1  -1  16         66.29         66.83         1.16 o                         
   0  -1  16         66.59         70.82         1.30 o                         
   1  -1  16          8.80          9.84         0.38 o                         
   2  -1  16         30.31         27.55         1.04 o                         
   3  -1  16         58.26         56.56         0.80 o                         
   4  -1  16          2.76          2.90         0.16 o                         
  -4   0  16          2.68          2.62         0.14 o                         
  -3   0  16         86.47         84.52         1.17 o                         
  -2   0  16         14.93         14.66         0.60 o                         
  -1   0  16          5.51          6.09         0.33 o                         
   0   0  16         94.49        101.22         1.59 o                         
   1   0  16          6.17          5.66         0.30 o                         
   2   0  16        242.15        222.56         8.40 o                         
   3   0  16         15.58         17.63         0.47 o                         
   4   0  16        162.30        164.48         2.33 o                         
  -4   1  16         66.85         64.62         1.41 o                         
  -3   1  16         92.41         86.80         1.29 o                         
  -2   1  16         42.01         44.12         2.26 o                         
  -1   1  16         18.52         19.83         0.56 o                         
   0   1  16         13.89         12.52         0.37 o                         
   1   1  16         15.42         15.17         0.33 o                         
   2   1  16         11.11         11.75         0.25 o                         
   3   1  16          1.29          1.20         0.14 o                         
   4   1  16          1.65          1.32         0.11 o                         
  -4   2  16         13.12         12.57         0.28 o                         
  -3   2  16          3.08          2.97         0.18 o                         
  -2   2  16         12.63         13.59         0.36 o                         
  -1   2  16        139.07        144.25         2.06 o                         
   0   2  16          7.39          8.07         0.25 o                         
   1   2  16          2.48          3.16         0.23 o                         
   2   2  16          3.35          3.64         0.18 o                         
   3   2  16          0.17          0.01         0.13 o                         
  -4   3  16         14.74         14.23         0.34 o                         
  -3   3  16         12.77         11.68         0.29 o                         
  -2   3  16          0.17          0.27         0.10 o                         
  -1   3  16          0.01         -0.10         0.09 o                         
   0   3  16        110.39        108.19         1.24 o                         
   1   3  16          4.79          4.85         0.20 o                         
   2   3  16          1.02          0.50         0.10 o                         
   3   3  16         13.82         11.47         0.31 o                         
  -3   4  16          8.86          6.95         0.22 o                         
  -2   4  16        109.49        112.27         1.35 o                         
  -1   4  16         36.92         34.37         0.52 o                         
   0   4  16         10.22         11.69         0.29 o                         
   1   4  16         16.67         17.66         0.45 o                         
   2   4  16          2.05          1.21         0.16 o                         
  -2   5  16         10.17          9.08         0.28 o                         
  -1   5  16          2.56          2.56         0.15 o                         
   0   5  16          1.16          0.63         0.13 o                         
   0  -5  17          5.80          6.50         0.28 o                         
   1  -5  17          0.47          0.65         0.10 o                         
   2  -5  17          4.08          3.54         0.30 o                         
  -2  -4  17          2.51          1.63         0.18 o                         
  -1  -4  17          6.54          6.05         0.23 o                         
   0  -4  17         37.78         37.07         0.60 o                         
   1  -4  17          4.22          4.57         0.16 o                         
   2  -4  17          0.01         -0.05         0.09 o                         
   3  -4  17          0.17          0.11         0.07 o                         
  -3  -3  17          6.64          4.80         0.29 o                         
  -2  -3  17          0.80          1.27         0.13 o                         
  -1  -3  17         23.20         22.64         0.42 o                         
   0  -3  17         14.87         11.90         0.28 o                         
   1  -3  17         33.41         31.83         0.53 o                         
   2  -3  17          0.23          0.00         0.09 o                         
   3  -3  17          0.89          1.87         0.12 o                         
   4  -3  17         11.09         12.76         0.25 o                         
  -3  -2  17          0.01          0.90         0.11 o                         
  -2  -2  17         23.89         22.53         0.36 o                         
  -1  -2  17        220.09        205.70         2.64 o                         
   0  -2  17        191.70        192.37         3.17 o                         
   1  -2  17          0.09          0.44         0.24 o                         
   2  -2  17         95.53         87.16         1.27 o                         
   3  -2  17          2.34          2.60         0.15 o                         
   4  -2  17          1.10          1.13         0.12 o                         
  -4  -1  17         22.49         21.10         0.47 o                         
  -3  -1  17          5.97          5.51         0.19 o                         
  -2  -1  17          1.17          1.81         0.19 o                         
  -1  -1  17         18.77         21.71         0.69 o                         
   0  -1  17         23.75         27.90         0.70 o                         
   1  -1  17         55.89         55.85         1.21 o                         
   2  -1  17         69.36         63.50         1.45 o                         
   3  -1  17         58.91         60.91         0.92 o                         
   4  -1  17          0.20          0.33         0.08 o                         
  -4   0  17          0.02         -0.01         0.09 o                         
  -3   0  17         48.30         48.91         0.73 o                         
  -2   0  17         16.18         15.29         0.56 o                         
  -1   0  17          0.11          0.06         0.20 o                         
   0   0  17         36.52         37.21         0.73 o                         
   1   0  17         18.11         20.84         0.58 o                         
   2   0  17         57.31         57.36         0.79 o                         
   3   0  17        312.28        309.95         4.01 o                         
   4   0  17          7.79          9.79         0.44 o                         
  -4   1  17          0.58          1.28         0.13 o                         
  -3   1  17         60.65         56.29         0.87 o                         
  -2   1  17        700.80        698.07        17.16 o                         
  -1   1  17         81.95         91.21         1.87 o                         
   0   1  17          1.05          1.12         0.15 o                         
   1   1  17          0.19          0.21         0.11 o                         
   2   1  17         58.64         56.93         0.84 o                         
   3   1  17          1.03          1.06         0.14 o                         
  -4   2  17          0.06          0.36         0.10 o                         
  -3   2  17          3.24          2.53         0.17 o                         
  -2   2  17          2.38          2.29         0.14 o                         
  -1   2  17        159.51        149.72         2.17 o                         
   0   2  17          5.74          5.97         0.23 o                         
   1   2  17          1.18          0.77         0.11 o                         
   2   2  17          0.03         -0.07         0.12 o                         
   3   2  17          0.44          0.19         0.12 o                         
  -4   3  17         14.19         12.21         0.31 o                         
  -3   3  17          5.17          4.22         0.18 o                         
  -2   3  17          4.55          4.91         0.18 o                         
  -1   3  17         26.36         26.07         0.37 o                         
   0   3  17        124.95        129.00         1.46 o                         
   1   3  17         15.20         15.61         0.33 o                         
   2   3  17          0.81          0.58         0.13 o                         
  -3   4  17         19.31         19.33         0.37 o                         
  -2   4  17          2.65          2.94         0.18 o                         
  -1   4  17         55.51         54.55         0.70 o                         
   0   4  17         84.60         77.39         1.68 o                         
   1   4  17        148.62        157.48         2.48 o                         
  -1   5  17          0.90          0.73         0.12 o                         
   0  -5  18         10.41         12.08         0.35 o                         
   1  -5  18          6.02          6.63         0.22 o                         
  -2  -4  18          9.52          8.96         0.27 o                         
  -1  -4  18          5.20          4.09         0.20 o                         
   0  -4  18         36.88         37.93         0.63 o                         
   1  -4  18          0.21          0.40         0.11 o                         
   2  -4  18          0.03          0.05         0.11 o                         
   3  -4  18          0.00          0.04         0.07 o                         
  -3  -3  18          2.91          2.06         0.25 o                         
  -2  -3  18          7.97          7.63         0.23 o                         
  -1  -3  18         48.64         49.78         0.74 o                         
   0  -3  18        172.53        171.67         2.62 o                         
   1  -3  18         34.54         32.40         0.59 o                         
   2  -3  18          0.60          0.94         0.11 o                         
   3  -3  18          0.63          1.42         0.12 o                         
  -3  -2  18          0.09          0.49         0.11 o                         
  -2  -2  18         68.75         57.40         1.03 o                         
  -1  -2  18        187.75        173.09         2.29 o                         
   0  -2  18        287.33        297.29         5.36 o                         
   1  -2  18         55.24         59.27         1.23 o                         
   2  -2  18        143.81        123.32         1.77 o                         
   3  -2  18          0.63          0.40         0.13 o                         
   4  -2  18          4.18          4.10         0.24 o                         
  -4  -1  18         11.03         10.39         0.36 o                         
  -3  -1  18          5.58          5.09         0.19 o                         
  -2  -1  18          0.35          0.57         0.12 o                         
  -1  -1  18         19.56         19.73         0.79 o                         
   0  -1  18         23.59         26.01         0.74 o                         
   1  -1  18          7.95          8.73         0.46 o                         
   2  -1  18        157.68        151.07         1.99 o                         
   3  -1  18         11.08         10.90         0.26 o                         
   4  -1  18          0.56          0.45         0.10 o                         
  -4   0  18          1.79          1.88         0.13 o                         
  -3   0  18         83.91         82.03         1.13 o                         
  -2   0  18         11.11         10.53         0.26 o                         
  -1   0  18          0.13          0.05         0.27 o                         
   0   0  18          5.10          5.34         0.30 o                         
   1   0  18          0.00          0.28         0.17 o                         
   2   0  18         19.87         19.25         0.35 o                         
   3   0  18         43.82         48.12         0.77 o                         
   4   0  18          1.76          2.17         0.12 o                         
  -4   1  18          5.50          5.26         0.20 o                         
  -3   1  18         70.50         70.71         1.07 o                         
  -2   1  18         60.82         59.49         1.01 o                         
  -1   1  18         29.94         31.27         0.79 o                         
   0   1  18          9.48          7.98         0.38 o                         
   1   1  18         68.13         66.30         1.11 o                         
   2   1  18         28.65         27.21         0.45 o                         
   3   1  18          4.01          5.31         0.27 o                         
  -4   2  18         48.84         43.59         0.68 o                         
  -3   2  18          0.14          0.26         0.13 o                         
  -2   2  18         55.21         53.92         0.78 o                         
  -1   2  18        130.46        131.52         1.47 o                         
   0   2  18         24.55         23.61         0.34 o                         
   1   2  18          4.38          4.44         0.16 o                         
   2   2  18          1.86          1.68         0.13 o                         
   3   2  18          1.04          0.66         0.12 o                         
  -4   3  18          3.98          3.41         0.19 o                         
  -3   3  18          1.13          0.99         0.11 o                         
  -2   3  18          1.05          0.70         0.14 o                         
  -1   3  18         51.15         54.47         0.73 o                         
   0   3  18         34.03         35.27         0.47 o                         
   1   3  18          6.08          6.44         0.23 o                         
   2   3  18          1.80          1.51         0.14 o                         
  -3   4  18          6.37          5.63         0.18 o                         
  -2   4  18         12.16         13.96         0.28 o                         
  -1   4  18         86.44         83.16         1.08 o                         
   0   4  18         86.63         91.67         1.70 o                         
   1   4  18         43.66         48.21         0.94 o                         
  -1  -4  19         66.34         67.49         1.37 o                         
   0  -4  19         14.05         14.04         0.38 o                         
   1  -4  19          0.31          0.37         0.11 o                         
   2  -4  19          2.48          2.32         0.12 o                         
   3  -4  19          7.31         10.00         0.34 o                         
  -2  -3  19          0.54          0.36         0.11 o                         
  -1  -3  19          7.50          7.99         0.27 o                         
   0  -3  19         95.46         96.30         1.24 o                         
   1  -3  19          9.62          9.19         0.27 o                         
   2  -3  19          0.07          0.27         0.11 o                         
   3  -3  19          4.45          4.62         0.20 o                         
  -3  -2  19          0.14         -0.01         0.10 o                         
  -2  -2  19          1.28          1.10         0.11 o                         
  -1  -2  19          7.74          8.16         0.24 o                         
   0  -2  19        338.28        333.15         4.31 o                         
   1  -2  19       1022.09        963.62        13.31 o                         
   2  -2  19          7.14          4.59         0.18 o                         
   3  -2  19          0.81          1.20         0.13 o                         
   4  -2  19         12.29         12.85         0.29 o                         
  -3  -1  19         15.09         15.97         0.32 o                         
  -2  -1  19          0.01          0.04         0.11 o                         
  -1  -1  19          0.00          0.03         0.25 o                         
   0  -1  19          0.24          0.53         0.28 o                         
   1  -1  19         31.24         28.79         0.84 o                         
   2  -1  19        123.90        119.86         1.60 o                         
   3  -1  19          7.14          7.80         0.22 o                         
   4  -1  19          0.16          0.10         0.08 o                         
  -4   0  19         14.25         14.29         0.31 o                         
  -3   0  19         25.84         27.89         0.46 o                         
  -2   0  19         10.53         10.13         0.26 o                         
  -1   0  19          2.99          2.47         0.30 o                         
   0   0  19          2.16          1.45         0.25 o                         
   1   0  19         22.51         22.69         0.74 o                         
   2   0  19          4.67          4.88         0.19 o                         
   3   0  19         83.95         87.71         1.43 o                         
  -4   1  19          9.57          8.22         0.24 o                         
  -3   1  19         53.41         52.97         0.82 o                         
  -2   1  19         34.55         33.32         0.61 o                         
  -1   1  19          5.79          4.69         0.42 o                         
   0   1  19          0.65          0.93         0.20 o                         
   1   1  19          4.00          3.80         0.16 o                         
   2   1  19         74.83         77.09         1.01 o                         
   3   1  19        190.86        199.25         3.42 o                         
  -4   2  19          6.21          7.28         0.19 o                         
  -3   2  19         54.55         48.81         0.94 o                         
  -2   2  19          3.76          5.59         0.21 o                         
  -1   2  19         56.73         52.11         0.86 o                         
   0   2  19         10.24         10.56         0.23 o                         
   1   2  19          9.05          7.99         0.20 o                         
   2   2  19          1.05          1.39         0.14 o                         
   3   2  19          0.92          0.67         0.13 o                         
  -3   3  19          1.47          1.02         0.10 o                         
  -2   3  19          4.43          4.68         0.19 o                         
  -1   3  19         80.25         82.25         1.05 o                         
   0   3  19         19.93         21.45         0.35 o                         
   1   3  19          5.88          6.22         0.20 o                         
   2   3  19          4.31          4.21         0.21 o                         
  -3   4  19          0.06          0.07         0.07 o                         
  -2   4  19          0.10          0.12         0.09 o                         
  -1   4  19          8.52          8.08         0.25 o                         
   0   4  19        138.90        143.79         2.26 o                         
   1   4  19         10.78         11.53         0.42 o                         
  -1  -4  20         33.45         32.38         1.36 o                         
   0  -4  20          5.43          5.61         0.24 o                         
   1  -4  20          0.68          0.76         0.10 o                         
   2  -4  20          3.67          3.70         0.14 o                         
  -2  -3  20          7.82          7.69         0.30 o                         
  -1  -3  20         11.24         12.75         0.31 o                         
   0  -3  20        130.36        137.11         1.83 o                         
   1  -3  20         14.92         14.38         0.33 o                         
   2  -3  20          1.21          1.05         0.12 o                         
   3  -3  20          5.64          5.90         0.22 o                         
  -3  -2  20          0.11          0.03         0.09 o                         
  -2  -2  20          0.10          0.10         0.11 o                         
  -1  -2  20         47.81         47.67         0.75 o                         
   0  -2  20         78.41         78.98         1.17 o                         
   1  -2  20         54.26         56.59         0.87 o                         
   2  -2  20          0.16          0.01         0.12 o                         
   3  -2  20          7.57         11.48         0.33 o                         
  -3  -1  20          9.93         11.77         0.26 o                         
  -2  -1  20         33.80         26.70         0.54 o                         
  -1  -1  20         14.47         15.12         0.34 o                         
   0  -1  20         15.20         12.70         0.34 o                         
   1  -1  20          0.41          0.09         0.29 o                         
   2  -1  20        146.51        144.39         1.91 o                         
   3  -1  20          0.52          0.59         0.10 o                         
  -4   0  20         22.64         21.14         0.55 o                         
  -3   0  20         18.16         18.59         0.37 o                         
  -2   0  20          2.21          2.55         0.17 o                         
  -1   0  20          9.99          9.35         0.25 o                         
   0   0  20          7.77          5.97         0.44 o                         
   1   0  20          8.58          8.28         0.23 o                         
   2   0  20          1.75          2.08         0.16 o                         
   3   0  20         15.95         18.02         0.49 o                         
  -4   1  20          5.23          4.41         0.19 o                         
  -3   1  20        128.56        124.18         2.07 o                         
  -2   1  20          3.24          3.78         0.20 o                         
  -1   1  20          6.84          6.05         0.21 o                         
   0   1  20         11.00          9.58         0.28 o                         
   1   1  20        110.65        105.81         1.35 o                         
   2   1  20        224.20        223.96         3.17 o                         
   3   1  20         19.16         22.52         0.54 o                         
  -4   2  20         63.63         57.58         1.16 o                         
  -3   2  20        140.50        126.24         2.21 o                         
  -2   2  20        141.46        141.18         1.88 o                         
  -1   2  20         31.81         31.19         0.51 o                         
   0   2  20          8.07          8.32         0.22 o                         
   1   2  20         29.82         29.48         0.45 o                         
   2   2  20          5.04          5.48         0.21 o                         
  -3   3  20          0.00         -0.06         0.12 o                         
  -2   3  20          0.45          0.16         0.11 o                         
  -1   3  20         76.59         82.70         1.13 o                         
   0   3  20          0.12          0.10         0.11 o                         
   1   3  20          3.40          4.02         0.19 o                         
   2   3  20          7.23          7.63         0.29 o                         
  -2   4  20          0.06          0.08         0.09 o                         
  -1   4  20          1.76          2.00         0.13 o                         
   0   4  20         27.73         28.69         0.48 o                         
  -1  -4  21        161.73        172.68         4.92 o                         
   0  -4  21          1.06          0.75         0.13 o                         
   1  -4  21          1.30          1.05         0.13 o                         
   2  -4  21          7.40          7.45         0.30 o                         
  -2  -3  21          4.42          3.20         0.19 o                         
  -1  -3  21          4.03          4.41         0.22 o                         
   0  -3  21         56.11         59.74         0.84 o                         
   1  -3  21          3.55          3.69         0.17 o                         
   2  -3  21          3.43          3.24         0.16 o                         
   3  -3  21         24.26         29.69         0.63 o                         
  -3  -2  21          0.48          0.50         0.10 o                         
  -2  -2  21         12.07         11.26         0.31 o                         
  -1  -2  21         27.60         26.46         0.43 o                         
   0  -2  21          3.00          3.49         0.17 o                         
   1  -2  21         20.99         21.94         0.40 o                         
   2  -2  21         26.79         22.44         0.44 o                         
   3  -2  21          0.14         -0.17         0.09 o                         
  -3  -1  21          0.63         -0.02         0.09 o                         
  -2  -1  21          0.34          0.48         0.11 o                         
  -1  -1  21          0.60          1.14         0.13 o                         
   0  -1  21         18.48         19.57         0.39 o                         
   1  -1  21          8.22          6.72         0.49 o                         
   2  -1  21         40.11         39.99         0.64 o                         
   3  -1  21          0.71          0.80         0.10 o                         
  -3   0  21          0.56          0.61         0.10 o                         
  -2   0  21          6.01          5.86         0.23 o                         
  -1   0  21         27.56         25.44         0.46 o                         
   0   0  21         19.06         16.25         0.35 o                         
   1   0  21         35.73         32.20         0.51 o                         
   2   0  21          1.90          1.90         0.14 o                         
   3   0  21         12.63         14.51         0.35 o                         
  -3   1  21         54.52         54.40         1.43 o                         
  -2   1  21          0.66          0.85         0.14 o                         
  -1   1  21          5.36          4.61         0.21 o                         
   0   1  21         31.54         30.06         0.57 o                         
   1   1  21          5.19          5.24         0.19 o                         
   2   1  21         32.62         34.51         0.58 o                         
   3   1  21         71.74         73.22         1.19 o                         
  -3   2  21         25.97         25.70         0.61 o                         
  -2   2  21        368.04        347.30         5.30 o                         
  -1   2  21         28.86         28.28         0.50 o                         
   0   2  21          9.76          9.51         0.25 o                         
   1   2  21         26.05         26.02         0.40 o                         
   2   2  21          0.04          0.25         0.10 o                         
  -3   3  21          0.98          0.63         0.10 o                         
  -2   3  21          3.11          2.63         0.15 o                         
  -1   3  21         59.83         59.65         0.80 o                         
   0   3  21          0.00         -0.08         0.10 o                         
   1   3  21          3.18          3.45         0.15 o                         
  -2   4  21          4.33          4.21         0.21 o                         
  -1   4  21          0.27          0.30         0.09 o                         
   0   4  21         22.51         22.45         0.47 o                         
   0  -4  22          0.03          0.01         0.13 o                         
   1  -4  22         18.16         22.43         0.47 o                         
   2  -4  22          7.61          8.59         0.23 o                         
  -2  -3  22         15.16         14.20         0.43 o                         
  -1  -3  22          0.72          0.58         0.12 o                         
   0  -3  22         36.62         40.74         0.65 o                         
   1  -3  22          4.78          5.29         0.23 o                         
   2  -3  22          5.64          5.96         0.21 o                         
   3  -3  22         20.59         24.30         0.53 o                         
  -2  -2  22          1.61          1.83         0.18 o                         
  -1  -2  22         44.67         46.36         0.83 o                         
   0  -2  22         45.65         48.55         0.75 o                         
   1  -2  22         22.15         22.77         0.42 o                         
   2  -2  22          1.08          1.52         0.12 o                         
   3  -2  22          1.07          0.57         0.13 o                         
  -3  -1  22          1.70          1.02         0.11 o                         
  -2  -1  22          3.69          3.21         0.15 o                         
  -1  -1  22        323.95        327.99         4.60 o                         
   0  -1  22        296.26        303.25         4.26 o                         
   1  -1  22         16.74         19.02         0.44 o                         
   2  -1  22         35.30         35.43         0.64 o                         
   3  -1  22          0.68          0.83         0.10 o                         
  -3   0  22          0.03          0.02         0.10 o                         
  -2   0  22          5.16          4.51         0.20 o                         
  -1   0  22         18.47         18.96         0.44 o                         
   0   0  22         11.90         11.01         0.28 o                         
   1   0  22         18.04         17.30         0.35 o                         
   2   0  22          7.19          8.50         0.27 o                         
   3   0  22          1.02          1.14         0.12 o                         
  -3   1  22         50.93         51.91         0.96 o                         
  -2   1  22          0.14          0.06         0.14 o                         
  -1   1  22         11.70         11.51         0.29 o                         
   0   1  22         35.67         33.48         0.56 o                         
   1   1  22         13.79         13.82         0.30 o                         
   2   1  22          8.44          8.71         0.24 o                         
   3   1  22          2.45          3.18         0.21 o                         
  -3   2  22         35.95         37.42         0.83 o                         
  -2   2  22          3.61          5.96         0.24 o                         
  -1   2  22          0.68          0.82         0.14 o                         
   0   2  22         19.54         19.42         0.34 o                         
   1   2  22          7.44          6.30         0.23 o                         
   2   2  22         58.72         59.60         0.99 o                         
  -3   3  22          0.00          0.21         0.07 o                         
  -2   3  22          0.95          1.10         0.11 o                         
  -1   3  22         30.06         31.97         0.54 o                         
   0   3  22          2.15          2.11         0.15 o                         
   1   3  22          7.18          7.14         0.20 o                         
  -1   4  22          1.51          1.62         0.11 o                         
   0  -4  23          4.47          5.69         0.20 o                         
   1  -4  23          0.05          0.06         0.09 o                         
  -1  -3  23         27.08         31.90         0.56 o                         
   0  -3  23         10.97         12.08         0.27 o                         
   1  -3  23          0.18          0.29         0.11 o                         
   2  -3  23          8.05          8.38         0.22 o                         
  -2  -2  23          5.79          6.88         0.43 o                         
  -1  -2  23          8.15          8.78         0.28 o                         
   0  -2  23          2.71          3.25         0.15 o                         
   1  -2  23          5.12          5.94         0.22 o                         
   2  -2  23          0.47          0.81         0.11 o                         
   3  -2  23         10.00         12.30         0.33 o                         
  -3  -1  23          1.53          1.57         0.11 o                         
  -2  -1  23         72.67         73.43         1.10 o                         
  -1  -1  23          1.71          2.30         0.15 o                         
   0  -1  23        128.83        128.37         1.85 o                         
   1  -1  23        233.81        246.24         3.80 o                         
   2  -1  23         23.61         21.10         0.43 o                         
   3  -1  23          0.14          0.07         0.10 o                         
  -3   0  23          0.77          1.12         0.10 o                         
  -2   0  23         10.92         10.78         0.30 o                         
  -1   0  23         36.30         36.47         0.67 o                         
   0   0  23         17.48         17.17         0.35 o                         
   1   0  23         42.29         38.66         0.71 o                         
   2   0  23          0.91          0.90         0.12 o                         
   3   0  23          0.90          0.93         0.11 o                         
  -3   1  23         10.20         11.47         0.32 o                         
  -2   1  23          0.23          0.02         0.12 o                         
  -1   1  23         13.06         13.18         0.30 o                         
   0   1  23         43.43         43.35         0.68 o                         
   1   1  23          0.12          0.17         0.13 o                         
   2   1  23          8.45          8.70         0.28 o                         
  -3   2  23          6.90          7.07         0.27 o                         
  -2   2  23          2.29          2.11         0.13 o                         
  -1   2  23          1.23          0.89         0.13 o                         
   0   2  23          0.62          0.97         0.10 o                         
   1   2  23         50.38         49.30         0.77 o                         
   2   2  23         15.24         17.01         0.53 o                         
  -2   3  23          4.07          2.97         0.14 o                         
  -1   3  23          6.47          6.24         0.21 o                         
   0   3  23          0.18          0.27         0.11 o                         
   1   3  23          5.32          5.24         0.18 o                         
  -1  -3  24          3.14          3.79         0.18 o                         
   0  -3  24          2.94          3.03         0.17 o                         
   1  -3  24          0.10          0.15         0.11 o                         
   2  -3  24          4.33          4.73         0.19 o                         
  -2  -2  24          0.00          0.12         0.11 o                         
  -1  -2  24         17.91         18.74         0.40 o                         
   0  -2  24          4.56          5.25         0.23 o                         
   1  -2  24          7.75          9.90         0.24 o                         
   2  -2  24          0.85          0.78         0.11 o                         
  -2  -1  24         21.64         23.42         0.42 o                         
  -1  -1  24         12.60         13.42         0.31 o                         
   0  -1  24         37.15         43.88         0.71 o                         
   1  -1  24         40.76         43.00         0.85 o                         
   2  -1  24          0.26          0.64         0.13 o                         
   3  -1  24          2.45          2.83         0.25 o                         
  -3   0  24          0.42          0.32         0.10 o                         
  -2   0  24         40.20         39.59         0.69 o                         
  -1   0  24          6.27          6.02         0.26 o                         
   0   0  24          0.34          0.82         0.15 o                         
   1   0  24         13.77         14.48         0.34 o                         
   2   0  24          1.22          1.46         0.12 o                         
  -3   1  24          4.39          4.28         0.21 o                         
  -2   1  24          0.00         -0.09         0.11 o                         
  -1   1  24         14.58         15.58         0.34 o                         
   0   1  24         28.10         26.94         0.47 o                         
   1   1  24          0.01          0.08         0.11 o                         
   2   1  24          1.87          1.74         0.12 o                         
  -3   2  24         12.64         11.93         0.39 o                         
  -2   2  24          0.03          0.14         0.08 o                         
  -1   2  24          0.24          0.15         0.11 o                         
   0   2  24          5.91          6.59         0.22 o                         
   1   2  24         92.06         92.50         1.49 o                         
  -2   3  24         28.05         23.23         0.93 o                         
  -1   3  24          0.46          0.45         0.10 o                         
   0   3  24          0.02          0.19         0.12 o                         
  -1  -3  25         29.85         35.53         0.69 o                         
   0  -3  25          1.17          1.26         0.12 o                         
   1  -3  25          1.05          1.21         0.11 o                         
  -2  -2  25          0.01          0.04         0.13 o                         
  -1  -2  25          0.70          0.74         0.12 o                         
   0  -2  25          0.57          0.51         0.12 o                         
   1  -2  25          0.54          0.85         0.11 o                         
   2  -2  25          1.17          1.15         0.09 o                         
  -2  -1  25         34.94         35.32         0.56 o                         
  -1  -1  25          1.57          1.17         0.11 o                         
   0  -1  25         10.68          9.58         0.28 o                         
   1  -1  25         16.63         18.32         0.43 o                         
   2  -1  25         16.48         17.51         0.50 o                         
  -2   0  25          1.51          1.07         0.19 o                         
  -1   0  25         34.70         36.45         0.65 o                         
   0   0  25          6.00          7.62         0.28 o                         
   1   0  25         23.48         22.34         0.44 o                         
   2   0  25          3.10          3.66         0.20 o                         
  -2   1  25          1.88          2.22         0.15 o                         
  -1   1  25         10.63         11.40         0.26 o                         
   0   1  25         21.87         21.35         0.41 o                         
   1   1  25          4.37          3.90         0.21 o                         
   2   1  25          5.42          5.78         0.24 o                         
  -2   2  25          0.03          0.07         0.08 o                         
  -1   2  25          0.32          0.40         0.10 o                         
   0   2  25         10.88         12.28         0.28 o                         
   1   2  25          0.16          0.24         0.14 o                         
  -1   3  25         19.99         18.00         0.45 o                         
   0   3  25          2.35          2.07         0.21 o                         
   0  -3  26          0.05          0.09         0.06 o                         
   1  -3  26          5.61          7.30         0.18 o                         
  -1  -2  26          7.82          8.25         0.25 o                         
   0  -2  26          0.56          0.56         0.12 o                         
   1  -2  26          0.53          1.17         0.13 o                         
   2  -2  26          0.79          1.07         0.12 o                         
  -2  -1  26          8.19          8.50         0.22 o                         
  -1  -1  26          7.28          6.35         0.22 o                         
   0  -1  26          0.88          0.92         0.12 o                         
   1  -1  26          1.14          1.08         0.12 o                         
   2  -1  26          0.29          0.21         0.12 o                         
  -2   0  26          0.20          0.26         0.10 o                         
  -1   0  26        198.75        216.13         3.33 o                         
   0   0  26        145.31        152.90         2.39 o                         
   1   0  26          0.27          0.50         0.13 o                         
   2   0  26          1.08          0.82         0.13 o                         
  -2   1  26          1.26          1.60         0.10 o                         
  -1   1  26          1.80          1.57         0.12 o                         
   0   1  26         11.72         11.24         0.28 o                         
   1   1  26          2.99          2.78         0.15 o                         
  -2   2  26          0.07          0.06         0.09 o                         
  -1   2  26          2.56          3.14         0.14 o                         
   0   2  26          1.96          1.68         0.11 o                         
   1   2  26          2.16          1.49         0.12 o                         
  -1  -2  27          0.02         -0.02         0.07 o                         
   0  -2  27          1.56          1.47         0.11 o                         
   1  -2  27          1.27          1.18         0.13 o                         
  -1  -1  27          0.13          0.02         0.10 o                         
   0  -1  27         20.60         25.26         0.53 o                         
   1  -1  27          1.49          1.01         0.15 o                         
  -2   0  27         42.13         40.49         0.99 o                         
  -1   0  27         11.46         15.07         0.33 o                         
   0   0  27         10.52         11.67         0.29 o                         
   1   0  27         16.74         17.69         0.47 o                         
  -2   1  27          2.90          4.03         0.16 o                         
  -1   1  27          1.83          1.21         0.15 o                         
   0   1  27          7.25          7.58         0.23 o                         
   1   1  27          8.74          7.98         0.22 o                         
  -1   2  27          0.89          1.18         0.09 o                         
   0   2  27          0.74          0.39         0.08 o                         
   0  -2  28          1.11          0.84         0.10 o                         
  -1  -1  28          5.31          4.89         0.22 o                         
   0  -1  28          8.63         10.66         0.29 o                         
   1  -1  28          0.11          0.28         0.10 o                         
  -1   0  28          6.44          8.06         0.23 o                         
   0   0  28         45.96         55.99         0.92 o                         
   1   0  28         95.96        103.95         1.81 o                         
  -1   1  28          1.93          2.40         0.20 o                         
   0   1  28          0.12          0.16         0.09 o                         
   0  -1  29          8.95         10.25         0.50 o                         
   0   0  29          9.80         10.60         0.24 o                         
                                                                                
